# Supplementary material for: Exploration of Plasmodium vivax transmission dynamics and recurrent infections in the Peruvian Amazon using whole genome sequencing
Source: Genome Med. 2018 Jul 4;10:52. doi: 10.1186/s13073-018-0563-0 (PMC6032790; doi:10.1186/s13073-018-0563-0)
Supplement: Supplementary file 1 — Table S1. Study information for 46 of the P. vivax whole genome sequences obtained from 3 villages surrounding Iquitos, Peru. Data for 23 subjects was unavailable. (XLSX 11 kb) [file 13073_2018_563_MOESM1_ESM.xlsx]

## Sheet: Sheet1
Additional File 1: Table S1. Study information for 46 of the P. vivax whole genome sequences obtained from 3 villages surrounding Iquitos, Peru (Data for 23 subjects was unavailable).
Subject code	Site	Age	Gender	Day 0 Parasite Density (parasites/µl)	Primaquine regimen	Day of recurrent parasitemia
PQPC-018	Padre Cocha	3	M	2942	0.5 mg/kg x 7 days	N/A
PQPC-029	Padre Cocha	11	M	19241	0.5 mg/kg x 7 days	84
PQPC-030	Padre Cocha	33	M	495	0.25 mg/kg x 14 days	N/A
PQPC-035	Padre Cocha	59	F	537	0.25 mg/kg x 14 days	83
PQPC-045	Padre Cocha	11	M	8217	0.25 mg/kg x 14 days	N/A
PQPC-047	Padre Cocha	13	M	1652	0.5 mg/kg x 7 days	43
PQPC-051	Padre Cocha	12	M	8842	0.25 mg/kg x 14 days	N/A
PQPC-071	Padre Cocha	15	M	9961	0.5 mg/kg x 7 days	105
PQPC-088	Padre Cocha	13	M	5135	0.25 mg/kg x 14 days	91
PQPC-113	Padre Cocha	14	F	45680	0.5 mg/kg x 7 days	76
PQPC-117	Padre Cocha	50	M	25680	0.25 mg/kg x 14 days	52
PQPC-123	Padre Cocha	53	F	7382	0.25 mg/kg x 14 days	N/A
PQPC-125	Padre Cocha	12	F	34268	0.5 mg/kg x 7 days	80
PQPC-128	Padre Cocha	26	F	1873	0.25 mg/kg x 14 days	87
PQPC-135	Padre Cocha	29	M	6258	0.5 mg/kg x 7 days	120
PQPC-139	Padre Cocha	6	F	28474	0.5 mg/kg x 7 days	121
PQSC-010	Santa Clara	14	F	4029	0.25 mg/kg x 14 days	N/A
PQSC-013	Santa Clara	17	M	1471	0.5 mg/kg x 7 days	52
PQSC-032	Santa Clara	16	F	468	0.5 mg/kg x 7 days	N/A
PQSC-034	Santa Clara	42	M	4783	0.25 mg/kg x 14 days	N/A
PQSC-042	Santa Clara	36	F	11438	0.25 mg/kg x 14 days	134
PQSC-058	Santa Clara	7	F	3362	0.5 mg/kg x 5 days	30
PQSC-088	Santa Clara	63	M	2941	0.25 mg/kg x 14 days	N/A
PQSC-105	Santa Clara	4	M	34340	0.25 mg/kg x 14 days	32
PQSJ-004	San Juan	N/A	N/A	13099	N/A	N/A
PQSJ-058	San Juan	22	F	3362	0.5 mg/kg x 7 days	40
PQSJ-076	San Juan	N/A	N/A	2149	N/A	N/A
PQSJ-103	San Juan	18	M	1626	0.5 mg/kg x 7 days	N/A
PQSJ-122	San Juan	37	F	4748	0.25 mg/kg x 14 days	144
PQSJ-124	San Juan	8	F	11194	0.5 mg/kg x 7 days	N/A
PQSJ-125	San Juan	40	F	7765	0.5 mg/kg x 7 days	N/A
PQSJ-126	San Juan	9	M	3750	0.5 mg/kg x 7 days	N/A
PQSJ-131	San Juan	14	F	1224	0.25 mg/kg x 14 days	N/A
PQSJ-132	San Juan	8	F	4277	0.5 mg/kg x 7 days	N/A
PQSJ-134	San Juan	12	M	9808	0.25 mg/kg x 14 days	N/A
PQSJ-171	San Juan	33	M	10248	0.5 mg/kg x 7 days	129
PQSJ-190	San Juan	4	F	9646	0.25 mg/kg x 14 days	98
PQSJ-199	San Juan	8	F	2790	0.25 mg/kg x 14 days	56
PQSJ-202	San Juan	7	M	1631	0.25 mg/kg x 14 days	100
PQSJ-213	San Juan	6	F	1922	0.25 mg/kg x 14 days	N/A
PQSJ-227	San Juan	33	F	14481	0.5 mg/kg x 7 days	N/A
PQSJ-270	San Juan	32	M	384	0.5 mg/kg x 7 days	N/A
PQSJ-284	San Juan	10	F	24634	0.25 mg/kg x 14 days	71
PQSJ-294	San Juan	15	M	12670	0.25 mg/kg x 14 days	73
H-032	Unknown	N/A	N/A	N/A	N/A	N/A
H-071	Unknown	N/A	N/A	N/A	N/A	N/A
