# Supplementary material for: Exploration of Plasmodium vivax transmission dynamics and recurrent infections in the Peruvian Amazon using whole genome sequencing
Source: Genome Med. 2018 Jul 4;10:52. doi: 10.1186/s13073-018-0563-0 (PMC6032790; doi:10.1186/s13073-018-0563-0)
Supplement: Supplementary file 2 — Table S2. Sequencing statistics for 69 Plasmodium vivax sequences collected in 3 villages in the Peruvian Amazon after alignment to the P. vivax reference genome. (XLSX 13 kb) [file 13073_2018_563_MOESM2_ESM.xlsx]

## Sheet: Sheet1
Additional File 2: Table S2. Sequencing statistics for 69 Plasmodium vivax sequences collected in 3 villages in the Peruvian Amazon
Subject Code	Day of collection	Parasitemia (par/µl)	Total sequencing reads	Aligned reads (%)	Mean Coverage	Bases with >5 reads (%)	Core genome covered ≥5 reads (%)
PQPC-018	0	2942	11565914	40.7	12.89	52.1	57.9
PQPC-029	0	19241	19959378	71.87	44.09	79.9	95.4
PQPC-029	84		13081758	29.95	9.95	55.3	60.4
PQPC-030	0	495	14396446	29.58	9.99	30	30.5
PQPC-035	0	537	19163358	25.53	11.06	38.1	40.7
PQPC-035	83		17681958	48.56	23.95	72.9	85.2
PQPC-045	81		10254080	56.9	17.59	72.3	83.7
PQPC-047	0	1652	15200000	53.19	23.51	52	57.3
PQPC-047	43		12799112	52.78	16.83	67.2	76.7
PQPC-051	0	8842	13631058	74.23	29.6	72.9	84.7
PQPC-071	0	9961	13600000	75.38	31.01	74.6	87.3
PQPC-071	105		12756408	53.82	20.51	69.3	80.3
PQPC-088	0	5135	18166998	54.91	18.02	34.8	37
PQPC-088	91		11910386	82	21.06	69.1	79.3
PQPC-113	0	45680	14204154	89.52	37.1	71.7	83.6
PQPC-113	76		13150506	82.56	33.33	74.1	87.2
PQPC-117	0	25680	14956306	65.1	13.83	40.2	42.1
PQPC-117	52		14092794	55.16	14.78	20.1	21.4
PQPC-123	0	7382	12286890	72.64	23.73	65.6	73.6
PQPC-125	0	34268	16800000	80.9	37.97	72.9	85.1
PQPC-125	80		12000000	57.38	18.91	57.2	65.5
PQPC-128	0	1873	14400000	17	5.68	13.7	14.1
PQPC-128	87		13342178	50.4	17.23	62.5	71
PQPC-135	0	6258	14057146	82.76	25.11	59.5	67.7
PQPC-135	120		16800000	43.12	14.62	32.5	35
PQPC-139	0	28474	14400000	88.31	30.37	66.6	76.3
PQPC-139	121		16000000	76.97	24.71	57.1	63.5
PQSC-010	0	4029	17343124	75.9	41.23	75.3	89.1
PQSC-013	0	1471	12576762	44.04	12.92	21.5	22.9
PQSC-013	52		11200000	30.43	8.55	21.5	22
PQSC-032	0	468	17625464	32.93	15.74	40.6	44.8
PQSC-034	0	4783	19388482	75.25	44.44	74.1	86.8
PQSC-042	0	11438	15200000	79.48	20.31	32.7	34.5
PQSC-042	134		13600000	67.54	26.71	57.5	64.1
PQSC-058	0	13064	18400000	83.66	43.84	76.1	90.4
PQSC-058	30		13600000	68.39	28.35	72.9	85
PQSC-088	178		12732296	32.06	10.41	26.9	29.2
PQSC-105	0	34340	17321988	61.3	25.61	59.5	66.9
PQSC-105	32		20160572	63.37	39.36	73.7	86.8
H-032	28		17288942	34.8	8.28	28.3	28.1
H-071	0		17770960	20.1	9.92	47.2	50.4
PQSJ-004	28	13099	18862166	48.86	10.4	26.2	27.9
PQSJ-058	0	3362	18016770	66.96	32.88	64.5	74
PQSJ-058	40		22384364	14.27	7.86	15.4	17.2
PQSJ-076	0	2149	25045768	67.54	46.59	64.7	74.1
PQSJ-103	0	1626	15398690	42.16	17.86	34.8	37.3
PQSJ-122	0	4748	13705710	87.31	38.3	75.3	88.4
PQSJ-122	144		17389636	69.89	33.84	64.6	74.4
PQSJ-124	0	11194	15852204	60.48	30.53	71.6	83.3
PQSJ-125	0	7765	20191154	73.33	42.3	75.1	88.8
PQSJ-126	0	3750	20470456	12.92	7.11	30.2	31.8
PQSJ-131	0	1224	19958600	63.48	26.32	62.3	70.6
PQSJ-132	0	4277	12557226	56.55	19.52	58.9	65.6
PQSJ-134	0	9808	15965470	71.9	33.24	67.4	77.7
PQSJ-171	0	10248	11763130	79.79	12.85	45.9	50.1
PQSJ-171	129		16626582	38.42	19.07	42.1	46.5
PQSJ-190	0	9646	10744204	80.45	26.72	60.3	68.8
PQSJ-190	98		15457068	58.55	26.68	60.1	68.6
PQSJ-199	0	2790	18915864	34.76	18.83	26.8	29.2
PQSJ-199	56		20715616	63.68	37.84	69.7	80.7
PQSJ-202	0	1631	14762760	33.58	11.17	25	26.1
PQSJ-202	100		14776854	51.97	22.74	42.5	46.8
PQSJ-213	0	1922	18453286	34.53	14.23	31.2	33.5
PQSJ-227	0	14481	14843334	83.76	40.3	76.3	90.4
PQSJ-270	51		16222394	73.22	37.86	62.8	6
PQSJ-284	0	24634	17190490	82.77	44.61	67.2	77.2
PQSJ-284	71		14938068	51.22	8.55	40.7	44.8
PQSJ-294	0	12670	14398858	39.44	39.44	75.1	88.3
PQSJ-294	73		12964532	72	23.56	41.5	45.9
AVERAGE		9976.51	1.5702e+07	57.8878	23.9754	53.9159	60.2536
STD DEV		10692.7	3.0094e+06	20.304	11.5648	18.9934	24.2716
