# Supplementary material for: Exploration of Plasmodium vivax transmission dynamics and recurrent infections in the Peruvian Amazon using whole genome sequencing
Source: Genome Med. 2018 Jul 4;10:52. doi: 10.1186/s13073-018-0563-0 (PMC6032790; doi:10.1186/s13073-018-0563-0)
Supplement: Supplementary file 3 — Table S3. High quality single nucleotide polymorphisms in the core genome of the 69 P. vivax sequences. Samples are listed starting at column M and are labeled with the subject code followed by the day of collection. (XLSX 17419 kb) [file 13073_2018_563_MOESM3_ESM.xlsx]

## Sheet: p_viv_NAMRU_69_CORE_MQ50_SNPs c
Additional File 3: Table S3. High quality single nucleotide polymorphisms in the core genome of the 69 P. vivax sequences
Samples are listed starting at column M and are labeled with the patient code followed by the day of collection
Chromosome	Position	Gene_Name	Gene_Descrip	Quality	Ref_Base	Alt_Base	Effect	Impact	Functional_Class	Codon_Change	Amino_Acid_Change	H-032-28	H-071-0	PQPC-018-0	PQPC-030-0	PQPC-045-0	PQPC-047-0	PQPC-047-43	PQPC-051-0	PQPC-071-0	PQPC-071-105	PQPC-088-0	PQPC-088-91	PQPC-113-0	PQPC-113-76	PQPC-117-0	PQPC-117-52	PQPC-123-0	PQPC-125-0	PQPC-125-80	PQPC-128-0	PQPC-128-87	PQPC-135-0	PQPC-135-120	PQPC-139-0	PQPC-139-121	PQSC-010-0	PQSC-013-0	PQSC-013-52	PQSC-032-0	PQSC-034-0	PQSC-042-0	PQSC-042-134	PQSC-058-0	PQSC-058-30	PQSC-088-178	PQSC-105-0	PQSC-105-32	PQSJ-004-28
Pv_Sal1_chr01	5995			1021.98	A	G	intergenic_region	MODIFIER			n.5995A>G	./.	./.	./.	./.	./.	1/1	./.	./.	0/0	./.	./.	./.	1/1	./.	./.	./.	1/1	./.	./.	1/1	./.	1/1	./.	./.	./.	./.	./.	./.	./.	./.	./.	./.	1/1	./.	./.	./.	0/0	1/1
Pv_Sal1_chr01	6273			527.21	C	G	intergenic_region	MODIFIER			n.6273C>G	./.	1/1	0/0	./.	0/0	0/0	0/0	0/0	0/0	1/1	./.	0/0	0/0	./.	./.	./.	0/0	0/0	0/0	./.	0/0	0/0	./.	./.	./.	0/0	./.	./.	./.	1/1	./.	./.	0/0	0/0	./.	./.	0/0	./.
Pv_Sal1_chr01	6574			1783.32	C	T	intergenic_region	MODIFIER			n.6574C>T	./.	./.	./.	./.	./.	1/1	./.	1/1	./.	./.	./.	./.	1/1	./.	./.	./.	1/1	./.	./.	./.	./.	./.	./.	1/1	1/1	./.	./.	./.	./.	1/1	./.	./.	1/1	./.	./.	./.	1/1	./.
Pv_Sal1_chr01	7046			1122.28	T	G	intergenic_region	MODIFIER			n.7046T>G	0/0	0/0	0/0	1/1	1/1	0/0	0/0	0/0	./.	0/0	./.	./.	1/1	./.	1/1	./.	1/1	./.	1/1	./.	1/1	1/1	./.	./.	./.	./.	./.	./.	./.	0/0	./.	1/1	1/1	./.	./.	0/0	0/0	0/0
Pv_Sal1_chr01	9015	PVX_087670	hypothetical+protein%2C+conserved	524.75	G	C	intron_variant	MODIFIER			c.-157+161G>C	0/0	./.	0/1	0/0	0/0	0/0	1/1	0/0	1/1	0/0	0/0	0/0	0/0	0/0	./.	./.	0/0	./.	./.	0/0	0/0	0/0	0/0	0/0	0/0	1/1	1/1	./.	0/0	0/0	./.	0/0	0/0	0/0	./.	./.	1/1	0/0
Pv_Sal1_chr01	9049	PVX_087670	hypothetical+protein%2C+conserved	3523.46	C	T	intron_variant	MODIFIER			c.-156-147C>T	0/0	./.	0/1	1/1	1/1	0/0	0/0	0/0	0/0	0/0	./.	./.	1/1	1/1	./.	./.	1/1	./.	./.	1/1	1/1	1/1	./.	1/1	1/1	0/0	0/0	./.	./.	0/0	./.	1/1	1/1	1/1	./.	0/0	0/0	0/0
Pv_Sal1_chr01	9090	PVX_087670	hypothetical+protein%2C+conserved	5018.34	G	T	intron_variant	MODIFIER			c.-156-106G>T	0/0	./.	0/1	1/1	1/1	0/0	0/0	0/0	0/0	0/0	./.	./.	1/1	1/1	./.	./.	1/1	1/1	./.	1/1	1/1	./.	./.	1/1	1/1	0/0	0/0	./.	0/0	0/0	./.	./.	1/1	1/1	./.	0/0	0/0	0/0
Pv_Sal1_chr01	9101	PVX_087670	hypothetical+protein%2C+conserved	5074.95	C	T	intron_variant	MODIFIER			c.-156-95C>T	0/0	./.	0/1	1/1	1/1	0/0	0/0	0/0	0/0	0/0	./.	./.	1/1	1/1	./.	./.	1/1	1/1	./.	1/1	1/1	./.	./.	1/1	1/1	0/0	0/0	./.	0/0	0/0	./.	./.	1/1	1/1	./.	0/0	0/0	0/0
Pv_Sal1_chr01	9122	PVX_087670	hypothetical+protein%2C+conserved	1394.68	C	G	intron_variant	MODIFIER			c.-156-74C>G	./.	./.	0/1	0/0	0/0	1/1	1/1	1/1	1/1	./.	./.	0/0	0/0	0/0	0/0	./.	0/0	0/0	./.	0/0	0/0	0/0	./.	0/0	0/0	1/1	./.	0/0	./.	./.	./.	0/0	0/0	./.	./.	1/1	1/1	./.
Pv_Sal1_chr01	9123	PVX_087670	hypothetical+protein%2C+conserved	4191.99	C	A	intron_variant	MODIFIER			c.-156-73C>A	./.	./.	0/0	1/1	1/1	0/0	0/0	0/0	0/0	0/0	./.	./.	1/1	1/1	./.	./.	1/1	1/1	./.	1/1	1/1	./.	./.	1/1	1/1	0/0	0/0	./.	0/0	0/0	./.	1/1	1/1	./.	./.	0/0	0/0	./.
Pv_Sal1_chr01	9183	PVX_087670	hypothetical+protein%2C+conserved	3824.22	C	T	intron_variant	MODIFIER			c.-156-13C>T	0/0	./.	0/0	1/1	1/1	0/0	0/0	0/0	0/0	./.	./.	./.	0/1	0/1	./.	./.	1/1	1/1	./.	./.	1/1	./.	./.	./.	1/1	0/0	0/0	1/1	./.	1/1	./.	./.	1/1	1/1	./.	./.	./.	0/0
Pv_Sal1_chr01	10415			1120.86	G	C	intergenic_region	MODIFIER			n.10415G>C	0/0	./.	1/1	./.	0/0	./.	1/1	1/1	./.	0/0	./.	0/0	0/0	0/0	./.	./.	0/0	0/0	0/0	0/0	./.	./.	./.	./.	0/0	./.	./.	./.	0/0	0/0	./.	./.	0/0	0/0	./.	1/1	1/1	0/0
Pv_Sal1_chr01	10962			1061.31	T	C	intergenic_region	MODIFIER			n.10962T>C	0/0	1/1	0/0	0/0	./.	0/0	0/0	0/0	0/0	0/0	0/0	0/0	0/0	0/0	0/0	0/0	0/0	0/0	0/0	0/0	./.	0/0	0/0	0/0	0/0	0/0	0/0	0/0	0/0	0/0	0/0	./.	0/0	0/0	1/1	0/0	0/0	1/1
Pv_Sal1_chr01	11432			565.11	T	C	intergenic_region	MODIFIER			n.11432T>C	0/0	0/0	0/0	0/0	0/0	0/0	./.	0/0	0/0	0/0	./.	./.	0/0	0/0	0/0	./.	0/0	0/0	0/0	0/0	0/0	0/0	./.	0/0	0/0	0/0	./.	0/0	./.	0/0	0/0	0/0	0/0	0/0	0/0	0/0	0/0	0/0
Pv_Sal1_chr01	11536			1332.4	G	T	intergenic_region	MODIFIER			n.11536G>T	0/0	1/1	0/0	0/0	0/0	0/0	0/0	0/0	0/0	0/0	./.	0/0	0/0	0/0	./.	./.	0/0	0/0	0/0	0/0	./.	0/0	0/0	0/0	0/0	0/0	./.	./.	0/0	0/0	0/0	0/0	0/0	0/0	1/1	0/0	0/0	./.
Pv_Sal1_chr01	12252			917.87	G	A	intergenic_region	MODIFIER			n.12252G>A	0/0	0/0	1/1	0/0	0/0	0/0	./.	0/0	1/1	0/0	0/0	0/0	0/0	0/0	0/0	0/0	0/0	0/0	0/0	./.	0/0	0/0	0/0	0/0	0/0	1/1	./.	0/0	./.	0/0	0/0	0/0	0/0	0/0	0/0	1/1	1/1	0/0
Pv_Sal1_chr01	12562	PVX_087675	hypothetical+protein%2C+conserved	4789.68	C	G	3_prime_UTR_variant	MODIFIER		530	c.*530G>C	./.	./.	./.	1/1	1/1	0/0	0/0	0/0	0/0	0/0	./.	1/1	1/1	1/1	1/1	./.	1/1	./.	1/1	./.	1/1	./.	./.	1/1	./.	0/0	0/0	./.	./.	1/1	1/1	1/1	1/1	1/1	1/1	./.	0/0	./.
Pv_Sal1_chr01	12904	PVX_087675	hypothetical+protein%2C+conserved	8328.41	A	T	3_prime_UTR_variant	MODIFIER		188	c.*188T>A	./.	1/1	0/0	1/1	1/1	1/1	0/0	1/1	0/0	1/1	./.	1/1	1/1	1/1	1/1	1/1	1/1	1/1	1/1	./.	1/1	1/1	./.	1/1	1/1	0/0	0/0	1/1	./.	0/0	./.	./.	1/1	1/1	1/1	0/0	0/0	./.
Pv_Sal1_chr01	13142	PVX_087675	hypothetical+protein%2C+conserved	969.82	G	A	missense_variant	MODERATE	MISSENSE	Cct/Tct	p.Pro95Ser/c.283C>T	0/0	0/0	0/0	0/0	0/0	1/1	0/0	1/1	0/0	0/0	0/0	0/0	0/0	0/0	0/0	0/0	0/0	0/0	0/0	./.	0/0	./.	./.	0/0	0/0	0/0	./.	./.	./.	0/0	0/0	0/0	0/0	0/0	0/0	./.	0/0	0/0
Pv_Sal1_chr01	13315	PVX_087675	hypothetical+protein%2C+conserved	5062.34	C	G	intron_variant	MODIFIER			c.210+78G>C	0/0	0/0	0/0	./.	1/1	0/0	0/0	0/0	0/0	0/0	1/1	1/1	1/1	1/1	./.	./.	1/1	1/1	1/1	./.	1/1	1/1	./.	1/1	1/1	0/0	./.	./.	./.	0/0	./.	1/1	1/1	1/1	0/0	./.	0/0	0/0
Pv_Sal1_chr01	13468	PVX_087675	hypothetical+protein%2C+conserved	5158.81	T	C	synonymous_variant	LOW	SILENT	agA/agG	p.Arg45Arg/c.135A>G	1/1	1/1	0/0	./.	0/0	1/1	0/0	1/1	0/0	1/1	0/0	0/0	0/0	0/0	0/0	./.	0/0	0/0	0/0	./.	0/0	0/0	./.	0/0	0/0	0/0	./.	0/0	1/1	1/1	1/1	0/0	0/0	0/0	1/1	0/0	0/0	./.
Pv_Sal1_chr01	13729	PVX_087675	hypothetical+protein%2C+conserved	4111.83	G	A	intron_variant	MODIFIER			c.-68-59C>T	0/0	0/0	0/0	./.	1/1	0/0	./.	0/0	0/0	0/0	./.	./.	1/1	1/1	./.	./.	1/1	./.	1/1	./.	./.	./.	./.	1/1	1/1	0/0	./.	1/1	./.	0/0	0/0	1/1	1/1	1/1	0/0	0/0	0/0	0/0
Pv_Sal1_chr01	15098			527.18	A	G	intergenic_region	MODIFIER			n.15098A>G	0/0	0/0	0/0	./.	0/0	0/0	./.	0/0	0/0	0/0	0/0	0/0	0/0	0/0	0/0	./.	0/0	0/0	0/0	./.	0/0	0/0	0/0	0/0	0/0	0/0	0/0	0/0	./.	0/0	0/0	0/0	0/0	0/0	0/0	./.	0/0	./.
Pv_Sal1_chr01	15904			5678.28	C	T	intergenic_region	MODIFIER			n.15904C>T	1/1	1/1	0/0	./.	1/1	0/0	0/0	0/0	0/0	0/0	./.	./.	1/1	1/1	./.	./.	1/1	1/1	./.	./.	./.	./.	./.	1/1	./.	0/0	0/0	./.	./.	0/0	./.	1/1	1/1	1/1	1/1	0/0	0/0	./.
Pv_Sal1_chr01	16005			8681.2	T	A	intergenic_region	MODIFIER			n.16005T>A	1/1	./.	0/0	./.	1/1	1/1	0/0	1/1	0/0	1/1	./.	1/1	1/1	./.	1/1	./.	1/1	1/1	1/1	./.	1/1	./.	./.	1/1	./.	0/0	0/0	1/1	./.	1/1	./.	1/1	0/1	1/1	1/1	0/0	0/0	1/1
Pv_Sal1_chr01	16430			12837.1	T	A	intergenic_region	MODIFIER			n.16430T>A	1/1	1/1	0/0	./.	1/1	1/1	0/0	1/1	0/0	1/1	./.	1/1	1/1	1/1	1/1	./.	1/1	1/1	1/1	1/1	1/1	1/1	./.	1/1	1/1	0/0	0/0	./.	./.	1/1	./.	1/1	1/1	1/1	1/1	0/0	0/0	1/1
Pv_Sal1_chr01	16468			8085.38	C	A	intergenic_region	MODIFIER			n.16468C>A	0/0	0/0	0/0	./.	1/1	0/0	0/0	0/0	0/0	0/0	./.	1/1	1/1	1/1	1/1	./.	1/1	1/1	1/1	1/1	1/1	1/1	./.	1/1	1/1	0/0	0/0	./.	1/1	0/0	0/0	1/1	1/1	1/1	0/0	0/0	0/0	0/0
Pv_Sal1_chr01	17300			1194.43	G	A	intergenic_region	MODIFIER			n.17300G>A	./.	0/0	0/0	0/0	0/0	1/1	0/0	1/1	0/0	1/1	0/0	0/0	0/0	0/0	0/0	./.	0/0	0/0	0/0	0/0	0/0	0/0	0/0	0/0	./.	0/0	0/0	./.	./.	0/0	./.	0/0	0/0	0/0	0/0	0/0	0/0	0/0
Pv_Sal1_chr01	18117			551.06	A	G	intergenic_region	MODIFIER			n.18117A>G	0/0	1/1	./.	./.	0/0	0/0	0/0	0/0	0/0	0/0	./.	0/0	0/0	0/0	./.	0/0	0/0	./.	0/0	./.	0/0	./.	0/0	0/0	0/0	0/0	0/0	./.	0/0	0/0	./.	0/0	0/0	0/0	1/1	0/0	0/0	./.
Pv_Sal1_chr01	18719			3228.29	T	C	intergenic_region	MODIFIER			n.18719T>C	./.	0/0	0/0	./.	1/1	0/0	0/0	0/0	0/0	0/0	./.	1/1	1/1	./.	1/1	./.	./.	1/1	1/1	./.	./.	./.	1/1	1/1	1/1	0/0	0/0	./.	0/0	0/0	./.	./.	1/1	1/1	0/0	0/0	0/0	./.
Pv_Sal1_chr01	18820			538.63	C	T	intergenic_region	MODIFIER			n.18820C>T	./.	./.	./.	./.	0/0	0/0	./.	0/0	1/1	0/0	./.	0/0	0/0	0/0	./.	./.	0/0	0/0	0/0	./.	0/0	./.	./.	0/0	./.	1/1	./.	./.	0/0	1/1	./.	0/0	0/0	0/0	0/0	1/1	1/1	./.
Pv_Sal1_chr01	19115			5925.43	C	G	intergenic_region	MODIFIER			n.19115C>G	0/0	0/0	0/0	./.	1/1	0/0	0/0	0/0	0/0	0/0	./.	1/1	1/1	1/1	./.	./.	1/1	1/1	1/1	./.	1/1	1/1	./.	1/1	1/1	0/0	0/0	./.	0/0	0/0	0/0	1/1	1/1	0/1	./.	0/0	0/0	./.
Pv_Sal1_chr01	19230			1397.26	G	A	intergenic_region	MODIFIER			n.19230G>A	0/0	1/1	./.	./.	0/0	0/0	0/0	0/0	0/0	0/0	0/0	0/0	0/0	0/0	0/0	./.	0/0	0/0	0/0	./.	0/0	0/0	0/0	0/0	0/0	0/0	0/0	./.	0/0	0/0	./.	0/0	0/0	0/0	./.	0/0	0/0	./.
Pv_Sal1_chr01	19298			1413.32	G	C	intergenic_region	MODIFIER			n.19298G>C	0/0	1/1	0/0	./.	0/0	0/0	0/0	0/0	0/0	0/0	./.	0/0	0/0	0/0	./.	0/0	0/0	0/0	0/0	0/0	0/0	0/0	0/0	0/0	0/0	0/0	0/0	./.	0/0	0/0	./.	0/0	0/0	0/0	1/1	0/0	0/0	./.
Pv_Sal1_chr01	21451			9099.01	G	C	intergenic_region	MODIFIER			n.21451G>C	1/1	1/1	0/0	./.	1/1	0/0	0/0	0/0	0/0	1/1	1/1	1/1	1/1	1/1	./.	./.	./.	1/1	1/1	./.	1/1	1/1	./.	1/1	1/1	0/0	0/0	./.	0/0	0/0	1/1	./.	1/1	1/1	./.	./.	0/0	./.
Pv_Sal1_chr01	21455			9153.94	T	A	intergenic_region	MODIFIER			n.21455T>A	1/1	1/1	0/0	./.	1/1	0/0	0/0	0/0	0/0	1/1	1/1	1/1	1/1	1/1	./.	./.	./.	1/1	1/1	./.	1/1	1/1	./.	1/1	1/1	0/0	0/0	./.	0/0	0/0	1/1	./.	1/1	1/1	./.	./.	0/0	./.
Pv_Sal1_chr01	21868			1975.96	C	G	intergenic_region	MODIFIER			n.21868C>G	./.	0/0	./.	./.	0/0	0/0	1/1	0/0	1/1	0/0	0/0	0/0	0/0	0/0	./.	./.	0/0	./.	0/0	./.	0/0	0/0	0/0	0/0	0/0	1/1	./.	./.	1/1	0/0	0/0	0/0	0/0	0/0	./.	./.	1/1	0/0
Pv_Sal1_chr01	26514			3116.67	T	A	intergenic_region	MODIFIER			n.26514T>A	./.	./.	./.	./.	1/1	1/1	0/0	1/1	0/0	1/1	./.	1/1	./.	1/1	1/1	./.	1/1	./.	1/1	./.	./.	./.	./.	./.	./.	./.	0/0	./.	0/0	./.	./.	1/1	1/1	1/1	./.	./.	0/0	./.
Pv_Sal1_chr01	27967			788.57	T	A	intergenic_region	MODIFIER			n.27967T>A	0/0	./.	./.	./.	0/0	0/0	0/0	0/0	0/0	./.	./.	0/0	0/0	0/0	./.	./.	0/0	0/0	0/0	./.	./.	0/0	0/0	0/0	0/0	0/0	./.	./.	0/0	0/0	0/0	./.	0/0	0/0	./.	./.	0/0	1/1
Pv_Sal1_chr01	27973			3764.86	A	C	intergenic_region	MODIFIER			n.27973A>C	0/0	./.	./.	./.	1/1	0/0	1/1	0/0	1/1	./.	./.	1/1	1/1	1/1	./.	./.	./.	./.	./.	./.	./.	1/1	1/1	./.	1/1	1/1	./.	./.	0/0	0/0	0/0	./.	1/1	1/1	./.	./.	1/1	0/0
Pv_Sal1_chr01	28145			706.31	G	A	intergenic_region	MODIFIER			n.28145G>A	0/0	./.	0/0	./.	0/0	0/0	0/0	0/0	0/0	0/0	0/0	0/0	0/0	0/0	0/0	./.	0/0	0/0	0/0	./.	0/0	0/0	0/0	0/0	0/0	0/0	0/0	./.	0/0	0/0	0/0	0/0	0/0	0/0	./.	0/0	0/0	./.
Pv_Sal1_chr01	28285			6985.38	T	C	intergenic_region	MODIFIER			n.28285T>C	0/0	./.	0/0	./.	1/1	0/0	0/0	0/0	0/0	0/0	1/1	1/1	1/1	1/1	1/1	./.	1/1	1/1	1/1	./.	1/1	1/1	1/1	1/1	1/1	0/0	0/0	./.	0/0	0/0	0/0	1/1	1/1	1/1	./.	0/0	0/0	./.
Pv_Sal1_chr01	28476			909.11	C	G	intergenic_region	MODIFIER			n.28476C>G	0/0	./.	0/0	./.	0/0	0/0	0/0	0/0	0/0	0/0	0/0	0/0	0/0	0/0	0/0	./.	0/0	0/0	0/0	0/0	0/0	0/0	0/0	0/0	0/0	0/0	0/0	./.	0/0	0/0	0/0	0/0	0/0	0/0	1/1	0/0	0/0	./.
Pv_Sal1_chr01	28807			1248.47	T	A	intergenic_region	MODIFIER			n.28807T>A	0/0	./.	0/0	0/0	0/0	0/0	0/0	0/0	0/0	0/0	0/0	0/0	0/0	0/0	./.	./.	0/0	0/0	0/0	./.	0/0	0/0	./.	0/0	0/0	0/0	0/0	0/0	0/0	0/0	0/0	0/0	0/0	0/0	1/1	0/0	0/0	./.
Pv_Sal1_chr01	28981			9122.93	C	A	intergenic_region	MODIFIER			n.28981C>A	1/1	./.	1/1	./.	0/1	1/1	1/1	1/1	1/1	1/1	1/1	1/1	1/1	./.	./.	./.	1/1	1/1	./.	./.	1/1	1/1	1/1	1/1	./.	1/1	./.	./.	0/0	0/0	./.	1/1	1/1	1/1	./.	1/1	1/1	./.
Pv_Sal1_chr01	29139			3161.16	A	T	intergenic_region	MODIFIER			n.29139A>T	0/0	./.	1/1	0/0	0/0	1/1	1/1	1/1	1/1	0/0	./.	0/0	0/0	0/0	0/0	./.	0/0	0/0	0/0	./.	0/0	0/0	0/0	0/0	0/0	1/1	1/1	./.	0/0	0/0	0/0	0/0	0/0	0/0	./.	1/1	1/1	./.
Pv_Sal1_chr01	29252			13996.1	A	G	intergenic_region	MODIFIER			n.29252A>G	0/0	./.	1/1	./.	1/1	1/1	1/1	1/1	1/1	1/1	./.	1/1	1/1	1/1	./.	./.	1/1	1/1	1/1	./.	1/1	1/1	1/1	1/1	1/1	1/1	1/1	./.	0/0	0/0	0/0	1/1	1/1	1/1	./.	1/1	1/1	./.
Pv_Sal1_chr01	29635			11315.1	A	T	intergenic_region	MODIFIER			n.29635A>T	0/0	0/0	0/0	./.	1/1	0/0	0/0	0/0	0/0	0/0	1/1	1/1	1/1	1/1	1/1	./.	1/1	1/1	1/1	1/1	1/1	1/1	1/1	1/1	1/1	0/0	0/0	0/0	0/0	0/0	0/0	1/1	1/1	1/1	0/0	0/0	0/0	0/0
Pv_Sal1_chr01	30745			20395.8	G	A	intergenic_region	MODIFIER			n.30745G>A	1/1	1/1	1/1	./.	1/1	0/0	1/1	0/0	1/1	1/1	1/1	1/1	1/1	1/1	1/1	./.	1/1	1/1	1/1	1/1	1/1	1/1	1/1	1/1	1/1	1/1	1/1	./.	1/1	1/1	1/1	1/1	1/1	1/1	./.	1/1	1/1	1/1
Pv_Sal1_chr01	31052			8860.41	A	C	intergenic_region	MODIFIER			n.31052A>C	0/0	0/0	0/0	./.	1/1	0/0	0/0	0/0	0/0	0/0	1/1	1/1	1/1	1/1	./.	./.	1/1	1/1	1/1	1/1	1/1	1/1	1/1	1/1	1/1	0/0	0/0	./.	0/0	0/0	0/0	1/1	1/1	1/1	0/0	0/0	0/0	0/0
Pv_Sal1_chr01	31132			3043.38	C	T	intergenic_region	MODIFIER			n.31132C>T	0/0	0/0	1/1	./.	0/0	0/0	1/1	0/0	1/1	0/1	0/0	0/0	0/0	0/0	0/0	0/0	0/0	0/0	0/0	./.	0/0	0/0	0/0	0/0	0/0	1/1	1/1	0/0	1/1	1/1	0/0	0/0	0/0	0/0	./.	1/1	1/1	0/0
Pv_Sal1_chr01	31245			5932.67	G	A	intergenic_region	MODIFIER			n.31245G>A	0/0	0/0	0/0	./.	./.	0/0	0/0	0/0	0/0	0/0	./.	1/1	1/1	1/1	./.	./.	1/1	1/1	1/1	./.	1/1	1/1	1/1	1/1	1/1	0/0	0/0	./.	0/0	0/0	0/0	1/1	1/1	1/1	./.	0/0	0/0	0/0
Pv_Sal1_chr01	31360	PVX_087685	centrin%2C+putative	15185.9	G	T	intron_variant	MODIFIER			c.284-49C>A	0/0	1/1	1/1	./.	1/1	./.	1/1	1/1	1/1	1/1	./.	1/1	1/1	1/1	1/1	./.	1/1	1/1	./.	1/1	1/1	1/1	1/1	1/1	1/1	1/1	1/1	1/1	1/1	1/1	0/0	1/1	1/1	1/1	./.	1/1	1/1	1/1
Pv_Sal1_chr01	31534	PVX_087685	centrin%2C+putative	2223.7	T	G	synonymous_variant	LOW	SILENT	ctA/ctC	p.Leu62Leu/c.186A>C	0/0	1/1	0/0	./.	0/0	0/0	0/0	0/0	0/0	0/0	0/0	0/0	0/0	0/0	./.	0/0	0/0	0/0	0/0	0/0	0/0	0/0	0/0	0/0	0/0	0/0	0/0	0/0	0/0	0/0	0/0	0/0	0/0	0/0	./.	0/0	0/0	1/1
Pv_Sal1_chr01	31630	PVX_087685	centrin%2C+putative	24931.3	G	A	intron_variant	MODIFIER			c.182-92C>T	1/1	1/1	1/1	./.	1/1	1/1	1/1	1/1	1/1	1/1	1/1	1/1	1/1	1/1	1/1	./.	1/1	1/1	1/1	1/1	1/1	1/1	1/1	1/1	1/1	1/1	1/1	./.	1/1	1/1	1/1	1/1	1/1	1/1	./.	1/1	1/1	1/1
Pv_Sal1_chr01	31792	PVX_087685	centrin%2C+putative	10135.9	G	A	intron_variant	MODIFIER			c.181+84C>T	0/0	0/0	0/0	./.	1/1	0/0	0/0	0/0	0/0	0/0	1/1	1/1	1/1	1/1	1/1	./.	1/1	1/1	1/1	1/1	1/1	1/1	1/1	1/1	1/1	0/0	0/0	./.	0/0	0/0	0/0	1/1	1/1	1/1	0/0	0/0	0/0	0/0
Pv_Sal1_chr01	32349	PVX_087685	centrin%2C+putative	1115.03	C	A	5_prime_UTR_variant	MODIFIER		175	c.-175G>T	0/0	0/0	0/0	0/0	0/0	0/0	0/0	0/0	0/0	0/0	0/0	0/0	0/0	0/0	0/0	0/0	0/0	0/0	0/0	./.	0/0	0/0	0/0	0/0	0/0	0/0	0/0	0/0	1/1	1/1	0/0	0/0	0/0	0/0	0/0	0/0	0/0	0/0
Pv_Sal1_chr01	32486	PVX_087685	centrin%2C+putative	2883.56	C	A	5_prime_UTR_variant	MODIFIER		312	c.-312G>T	0/0	0/0	0/0	0/0	0/0	./.	0/0	1/1	0/0	0/0	0/0	0/0	0/0	0/0	0/0	./.	0/0	0/0	0/0	0/0	0/0	0/0	0/0	0/0	0/0	0/0	0/0	./.	1/1	1/1	0/0	0/0	0/0	0/0	./.	0/0	0/0	0/0
Pv_Sal1_chr01	32594	PVX_087685	centrin%2C+putative	1909.62	G	A	5_prime_UTR_variant	MODIFIER		420	c.-420C>T	0/0	./.	0/0	./.	0/0	0/0	0/0	0/0	0/0	0/0	./.	0/0	0/0	0/0	0/0	./.	0/0	0/0	0/0	0/0	0/0	0/0	0/0	0/0	0/0	0/0	0/0	./.	0/0	0/0	0/0	0/0	0/0	0/0	./.	0/0	0/0	1/1
Pv_Sal1_chr01	32661	PVX_087685	centrin%2C+putative	1033.07	C	A	5_prime_UTR_variant	MODIFIER		487	c.-487G>T	0/0	0/0	0/0	./.	0/0	1/1	0/0	1/1	0/0	0/0	./.	0/0	0/0	0/0	0/0	0/0	0/0	0/0	0/0	0/0	0/0	0/0	0/0	0/0	0/0	0/0	0/0	0/0	0/0	0/0	0/0	0/0	0/0	0/0	./.	0/0	0/0	./.
Pv_Sal1_chr01	35130	PVX_087690	hypothetical+protein%2C+conserved	1637.58	T	A	missense_variant	MODERATE	MISSENSE	Tta/Ata	p.Leu434Ile/c.1300T>A	0/0	1/1	./.	0/0	0/0	0/0	0/0	0/0	0/0	0/0	./.	0/0	0/0	0/0	./.	0/0	0/0	0/0	0/0	0/0	0/0	0/0	./.	0/0	0/0	0/0	./.	./.	0/0	0/0	0/0	0/0	0/0	0/0	./.	0/0	0/0	1/1
Pv_Sal1_chr01	35756	PVX_087690	hypothetical+protein%2C+conserved	1281.64	C	T	synonymous_variant	LOW	SILENT	caC/caT	p.His642His/c.1926C>T	0/0	0/0	1/1	0/0	0/0	0/0	1/1	0/0	1/1	0/0	./.	0/0	0/0	0/0	./.	0/0	0/0	0/0	0/0	0/0	0/0	0/0	./.	0/0	0/0	1/1	./.	./.	0/0	0/0	0/0	./.	0/0	0/0	0/0	1/1	1/1	0/0
Pv_Sal1_chr01	35808	PVX_087690	hypothetical+protein%2C+conserved	26795.1	C	T	missense_variant	MODERATE	MISSENSE	Cct/Tct	p.Pro660Ser/c.1978C>T	0/0	0/0	0/0	./.	1/1	0/0	0/0	0/0	0/0	0/0	./.	1/1	1/1	1/1	./.	1/1	1/1	1/1	1/1	1/1	1/1	1/1	./.	1/1	1/1	0/0	./.	./.	0/0	0/0	0/0	1/1	1/1	1/1	0/0	0/0	0/0	0/0
Pv_Sal1_chr01	36031	PVX_087690	hypothetical+protein%2C+conserved	20618.6	A	T	missense_variant	MODERATE	MISSENSE	gAt/gTt	p.Asp734Val/c.2201A>T	0/0	0/0	./.	./.	./.	0/0	1/1	0/0	1/1	1/1	./.	1/1	1/1	1/1	./.	1/1	1/1	1/1	1/1	./.	1/1	1/1	./.	1/1	1/1	1/1	./.	./.	0/0	0/0	0/0	1/1	1/1	1/1	./.	1/1	1/1	0/0
Pv_Sal1_chr01	36053	PVX_087690	hypothetical+protein%2C+conserved	3567.06	A	G	synonymous_variant	LOW	SILENT	ctA/ctG	p.Leu741Leu/c.2223A>G	0/0	1/1	0/0	0/0	0/0	1/1	0/0	1/1	0/0	0/0	./.	0/0	0/0	0/0	./.	0/0	0/0	0/0	0/0	0/0	0/0	0/0	./.	0/0	0/0	0/0	./.	./.	1/1	1/1	0/0	0/0	0/0	0/0	./.	0/0	0/0	1/1
Pv_Sal1_chr01	36401	PVX_087690	hypothetical+protein%2C+conserved	2083.59	G	A	synonymous_variant	LOW	SILENT	cgG/cgA	p.Arg857Arg/c.2571G>A	0/0	0/0	0/0	./.	0/0	0/0	0/0	0/0	0/0	0/0	./.	0/0	0/0	0/0	./.	0/0	0/0	0/0	0/0	./.	./.	0/0	0/0	0/0	0/0	0/0	./.	./.	0/0	0/0	0/0	0/0	0/0	0/0	0/0	0/0	0/0	0/0
Pv_Sal1_chr01	36705	PVX_087690	hypothetical+protein%2C+conserved	1570.64	A	G	missense_variant	MODERATE	MISSENSE	Acc/Gcc	p.Thr959Ala/c.2875A>G	0/0	1/1	1/1	./.	0/0	0/0	1/1	0/0	1/1	0/0	./.	0/0	0/0	./.	./.	0/0	0/0	0/0	0/0	0/0	0/0	0/0	./.	0/0	0/0	1/1	./.	./.	0/0	0/0	0/0	0/0	0/0	0/0	./.	1/1	1/1	1/1
Pv_Sal1_chr01	36745	PVX_087690	hypothetical+protein%2C+conserved	663.36	G	T	missense_variant	MODERATE	MISSENSE	tGc/tTc	p.Cys972Phe/c.2915G>T	0/0	1/1	0/0	./.	0/0	0/0	0/0	0/0	0/0	0/0	./.	0/0	0/0	0/0	./.	./.	0/0	0/0	0/0	0/0	0/0	0/0	./.	0/0	0/0	0/0	./.	./.	0/0	0/0	0/0	0/0	0/0	0/0	./.	./.	0/0	./.
Pv_Sal1_chr01	36909	PVX_087690	hypothetical+protein%2C+conserved	1146.2	C	T	synonymous_variant	LOW	SILENT	Ctg/Ttg	p.Leu1027Leu/c.3079C>T	0/0	1/1	0/0	./.	0/0	0/0	0/0	0/0	0/0	./.	./.	0/0	0/0	0/0	0/0	./.	0/0	0/0	0/0	0/0	0/0	0/0	./.	0/0	0/0	0/0	./.	./.	1/1	0/0	0/0	./.	0/0	0/0	./.	0/0	0/0	1/1
Pv_Sal1_chr01	38321	PVX_087690	hypothetical+protein%2C+conserved	1001.14	G	T	synonymous_variant	LOW	SILENT	gcG/gcT	p.Ala1497Ala/c.4491G>T	0/0	./.	./.	./.	0/0	1/1	1/1	1/1	1/1	0/0	./.	0/0	0/0	0/0	./.	./.	0/0	0/0	0/0	0/0	0/0	./.	./.	./.	0/0	1/1	./.	./.	1/1	0/0	./.	0/0	0/0	0/0	./.	./.	1/1	./.
Pv_Sal1_chr01	39265	PVX_087690	hypothetical+protein%2C+conserved	2135.11	T	C	missense_variant	MODERATE	MISSENSE	gTt/gCt	p.Val1812Ala/c.5435T>C	0/0	0/0	1/1	./.	0/0	1/1	1/1	1/1	1/1	0/0	./.	0/0	0/0	0/0	./.	0/0	0/0	0/0	0/0	0/0	0/0	0/0	0/0	0/0	0/0	1/1	./.	0/0	0/0	0/0	./.	0/0	0/0	0/0	./.	1/1	1/1	0/0
Pv_Sal1_chr01	39660			1157.58	C	T	intergenic_region	MODIFIER			n.39660C>T	0/0	1/1	./.	./.	0/0	0/0	0/0	0/0	0/0	0/0	./.	0/0	0/0	0/0	0/0	0/0	0/0	0/0	./.	0/0	0/0	0/0	./.	0/0	0/0	0/0	./.	./.	0/0	0/0	./.	0/0	0/0	0/0	./.	0/0	0/0	./.
Pv_Sal1_chr01	39859			8715.89	T	G	intergenic_region	MODIFIER			n.39859T>G	1/1	1/1	./.	./.	1/1	./.	1/1	1/1	1/1	1/1	./.	1/1	1/1	1/1	./.	./.	1/1	1/1	1/1	1/1	./.	1/1	./.	./.	1/1	1/1	./.	./.	./.	1/1	./.	1/1	1/1	1/1	1/1	./.	1/1	./.
Pv_Sal1_chr01	40125			1592.48	G	T	intergenic_region	MODIFIER			n.40125G>T	0/0	0/0	1/1	./.	0/0	./.	1/1	1/1	1/1	0/0	./.	0/0	0/0	0/0	0/0	./.	0/0	0/0	0/0	0/0	0/0	0/0	./.	0/0	0/0	1/1	./.	./.	0/0	0/0	./.	0/0	0/0	0/0	0/0	./.	1/1	./.
Pv_Sal1_chr01	40785	PVX_087695	hypothetical+protein%2C+conserved	773.05	C	T	missense_variant	MODERATE	MISSENSE	aCa/aTa	p.Thr170Ile/c.509C>T	0/0	1/1	0/0	./.	0/0	0/0	0/0	0/0	0/0	0/0	./.	0/0	0/0	0/0	./.	0/0	0/0	0/0	0/0	0/0	0/0	0/0	./.	0/0	0/0	0/0	./.	0/0	0/0	0/0	0/0	0/0	0/0	0/0	./.	./.	0/0	./.
Pv_Sal1_chr01	41439			8762.29	T	G	intergenic_region	MODIFIER			n.41439T>G	0/0	1/1	1/1	1/1	1/1	./.	1/1	1/1	1/1	./.	./.	1/1	1/1	1/1	1/1	./.	1/1	1/1	1/1	1/1	./.	1/1	1/1	./.	1/1	1/1	./.	1/1	./.	1/1	./.	./.	1/1	1/1	./.	1/1	1/1	./.
Pv_Sal1_chr01	41691			8044.81	A	G	intergenic_region	MODIFIER			n.41691A>G	0/0	0/0	0/0	./.	1/1	0/0	0/0	0/0	0/0	0/0	./.	1/1	1/1	1/1	1/1	1/1	1/1	1/1	1/1	1/1	1/1	1/1	1/1	1/1	1/1	0/0	./.	./.	./.	0/0	./.	1/1	1/1	1/1	./.	0/0	0/0	0/0
Pv_Sal1_chr01	42263	PVX_087700	hypothetical+protein%2C+conserved	659.64	C	T	synonymous_variant	LOW	SILENT	gcG/gcA	p.Ala1230Ala/c.3690G>A	0/0	0/0	1/1	0/0	0/0	./.	1/1	0/0	1/1	0/0	./.	0/0	0/0	0/0	./.	0/0	0/0	0/0	0/0	0/0	0/0	0/0	./.	0/0	0/0	1/1	./.	./.	./.	0/0	./.	./.	0/0	0/0	0/0	1/1	1/1	./.
Pv_Sal1_chr01	42746	PVX_087700	hypothetical+protein%2C+conserved	664.09	C	T	synonymous_variant	LOW	SILENT	caG/caA	p.Gln1069Gln/c.3207G>A	1/1	0/0	0/0	./.	0/0	0/0	0/0	0/0	0/0	0/0	0/0	0/0	0/0	0/0	0/0	./.	0/0	0/0	./.	0/0	0/0	0/0	0/0	0/0	0/0	0/0	./.	0/0	./.	0/0	./.	0/0	0/0	0/0	0/0	./.	0/0	./.
Pv_Sal1_chr01	42924	PVX_087700	hypothetical+protein%2C+conserved	909.17	G	T	missense_variant	MODERATE	MISSENSE	aCa/aAa	p.Thr1010Lys/c.3029C>A	0/0	1/1	0/0	0/0	0/0	0/0	0/0	0/0	0/0	0/0	0/0	0/0	0/0	0/0	0/0	0/0	0/0	0/0	0/0	0/0	0/0	0/0	./.	0/0	0/0	0/0	./.	./.	./.	0/0	0/0	./.	0/0	0/0	./.	0/0	0/0	./.
Pv_Sal1_chr01	43311	PVX_087700	hypothetical+protein%2C+conserved	10995.8	G	T	missense_variant	MODERATE	MISSENSE	gCg/gAg	p.Ala881Glu/c.2642C>A	1/1	1/1	./.	1/1	1/1	./.	1/1	1/1	1/1	./.	./.	1/1	1/1	1/1	1/1	1/1	1/1	1/1	1/1	1/1	./.	./.	./.	0/0	1/1	1/1	./.	./.	./.	1/1	1/1	1/1	1/1	1/1	./.	./.	1/1	./.
Pv_Sal1_chr01	44312	PVX_087700	hypothetical+protein%2C+conserved	4719.32	C	T	synonymous_variant	LOW	SILENT	gcG/gcA	p.Ala547Ala/c.1641G>A	0/0	0/0	./.	0/0	0/1	0/0	1/1	./.	1/1	0/0	0/0	0/0	0/0	0/0	0/0	./.	0/1	0/1	./.	0/0	./.	1/1	./.	0/1	0/1	1/1	./.	./.	./.	0/0	0/0	./.	0/1	0/1	./.	1/1	1/1	./.
Pv_Sal1_chr01	44321	PVX_087700	hypothetical+protein%2C+conserved	4307.78	T	G	missense_variant	MODERATE	MISSENSE	caA/caC	p.Gln544His/c.1632A>C	0/0	0/0	./.	./.	0/1	0/0	1/1	./.	1/1	0/0	./.	0/0	0/0	0/0	0/0	./.	0/1	0/1	0/0	0/0	0/0	1/1	./.	0/1	0/1	1/1	./.	./.	./.	0/0	0/0	./.	0/1	0/1	0/0	1/1	1/1	./.
Pv_Sal1_chr01	44325	PVX_087700	hypothetical+protein%2C+conserved	4057.48	C	A	missense_variant	MODERATE	MISSENSE	gGc/gTc	p.Gly543Val/c.1628G>T	0/0	0/0	./.	./.	0/1	0/0	1/1	0/0	1/1	0/0	./.	0/0	0/0	0/0	0/0	./.	0/1	0/1	0/0	0/0	0/0	1/1	./.	0/1	0/1	1/1	./.	./.	./.	0/0	0/0	./.	0/1	0/1	0/0	1/1	1/1	./.
Pv_Sal1_chr01	44327	PVX_087700	hypothetical+protein%2C+conserved	3978.62	C	A	synonymous_variant	LOW	SILENT	acG/acT	p.Thr542Thr/c.1626G>T	0/0	0/0	./.	./.	0/1	0/0	1/1	0/0	1/1	0/0	./.	0/0	0/0	0/0	0/0	./.	0/1	0/1	0/0	0/0	0/0	1/1	./.	0/1	0/1	1/1	./.	./.	./.	0/0	0/0	./.	0/1	0/1	0/0	1/1	1/1	./.
Pv_Sal1_chr01	44336	PVX_087700	hypothetical+protein%2C+conserved	3451.58	A	T,C	synonymous_variant	LOW	SILENT	gcT/gcA	p.Ala539Ala/c.1617T>A	0/0	0/0	./.	./.	0/1	0/0	2/2	0/0	2/2	0/0	./.	0/0	0/0	0/0	0/0	./.	0/1	0/1	0/0	0/0	0/0	1/1	./.	./.	0/1	2/2	./.	./.	./.	./.	0/0	./.	0/1	0/1	0/0	2/2	2/2	./.
Pv_Sal1_chr01	44345	PVX_087700	hypothetical+protein%2C+conserved	1823.47	T	G	missense_variant	MODERATE	MISSENSE	caA/caC	p.Gln536His/c.1608A>C	0/0	0/0	./.	./.	0/1	0/0	0/0	0/0	0/0	0/0	./.	0/0	0/0	0/0	0/0	./.	0/1	0/1	0/0	0/0	0/0	1/1	./.	./.	0/1	0/0	./.	./.	./.	0/0	0/0	0/0	0/1	0/0	0/0	0/0	0/0	./.
Pv_Sal1_chr01	44349	PVX_087700	hypothetical+protein%2C+conserved	991.8	C	A	missense_variant	MODERATE	MISSENSE	gGc/gTc	p.Gly535Val/c.1604G>T	0/0	0/0	./.	./.	0/1	0/0	0/0	0/0	0/0	0/0	./.	0/0	0/0	0/0	0/0	./.	0/1	0/1	0/0	0/0	0/0	1/1	./.	0/0	0/1	0/0	./.	./.	./.	0/0	0/0	0/0	0/1	0/0	0/0	0/0	0/0	./.
Pv_Sal1_chr01	44351	PVX_087700	hypothetical+protein%2C+conserved	812.43	G	A,*	synonymous_variant	LOW	SILENT	agC/agT	p.Ser534Ser/c.1602C>T	0/0	0/0	./.	./.	0/2	0/0	0/0	0/0	0/0	0/0	./.	0/0	0/0	0/0	0/0	./.	0/1	0/2	0/0	0/0	0/0	./.	./.	0/0	0/1	0/0	./.	./.	./.	0/0	0/0	0/0	0/1	0/0	0/0	0/0	0/0	./.
Pv_Sal1_chr01	44352	PVX_087700	hypothetical+protein%2C+conserved	764.61	C	G,*	missense_variant	MODERATE	MISSENSE	aGc/aCc	p.Ser534Thr/c.1601G>C	0/0	0/0	./.	./.	0/2	0/0	0/0	0/0	0/0	0/0	./.	0/0	0/0	0/0	0/0	./.	0/1	0/2	0/0	0/0	0/0	./.	./.	0/0	0/1	0/0	./.	./.	./.	0/0	0/0	0/0	0/1	0/0	0/0	0/0	0/0	./.
Pv_Sal1_chr01	44356	PVX_087700	hypothetical+protein%2C+conserved	569.97	A	G	synonymous_variant	LOW	SILENT	Ttg/Ctg	p.Leu533Leu/c.1597T>C	0/0	0/0	./.	./.	0/0	0/0	0/0	0/0	0/0	0/0	./.	0/0	0/0	0/0	0/0	./.	0/1	0/0	0/0	0/0	0/0	./.	./.	0/0	0/1	0/0	./.	./.	./.	0/0	0/0	0/0	0/1	0/0	0/0	0/0	0/0	./.
Pv_Sal1_chr01	45033	PVX_087700	hypothetical+protein%2C+conserved	1071.63	T	C	missense_variant	MODERATE	MISSENSE	aAt/aGt	p.Asn307Ser/c.920A>G	0/0	1/1	0/0	0/0	0/0	./.	0/0	1/1	0/0	./.	./.	0/0	0/0	0/0	./.	0/0	0/0	0/0	./.	0/0	./.	./.	./.	0/0	0/0	0/0	./.	./.	./.	1/1	1/1	0/0	0/0	0/0	./.	0/0	0/0	./.
Pv_Sal1_chr01	45320	PVX_087700	hypothetical+protein%2C+conserved	763.17	T	G	synonymous_variant	LOW	SILENT	gcA/gcC	p.Ala211Ala/c.633A>C	1/1	0/0	./.	./.	0/0	0/0	1/1	0/0	1/1	./.	./.	0/0	0/0	0/0	./.	./.	0/0	0/0	0/0	0/0	./.	./.	./.	0/0	0/0	1/1	./.	./.	./.	1/1	0/0	0/0	0/0	0/0	./.	./.	1/1	./.
Pv_Sal1_chr01	45392	PVX_087700	hypothetical+protein%2C+conserved	7127.96	T	A,*	missense_variant	MODERATE	MISSENSE	caA/caT	p.Gln187His/c.561A>T	0/1	1/1	./.	./.	./.	./.	1/1	1/1	1/1	./.	./.	1/1	1/1	1/1	./.	./.	1/1	1/1	./.	1/1	./.	./.	./.	./.	1/1	1/1	./.	./.	./.	1/1	1/1	./.	1/1	1/1	./.	./.	1/1	./.
Pv_Sal1_chr01	45394	PVX_087700	hypothetical+protein%2C+conserved	6810.12	G	A,*	stop_gained	HIGH	NONSENSE	Caa/Taa	p.Gln187*/c.559C>T	0/1	1/1	./.	./.	./.	./.	1/1	1/1	1/1	./.	./.	1/1	1/1	1/1	./.	./.	1/1	1/1	./.	1/1	./.	./.	./.	./.	1/1	1/1	./.	./.	./.	1/1	1/1	./.	1/1	1/1	./.	./.	1/1	./.
Pv_Sal1_chr01	45412	PVX_087700	hypothetical+protein%2C+conserved	832.87	G	A	missense_variant	MODERATE	MISSENSE	Cat/Tat	p.His181Tyr/c.541C>T	0/1	0/0	./.	./.	0/0	0/0	1/1	0/0	0/0	0/0	./.	0/0	0/0	0/0	./.	./.	0/0	0/0	./.	0/0	0/0	./.	./.	0/0	0/0	1/1	./.	./.	./.	1/1	0/0	0/0	0/0	0/0	./.	./.	1/1	./.
Pv_Sal1_chr01	45439	PVX_087700	hypothetical+protein%2C+conserved	6795.83	G	A	missense_variant	MODERATE	MISSENSE	Cgt/Tgt	p.Arg172Cys/c.514C>T	0/1	0/0	./.	./.	./.	./.	1/1	0/0	./.	./.	./.	1/1	1/1	1/1	./.	./.	1/1	1/1	./.	1/1	./.	./.	./.	./.	1/1	1/1	./.	./.	./.	1/1	1/1	./.	1/1	1/1	0/0	./.	1/1	./.
Pv_Sal1_chr01	47513			2159.79	G	A	intergenic_region	MODIFIER			n.47513G>A	./.	./.	./.	./.	./.	0/0	1/1	0/0	./.	0/0	./.	1/1	./.	1/1	./.	./.	1/1	./.	1/1	./.	1/1	./.	./.	./.	1/1	1/1	./.	./.	./.	./.	./.	1/1	./.	1/1	./.	0/0	./.	./.
Pv_Sal1_chr01	48226			1012.34	A	T	intergenic_region	MODIFIER			n.48226A>T	0/0	1/1	0/0	0/0	0/0	0/0	0/0	0/0	0/0	0/0	./.	0/0	0/0	0/0	./.	0/0	0/0	0/0	0/0	0/0	0/0	0/0	./.	0/0	0/0	0/0	./.	./.	./.	0/0	0/0	0/0	0/0	0/0	./.	0/0	0/0	./.
Pv_Sal1_chr01	48258			5107.94	A	G	intergenic_region	MODIFIER			n.48258A>G	1/1	1/1	./.	0/0	0/0	1/1	1/1	1/1	1/1	1/1	./.	0/0	0/0	0/0	./.	0/0	0/0	0/0	0/0	0/0	0/0	0/0	./.	0/0	0/0	1/1	./.	0/0	./.	0/0	1/1	0/0	0/0	0/0	./.	1/1	1/1	./.
Pv_Sal1_chr01	48369			12472.2	C	G	intergenic_region	MODIFIER			n.48369C>G	0/0	0/0	1/1	./.	1/1	1/1	1/1	1/1	1/1	1/1	./.	1/1	1/1	1/1	1/1	./.	1/1	1/1	1/1	1/1	1/1	1/1	1/1	1/1	1/1	1/1	0/0	./.	./.	0/0	0/0	1/1	1/1	1/1	./.	1/1	1/1	0/0
Pv_Sal1_chr01	48562			1879.65	C	T	intergenic_region	MODIFIER			n.48562C>T	0/0	0/0	1/1	./.	0/0	0/0	1/1	0/0	1/1	0/0	./.	0/0	0/0	0/0	0/0	./.	0/0	0/0	./.	0/0	0/0	0/0	0/0	0/0	0/0	1/1	0/0	./.	0/0	0/0	0/0	0/0	0/0	0/0	./.	1/1	1/1	./.
Pv_Sal1_chr01	48727			16529.6	T	G	intergenic_region	MODIFIER			n.48727T>G	1/1	./.	1/1	./.	1/1	1/1	1/1	1/1	1/1	./.	0/0	1/1	1/1	1/1	1/1	./.	1/1	1/1	1/1	1/1	1/1	./.	./.	1/1	1/1	1/1	1/1	./.	./.	1/1	1/1	1/1	1/1	1/1	./.	1/1	1/1	./.
Pv_Sal1_chr01	48911			829.28	C	A	intergenic_region	MODIFIER			n.48911C>A	0/0	0/0	0/0	./.	0/0	./.	1/1	1/1	1/1	0/0	./.	0/0	0/0	0/0	0/0	./.	0/0	0/0	0/0	./.	0/0	0/0	0/0	0/0	0/0	0/0	0/0	0/0	0/0	0/0	0/0	0/0	0/0	0/0	./.	0/0	0/0	./.
Pv_Sal1_chr01	49522	PVX_087710	hypothetical+protein%2C+conserved	23443.7	C	T	missense_variant	MODERATE	MISSENSE	aGt/aAt	p.Ser515Asn/c.1544G>A	1/1	./.	1/1	1/1	1/1	./.	1/1	1/1	1/1	1/1	./.	1/1	1/1	1/1	1/1	1/1	1/1	1/1	1/1	1/1	1/1	1/1	1/1	1/1	1/1	1/1	1/1	./.	./.	1/1	1/1	1/1	1/1	1/1	./.	1/1	1/1	./.
Pv_Sal1_chr01	49988	PVX_087710	hypothetical+protein%2C+conserved	1220.2	C	T	missense_variant	MODERATE	MISSENSE	Gcc/Acc	p.Ala360Thr/c.1078G>A	./.	0/0	0/0	0/0	0/0	0/0	0/0	0/0	0/0	0/0	./.	0/0	0/0	0/0	0/0	./.	0/0	0/0	0/0	0/0	0/0	0/0	0/0	0/0	0/0	0/0	0/0	./.	0/0	0/0	1/1	0/0	0/0	0/0	./.	0/0	0/0	./.
Pv_Sal1_chr01	50437	PVX_087710	hypothetical+protein%2C+conserved	1621.2	G	A	missense_variant	MODERATE	MISSENSE	tCg/tTg	p.Ser210Leu/c.629C>T	./.	./.	1/1	0/0	0/0	0/0	0/0	0/0	0/0	0/0	0/0	0/0	0/0	0/0	./.	0/0	0/0	0/0	0/0	0/0	0/0	0/0	0/0	./.	0/0	1/1	0/0	./.	./.	0/0	0/0	0/0	0/0	0/0	./.	1/1	1/1	0/0
Pv_Sal1_chr01	50855	PVX_087710	hypothetical+protein%2C+conserved	3867.52	G	T	missense_variant	MODERATE	MISSENSE	Caa/Aaa	p.Gln71Lys/c.211C>A	1/1	0/0	0/1	0/0	0/0	1/1	1/1	1/1	1/1	1/1	./.	0/0	0/0	0/0	./.	./.	0/0	0/0	0/0	0/0	0/0	0/0	0/0	0/0	0/0	1/1	0/0	./.	./.	0/1	1/1	./.	0/0	0/0	./.	0/1	1/1	./.
Pv_Sal1_chr01	51059	PVX_087710	hypothetical+protein%2C+conserved	798.47	G	A	missense_variant	MODERATE	MISSENSE	Cgc/Tgc	p.Arg3Cys/c.7C>T	./.	0/0	0/0	0/0	0/0	0/0	0/0	0/0	0/0	0/0	0/0	0/0	0/0	0/0	0/0	./.	0/0	0/0	0/0	0/0	0/0	0/0	./.	0/0	0/0	0/0	0/0	0/0	./.	0/0	1/1	0/0	0/0	0/0	./.	0/0	0/0	./.
Pv_Sal1_chr01	51592			511.98	C	T	intergenic_region	MODIFIER			n.51592C>T	0/0	0/0	0/0	0/0	0/0	0/0	0/0	0/0	0/0	0/0	./.	0/0	0/0	0/0	0/0	0/0	0/0	0/0	0/0	./.	0/0	0/0	./.	0/0	0/0	0/0	0/0	0/0	0/0	0/0	0/0	0/0	0/0	0/0	./.	0/0	0/0	./.
Pv_Sal1_chr01	52339			575.1	C	A	intergenic_region	MODIFIER			n.52339C>A	0/0	0/0	0/0	0/0	0/0	0/0	0/0	0/0	0/0	0/0	./.	0/0	0/0	0/0	0/0	0/0	0/0	0/0	0/0	0/0	0/0	0/0	0/0	0/0	0/0	0/0	0/0	./.	0/0	0/0	./.	0/0	0/0	0/0	./.	0/0	0/0	./.
Pv_Sal1_chr01	52699			649.72	C	T	intergenic_region	MODIFIER			n.52699C>T	1/1	0/0	0/0	0/0	0/0	0/0	0/0	0/0	0/0	0/0	./.	0/0	0/0	0/0	0/0	0/0	0/0	0/0	0/0	0/0	0/0	0/0	0/0	0/0	0/0	0/0	0/0	0/0	0/0	0/0	./.	0/0	0/0	0/0	./.	0/0	0/0	./.
Pv_Sal1_chr01	52837			20578	C	A	intergenic_region	MODIFIER			n.52837C>A	0/0	0/0	0/0	1/1	1/1	0/0	0/0	0/0	0/0	0/0	./.	1/1	1/1	1/1	./.	./.	1/1	1/1	1/1	./.	1/1	1/1	./.	1/1	1/1	0/0	0/0	./.	0/0	0/0	./.	1/1	1/1	1/1	./.	0/0	0/0	0/0
Pv_Sal1_chr01	53089			887.54	C	T	intergenic_region	MODIFIER			n.53089C>T	1/1	0/0	./.	0/0	0/0	0/0	0/0	0/0	0/0	0/0	./.	0/0	0/0	0/0	0/0	./.	0/0	0/0	0/0	0/0	0/0	0/0	0/0	0/0	0/0	0/0	0/0	./.	0/0	0/0	./.	0/0	0/0	0/0	./.	0/0	0/0	./.
Pv_Sal1_chr01	53237			1041.65	G	A	intergenic_region	MODIFIER			n.53237G>A	0/0	0/0	0/0	0/0	0/0	./.	0/0	1/1	0/0	0/0	./.	0/0	0/0	0/0	0/0	./.	0/0	0/0	0/0	0/0	./.	0/0	0/0	0/0	0/0	0/0	0/0	./.	./.	0/0	./.	0/0	0/0	0/0	./.	0/0	0/0	0/0
Pv_Sal1_chr01	53502			1308.15	C	G	intergenic_region	MODIFIER			n.53502C>G	1/1	0/0	0/0	0/0	0/0	0/0	0/0	0/0	0/0	0/0	./.	0/0	0/0	0/0	0/0	./.	0/0	0/0	0/0	0/0	0/0	0/0	0/0	0/0	0/0	0/0	0/0	0/0	0/0	0/0	1/1	0/0	0/0	0/0	./.	0/0	0/0	./.
Pv_Sal1_chr01	53668			17388.7	A	G	intergenic_region	MODIFIER			n.53668A>G	./.	0/0	0/0	1/1	1/1	0/0	0/0	0/0	0/0	0/0	./.	1/1	1/1	1/1	./.	./.	1/1	1/1	1/1	1/1	1/1	1/1	1/1	1/1	1/1	0/0	0/0	./.	0/0	0/0	./.	1/1	1/1	1/1	./.	0/0	0/0	0/0
Pv_Sal1_chr01	53678			3338.79	T	A	intergenic_region	MODIFIER			n.53678T>A	0/0	0/0	0/0	0/0	0/0	0/0	0/0	0/0	0/0	0/0	./.	0/0	0/0	0/0	0/0	./.	0/0	0/0	0/0	0/0	0/0	0/0	0/0	0/0	0/0	0/0	0/0	./.	0/0	0/0	./.	./.	0/0	0/0	./.	0/0	0/0	0/0
Pv_Sal1_chr01	53746			15311.4	C	T	intergenic_region	MODIFIER			n.53746C>T	0/0	0/0	0/0	1/1	1/1	0/0	0/0	0/0	0/0	0/0	./.	1/1	1/1	1/1	0/1	1/1	1/1	1/1	1/1	1/1	1/1	1/1	1/1	1/1	1/1	0/0	0/0	./.	./.	0/0	./.	1/1	1/1	1/1	./.	0/0	0/0	0/0
Pv_Sal1_chr01	54661			506.48	G	T	intergenic_region	MODIFIER			n.54661G>T	1/1	0/0	0/0	0/0	0/0	0/0	0/0	0/0	0/0	0/0	./.	0/0	0/0	0/0	0/0	./.	0/0	0/0	0/0	0/0	0/0	0/0	./.	0/0	0/0	0/0	./.	./.	./.	0/0	./.	0/0	0/0	0/0	./.	0/0	0/0	0/0
Pv_Sal1_chr01	54689			10436.7	T	G	intergenic_region	MODIFIER			n.54689T>G	0/0	0/0	0/0	1/1	1/1	0/0	0/0	0/0	0/0	0/0	./.	1/1	1/1	1/1	1/1	./.	1/1	1/1	1/1	1/1	1/1	./.	./.	1/1	1/1	0/0	./.	./.	./.	0/0	./.	./.	1/1	1/1	./.	0/0	0/0	0/0
Pv_Sal1_chr01	55766			820.76	T	A	intergenic_region	MODIFIER			n.55766T>A	./.	0/0	./.	./.	0/0	./.	0/0	./.	0/0	0/0	./.	0/0	0/0	0/0	./.	./.	./.	0/0	0/0	0/0	./.	./.	./.	0/0	0/0	0/0	./.	./.	./.	./.	./.	./.	./.	0/0	./.	0/0	0/0	0/0
Pv_Sal1_chr01	56908	PVX_087715	hypothetical+protein%2C+conserved	3152.2	C	T	synonymous_variant	LOW	SILENT	cgC/cgT	p.Arg267Arg/c.801C>T	./.	./.	./.	0/0	0/0	0/0	0/0	0/0	0/0	0/0	./.	0/0	0/0	0/0	./.	./.	0/0	0/0	./.	0/0	./.	0/0	./.	0/0	./.	1/1	./.	./.	./.	1/1	0/0	0/0	0/0	0/0	./.	1/1	1/1	./.
Pv_Sal1_chr01	57062	PVX_087715	hypothetical+protein%2C+conserved	13491.3	G	T	missense_variant	MODERATE	MISSENSE	Gcg/Tcg	p.Ala319Ser/c.955G>T	./.	./.	1/1	1/1	1/1	1/1	1/1	1/1	1/1	1/1	./.	1/1	1/1	1/1	./.	./.	1/1	1/1	1/1	./.	./.	1/1	./.	1/1	./.	1/1	./.	./.	0/0	1/1	1/1	./.	1/1	1/1	./.	1/1	1/1	./.
Pv_Sal1_chr01	57083	PVX_087715	hypothetical+protein%2C+conserved	528.64	A	G	missense_variant	MODERATE	MISSENSE	Aat/Gat	p.Asn326Asp/c.976A>G	./.	0/0	0/0	0/0	0/0	0/0	0/0	0/0	./.	0/0	./.	0/0	0/0	0/0	0/0	./.	0/0	0/0	0/0	./.	0/0	0/0	./.	0/0	./.	0/0	./.	./.	0/0	0/0	0/0	0/0	0/0	0/0	./.	0/0	0/0	0/0
Pv_Sal1_chr01	57433	PVX_087715	hypothetical+protein%2C+conserved	13822.3	T	C	synonymous_variant	LOW	SILENT	aaT/aaC	p.Asn442Asn/c.1326T>C	./.	1/1	./.	./.	0/0	1/1	1/1	1/1	1/1	1/1	./.	0/0	0/0	0/0	./.	0/0	0/0	0/0	0/0	0/0	0/0	0/0	./.	0/0	0/0	1/1	./.	./.	./.	1/1	1/1	./.	0/0	0/0	./.	1/1	1/1	1/1
Pv_Sal1_chr01	57873	PVX_087715	hypothetical+protein%2C+conserved	12607.1	T	C	missense_variant	MODERATE	MISSENSE	tTt/tCt	p.Phe589Ser/c.1766T>C	./.	1/1	0/0	./.	0/0	./.	1/1	1/1	1/1	1/1	./.	0/0	0/0	0/0	0/0	./.	0/0	0/0	0/0	0/0	0/0	0/0	0/0	0/0	0/0	0/0	./.	./.	./.	1/1	1/1	./.	0/0	0/0	./.	0/0	0/0	./.
Pv_Sal1_chr01	58376	PVX_087715	hypothetical+protein%2C+conserved	4200.59	G	A	missense_variant	MODERATE	MISSENSE	Gga/Aga	p.Gly757Arg/c.2269G>A	0/0	0/0	0/0	./.	0/0	0/0	0/0	0/0	0/0	0/0	./.	0/0	0/0	0/0	0/0	./.	0/0	0/0	0/0	0/0	0/0	0/0	./.	0/0	0/0	0/0	./.	./.	0/0	0/0	0/0	./.	0/0	0/0	./.	0/0	0/0	./.
Pv_Sal1_chr01	58380	PVX_087715	hypothetical+protein%2C+conserved	4141.24	A	G	missense_variant	MODERATE	MISSENSE	aAg/aGg	p.Lys758Arg/c.2273A>G	0/0	0/0	0/0	./.	0/0	0/0	0/0	0/0	0/0	0/0	./.	0/0	0/0	0/0	0/0	./.	0/0	0/0	0/0	0/0	0/0	0/0	./.	0/0	0/0	0/0	./.	./.	0/0	0/0	0/0	./.	0/0	0/0	./.	0/0	0/0	./.
Pv_Sal1_chr01	59645	PVX_087715	hypothetical+protein%2C+conserved	23342.5	G	A	missense_variant	MODERATE	MISSENSE	Gca/Aca	p.Ala1180Thr/c.3538G>A	0/0	0/0	./.	./.	1/1	0/0	0/0	0/0	0/0	0/0	./.	1/1	1/1	1/1	./.	./.	1/1	1/1	1/1	1/1	1/1	1/1	1/1	1/1	1/1	1/1	0/0	./.	0/0	0/0	0/0	1/1	1/1	1/1	./.	1/1	1/1	0/0
Pv_Sal1_chr01	59670	PVX_087715	hypothetical+protein%2C+conserved	16069.5	C	G	missense_variant	MODERATE	MISSENSE	gCt/gGt	p.Ala1188Gly/c.3563C>G	./.	1/1	1/1	./.	0/0	1/1	1/1	1/1	1/1	1/1	./.	0/0	0/0	0/0	0/0	./.	0/0	0/0	0/0	0/0	0/0	0/0	0/0	0/0	0/0	1/1	1/1	./.	0/0	0/0	1/1	0/0	0/0	0/0	./.	1/1	1/1	1/1
Pv_Sal1_chr01	59738	PVX_087715	hypothetical+protein%2C+conserved	4175.96	G	A	missense_variant	MODERATE	MISSENSE	Gcc/Acc	p.Ala1211Thr/c.3631G>A	1/1	0/0	0/0	./.	0/0	0/0	0/0	0/0	0/0	0/0	./.	0/0	0/0	0/0	./.	./.	0/0	0/0	0/0	0/0	0/0	0/0	./.	0/0	0/0	0/0	0/0	./.	0/0	0/0	1/1	0/0	0/0	0/0	./.	0/0	0/0	0/0
Pv_Sal1_chr01	60553	PVX_087715	hypothetical+protein%2C+conserved	712.52	C	T	synonymous_variant	LOW	SILENT	aaC/aaT	p.Asn1482Asn/c.4446C>T	0/0	0/0	0/0	./.	0/0	0/0	0/0	0/0	0/0	1/1	0/0	0/0	0/0	0/0	0/0	./.	0/0	0/0	0/0	0/0	0/0	0/0	./.	0/0	0/0	0/0	0/0	0/0	0/0	0/0	0/0	0/0	0/0	0/0	0/0	0/0	0/0	0/0
Pv_Sal1_chr01	62629	PVX_087715	hypothetical+protein%2C+conserved	52124.4	T	C	synonymous_variant	LOW	SILENT	gaT/gaC	p.Asp2174Asp/c.6522T>C	1/1	0/0	1/1	1/1	1/1	0/0	0/0	0/0	0/0	1/1	1/1	1/1	1/1	1/1	1/1	./.	1/1	1/1	1/1	1/1	1/1	1/1	1/1	1/1	1/1	1/1	0/0	1/1	0/0	0/0	1/1	1/1	1/1	1/1	0/0	1/1	1/1	0/0
Pv_Sal1_chr01	63102			1488.59	T	G	intergenic_region	MODIFIER			n.63102T>G	0/0	0/0	0/0	./.	0/0	0/0	0/0	0/0	0/0	0/0	0/0	0/0	0/0	0/0	0/0	./.	0/0	0/0	0/0	0/0	0/0	0/0	./.	0/0	0/0	0/0	0/0	0/0	0/0	0/0	0/0	0/0	0/0	0/0	0/0	0/0	0/0	0/0
Pv_Sal1_chr01	63279			3981.3	C	T	intergenic_region	MODIFIER			n.63279C>T	0/0	0/0	0/0	./.	0/0	0/0	0/0	0/0	0/0	0/0	0/0	0/0	0/0	0/0	0/0	./.	0/0	0/0	0/0	0/0	0/0	0/0	0/0	0/0	0/0	0/0	0/0	0/0	0/0	0/0	0/0	0/0	0/0	0/0	0/0	0/0	0/0	0/0
Pv_Sal1_chr01	63391			12114	T	C	intergenic_region	MODIFIER			n.63391T>C	0/0	0/0	0/0	./.	0/0	1/1	1/1	1/1	1/1	0/0	0/0	0/0	0/0	0/0	0/0	./.	0/0	0/0	0/0	0/0	0/0	0/0	0/0	0/0	0/0	0/0	0/0	0/0	0/0	0/0	0/0	0/0	0/0	0/0	0/0	0/0	0/0	0/0
Pv_Sal1_chr01	63670			77741.5	A	C	intergenic_region	MODIFIER			n.63670A>C	1/1	./.	1/1	./.	./.	1/1	1/1	1/1	./.	1/1	1/1	1/1	1/1	1/1	1/1	./.	1/1	1/1	1/1	./.	1/1	1/1	./.	1/1	1/1	1/1	1/1	1/1	./.	1/1	1/1	1/1	1/1	./.	./.	1/1	1/1	./.
Pv_Sal1_chr01	63887			93454.3	A	C	intergenic_region	MODIFIER			n.63887A>C	1/1	1/1	0/1	0/0	0/0	0/0	0/0	0/0	0/0	0/0	0/0	0/0	0/0	0/0	0/0	0/0	0/0	0/0	0/0	0/0	0/0	0/0	0/0	0/0	0/0	1/1	1/1	0/0	1/1	1/1	1/1	0/0	0/0	0/0	1/1	1/1	1/1	1/1
Pv_Sal1_chr01	63915			77757.8	T	C	intergenic_region	MODIFIER			n.63915T>C	0/0	0/0	0/1	1/1	1/1	0/0	0/0	0/0	0/0	0/0	1/1	1/1	1/1	1/1	1/1	1/1	1/1	1/1	1/1	1/1	1/1	1/1	1/1	1/1	1/1	0/0	0/0	1/1	0/0	0/0	0/0	1/1	1/1	1/1	0/0	0/0	0/0	0/0
Pv_Sal1_chr01	64071			10607.7	G	A	intergenic_region	MODIFIER			n.64071G>A	0/0	0/0	0/0	0/0	0/0	0/0	0/0	0/0	0/0	0/0	0/0	0/0	0/0	0/0	0/0	0/0	0/0	0/0	0/0	0/0	0/0	0/0	0/0	0/0	0/0	0/0	0/0	0/0	0/0	0/0	0/0	0/0	0/0	0/0	0/0	0/0	0/0	0/0
Pv_Sal1_chr01	65007			95191	A	G	intergenic_region	MODIFIER			n.65007A>G	1/1	1/1	1/1	./.	1/1	1/1	1/1	1/1	1/1	0/0	1/1	1/1	1/1	1/1	1/1	./.	1/1	1/1	1/1	./.	1/1	1/1	1/1	1/1	1/1	1/1	1/1	1/1	1/1	1/1	1/1	1/1	1/1	1/1	1/1	1/1	1/1	1/1
Pv_Sal1_chr01	65057			1642.05	G	C	intergenic_region	MODIFIER			n.65057G>C	0/0	0/0	0/0	0/0	0/0	0/0	0/0	0/0	0/0	1/1	0/0	0/0	0/0	0/0	./.	0/0	0/0	0/0	0/0	0/0	0/0	0/0	0/0	0/0	0/0	0/0	0/0	0/0	0/0	0/0	0/0	0/0	0/0	0/0	0/0	0/0	0/0	0/0
Pv_Sal1_chr01	66512	PVX_087720	hypothetical+protein%2C+conserved	14169.3	G	C	splice_region_variant+intron_variant	LOW			c.238-4G>C	1/1	1/1	1/1	./.	0/0	0/0	0/0	0/0	0/0	0/0	0/0	0/0	0/0	0/0	0/0	0/0	0/0	0/0	0/0	0/0	0/0	0/0	0/0	0/0	0/0	1/1	1/1	0/0	0/0	0/0	./.	0/0	0/0	0/0	1/1	1/1	1/1	./.
Pv_Sal1_chr01	66649	PVX_087720	hypothetical+protein%2C+conserved	1559.04	G	T	intron_variant	MODIFIER			c.332+39G>T	0/0	0/0	0/0	0/0	0/0	0/0	0/0	0/0	0/0	0/0	0/0	0/0	0/0	0/0	0/0	0/0	0/0	0/0	0/0	0/0	0/0	0/0	./.	0/0	0/0	0/0	0/0	0/0	0/0	1/1	./.	0/0	0/0	0/0	0/0	0/0	0/0	0/0
Pv_Sal1_chr01	66747	PVX_087720	hypothetical+protein%2C+conserved	1237.41	C	T	splice_region_variant+intron_variant	LOW			c.333-8C>T	0/0	0/0	0/0	./.	0/0	0/0	0/0	0/0	0/0	0/0	0/0	0/0	0/0	0/0	0/0	0/0	0/0	0/0	0/0	0/0	0/0	0/0	0/0	0/0	0/0	0/0	0/0	0/0	0/0	0/0	./.	0/0	0/0	0/0	0/0	0/0	0/0	0/0
Pv_Sal1_chr01	66955	PVX_087720	hypothetical+protein%2C+conserved	14426.8	C	T	splice_region_variant+intron_variant	LOW			c.426-5C>T	./.	0/0	0/0	./.	0/0	0/0	0/0	0/0	0/0	0/0	0/0	0/0	0/0	0/0	0/0	0/0	0/0	0/0	0/0	0/0	0/0	0/0	0/0	0/0	0/0	0/0	0/0	0/0	0/0	0/0	./.	0/0	0/0	0/0	0/0	0/0	0/0	0/0
Pv_Sal1_chr01	67661	PVX_087720	hypothetical+protein%2C+conserved	6857.89	C	A	intron_variant	MODIFIER			c.703-40C>A	0/0	1/1	0/0	./.	0/0	0/0	0/0	0/0	0/0	1/1	0/0	0/0	0/0	0/0	0/0	0/0	0/0	0/0	0/0	0/0	0/0	0/0	0/0	0/0	0/0	0/0	1/1	1/1	0/0	0/0	0/0	0/0	0/0	0/0	1/1	0/0	0/0	1/1
Pv_Sal1_chr01	68492			2373.36	C	G	intergenic_region	MODIFIER			n.68492C>G	0/0	0/0	0/0	./.	0/0	0/0	1/1	0/0	1/1	0/0	0/0	0/0	0/0	0/0	0/0	./.	0/0	0/0	0/0	0/0	0/0	0/0	./.	0/0	0/0	0/0	0/0	0/0	0/0	0/0	0/0	0/0	0/0	0/0	0/0	0/0	0/0	0/0
Pv_Sal1_chr01	69092	PVX_087725	hypothetical+protein%2C+conserved	873.4	C	T	missense_variant	MODERATE	MISSENSE	aGt/aAt	p.Ser38Asn/c.113G>A	./.	0/0	0/0	./.	0/0	0/0	0/0	0/0	0/0	0/0	0/0	0/0	0/0	0/0	./.	./.	0/0	0/0	0/0	0/0	0/0	0/0	0/0	0/0	0/0	0/0	0/0	0/0	0/0	0/0	0/0	0/0	0/0	0/0	0/0	0/0	0/0	0/0
Pv_Sal1_chr01	69136	PVX_087725	hypothetical+protein%2C+conserved	887.55	G	T	synonymous_variant	LOW	SILENT	ctC/ctA	p.Leu23Leu/c.69C>A	./.	0/0	0/0	./.	0/0	0/0	0/0	0/0	0/0	0/0	0/0	0/0	0/0	0/0	0/0	./.	0/0	0/0	0/0	0/0	0/0	0/0	0/0	0/0	0/0	0/0	0/0	0/0	0/0	1/1	0/0	0/0	0/0	0/0	0/0	0/0	0/0	0/0
Pv_Sal1_chr01	69493	PVX_087725	hypothetical+protein%2C+conserved	725.27	G	A	5_prime_UTR_variant	MODIFIER		289	c.-289C>T	./.	0/0	0/0	0/0	0/0	0/0	0/0	0/0	0/0	0/0	0/0	0/0	0/0	0/0	0/0	./.	0/0	0/0	0/0	./.	0/0	0/0	0/0	0/0	0/0	0/0	0/0	0/0	1/1	0/0	./.	0/0	0/0	0/0	./.	0/0	0/0	./.
Pv_Sal1_chr01	69494	PVX_087725	hypothetical+protein%2C+conserved	726.71	C	T	5_prime_UTR_variant	MODIFIER		290	c.-290G>A	./.	0/0	0/0	0/0	0/0	0/0	0/0	0/0	0/0	0/0	0/0	0/0	0/0	0/0	0/0	./.	0/0	0/0	0/0	./.	0/0	0/0	0/0	0/0	0/0	0/0	0/0	0/0	1/1	0/0	./.	0/0	0/0	0/0	./.	0/0	0/0	./.
Pv_Sal1_chr01	70009			885.76	T	A	intergenic_region	MODIFIER			n.70009T>A	./.	0/0	0/0	./.	0/0	0/0	0/0	0/0	0/0	0/0	0/0	0/0	0/0	0/0	0/0	./.	0/0	0/0	0/0	0/0	0/0	0/0	0/0	0/0	0/0	0/0	0/0	0/0	1/1	0/0	./.	0/0	0/0	0/0	0/0	0/0	0/0	0/0
Pv_Sal1_chr01	71052			1275.52	A	G	intergenic_region	MODIFIER			n.71052A>G	./.	0/0	0/0	0/0	0/0	0/0	0/0	0/0	0/0	0/0	0/0	0/0	0/0	0/0	0/0	./.	0/0	0/0	0/0	0/0	0/0	0/0	0/0	0/0	0/0	0/0	0/0	1/1	0/0	0/0	./.	0/0	0/0	0/0	0/0	0/0	0/0	0/0
Pv_Sal1_chr01	71912	PVX_087730	hypothetical+protein%2C+conserved	5528.43	G	A	5_prime_UTR_variant	MODIFIER		369	c.-369G>A	./.	./.	0/0	./.	1/1	./.	0/0	1/1	0/0	0/0	./.	1/1	1/1	1/1	./.	./.	1/1	1/1	1/1	./.	1/1	1/1	1/1	./.	1/1	0/0	1/1	0/0	0/0	0/0	0/0	./.	1/1	1/1	./.	0/0	0/0	./.
Pv_Sal1_chr01	72805	PVX_087730	hypothetical+protein%2C+conserved	5490.47	G	A	synonymous_variant	LOW	SILENT	gaG/gaA	p.Glu175Glu/c.525G>A	./.	0/0	0/0	./.	1/1	./.	0/0	1/1	0/0	0/0	./.	./.	1/1	./.	./.	./.	1/1	1/1	./.	1/1	1/1	1/1	1/1	./.	./.	0/0	0/0	0/0	0/0	1/1	./.	./.	1/1	./.	./.	0/0	0/0	./.
Pv_Sal1_chr01	73287	PVX_087730	hypothetical+protein%2C+conserved	550.68	C	T	missense_variant	MODERATE	MISSENSE	cCa/cTa	p.Pro336Leu/c.1007C>T	0/0	0/0	./.	0/0	0/0	./.	0/0	0/0	0/0	0/0	./.	0/0	./.	0/0	./.	./.	0/0	0/0	0/0	./.	0/0	0/0	0/0	0/0	0/0	0/0	0/0	0/0	0/0	0/0	./.	./.	0/0	0/0	./.	0/0	0/0	./.
Pv_Sal1_chr01	74063	PVX_087730	hypothetical+protein%2C+conserved	2196.04	T	C	missense_variant	MODERATE	MISSENSE	Tcg/Ccg	p.Ser595Pro/c.1783T>C	0/0	0/0	0/0	0/0	0/0	0/0	0/0	0/0	0/0	1/1	./.	0/0	0/0	0/0	0/0	./.	0/0	0/0	0/0	./.	0/0	0/0	0/0	0/0	./.	0/0	0/0	0/0	0/0	0/0	0/0	0/0	0/0	0/0	./.	0/0	0/0	./.
Pv_Sal1_chr01	74236	PVX_087730	hypothetical+protein%2C+conserved	1811.41	G	T	synonymous_variant	LOW	SILENT	ggG/ggT	p.Gly652Gly/c.1956G>T	./.	0/0	0/0	0/0	0/0	0/0	0/0	0/0	0/0	0/0	./.	0/0	0/0	0/0	0/0	./.	0/0	0/0	0/0	./.	0/0	0/0	0/0	0/0	0/0	0/0	0/0	0/0	1/1	0/0	./.	0/0	0/0	0/0	./.	0/0	0/0	./.
Pv_Sal1_chr01	74707	PVX_087730	hypothetical+protein%2C+conserved	32420	G	C	synonymous_variant	LOW	SILENT	ccG/ccC	p.Pro809Pro/c.2427G>C	./.	0/0	1/1	1/1	1/1	0/0	1/1	0/0	1/1	0/0	./.	1/1	./.	1/1	1/1	./.	1/1	1/1	1/1	./.	1/1	./.	1/1	1/1	./.	1/1	0/0	0/0	0/0	0/0	./.	1/1	1/1	1/1	./.	1/1	1/1	0/0
Pv_Sal1_chr01	74964	PVX_087730	hypothetical+protein%2C+conserved	998.77	T	A	missense_variant	MODERATE	MISSENSE	aTt/aAt	p.Ile895Asn/c.2684T>A	./.	0/0	0/0	0/0	0/0	0/0	0/1	0/0	0/1	0/0	./.	0/1	0/0	0/0	0/0	./.	0/0	0/0	0/0	./.	0/1	0/0	0/0	0/0	0/0	0/0	0/0	0/0	0/0	0/0	0/0	0/0	0/0	0/0	./.	0/0	0/0	0/0
Pv_Sal1_chr01	75049	PVX_087730	hypothetical+protein%2C+conserved	2682.44	T	G	synonymous_variant	LOW	SILENT	gcT/gcG	p.Ala923Ala/c.2769T>G	./.	0/0	0/0	0/0	0/0	./.	0/0	0/0	0/0	0/0	./.	0/0	0/0	0/0	0/0	./.	0/0	0/0	0/0	./.	0/0	./.	0/0	0/0	0/0	0/0	0/0	0/0	0/0	0/0	0/0	0/0	0/0	0/0	0/0	0/0	0/0	./.
Pv_Sal1_chr01	75067	PVX_087730	hypothetical+protein%2C+conserved	2229.74	A	T	missense_variant	MODERATE	MISSENSE	gaA/gaT	p.Glu929Asp/c.2787A>T	./.	0/0	0/0	0/0	0/0	./.	0/0	0/0	0/0	0/0	./.	0/0	0/0	0/0	0/0	./.	0/0	0/0	0/0	./.	0/0	./.	0/0	0/0	0/0	0/0	0/0	0/0	0/0	0/0	0/0	0/0	0/0	0/0	0/0	0/0	0/0	0/0
Pv_Sal1_chr01	75068	PVX_087730	hypothetical+protein%2C+conserved	2197.7	G	A	missense_variant	MODERATE	MISSENSE	Gag/Aag	p.Glu930Lys/c.2788G>A	./.	0/0	0/0	0/0	0/0	./.	0/0	0/0	0/0	0/0	./.	0/0	0/0	0/0	0/0	./.	0/0	0/0	0/0	./.	0/0	./.	0/0	0/0	0/0	0/0	0/0	0/0	0/0	0/0	0/0	0/0	0/0	0/0	0/0	0/0	0/0	0/0
Pv_Sal1_chr01	75072	PVX_087730	hypothetical+protein%2C+conserved	1899.58	T	C	missense_variant	MODERATE	MISSENSE	gTg/gCg	p.Val931Ala/c.2792T>C	./.	0/0	0/0	0/0	0/0	0/0	0/0	0/0	0/0	0/0	./.	0/0	0/0	0/0	0/0	./.	0/0	0/0	0/0	./.	0/0	./.	0/0	0/0	0/0	0/0	0/0	0/0	0/0	0/0	0/0	0/0	0/0	0/0	0/0	0/0	0/0	0/0
Pv_Sal1_chr01	75073	PVX_087730	hypothetical+protein%2C+conserved	1854.34	G	T	synonymous_variant	LOW	SILENT	gtG/gtT	p.Val931Val/c.2793G>T	./.	0/0	0/0	0/0	0/0	0/0	0/0	0/0	0/0	0/0	./.	0/0	0/0	0/0	0/0	./.	0/0	0/0	0/0	./.	0/0	./.	0/0	0/0	0/0	0/0	0/0	0/0	0/0	0/0	0/0	0/0	0/0	0/0	0/0	0/0	0/0	0/0
Pv_Sal1_chr01	75076	PVX_087730	hypothetical+protein%2C+conserved	1529.03	G	C	missense_variant	MODERATE	MISSENSE	aaG/aaC	p.Lys932Asn/c.2796G>C	./.	0/0	0/0	0/0	0/0	0/0	0/0	0/0	0/0	0/0	./.	0/0	0/0	0/0	0/0	./.	0/0	0/0	0/0	./.	0/0	0/0	0/0	0/0	0/0	0/0	0/0	0/0	0/0	0/0	0/0	0/0	0/0	0/0	0/0	0/0	0/0	0/0
Pv_Sal1_chr01	75079	PVX_087730	hypothetical+protein%2C+conserved	1484.01	A	G	synonymous_variant	LOW	SILENT	gtA/gtG	p.Val933Val/c.2799A>G	./.	0/0	0/0	0/0	0/0	0/0	0/0	0/0	0/0	0/0	./.	0/0	0/0	0/0	0/0	./.	0/0	0/0	0/0	./.	0/0	0/0	0/0	0/0	0/0	0/0	0/0	0/0	0/0	0/0	0/0	0/0	0/0	0/0	0/0	0/0	0/0	0/0
Pv_Sal1_chr01	75168	PVX_087730	hypothetical+protein%2C+conserved	38305.7	C	G	missense_variant	MODERATE	MISSENSE	gCg/gGg	p.Ala963Gly/c.2888C>G	./.	0/0	1/1	./.	1/1	0/0	1/1	0/0	1/1	0/0	./.	1/1	1/1	1/1	./.	./.	1/1	1/1	./.	./.	1/1	1/1	1/1	1/1	./.	1/1	0/0	0/0	0/0	0/0	0/0	1/1	1/1	1/1	0/0	1/1	1/1	0/0
Pv_Sal1_chr01	76285			602.27	A	G	intergenic_region	MODIFIER			n.76285A>G	./.	0/0	0/0	0/0	0/0	0/0	0/0	0/0	0/0	0/0	./.	0/0	0/0	0/0	0/0	./.	0/0	0/0	0/0	0/0	0/0	0/0	0/0	0/0	0/0	0/0	0/0	0/0	0/0	0/0	0/0	0/0	0/0	0/0	./.	0/0	0/0	0/0
Pv_Sal1_chr01	76377			2285.76	C	T	intergenic_region	MODIFIER			n.76377C>T	0/0	0/0	0/0	0/0	0/0	0/0	0/0	0/0	0/0	0/0	0/0	0/0	0/0	0/0	0/0	./.	0/0	0/0	0/0	./.	0/0	0/0	0/0	0/0	./.	0/0	0/0	1/1	0/0	1/1	0/0	0/0	0/0	0/0	./.	0/0	0/0	0/0
Pv_Sal1_chr01	76499	PVX_087735	hypothetical+protein%2C+conserved	14551.3	T	C	synonymous_variant	LOW	SILENT	agA/agG	p.Arg4019Arg/c.12057A>G	./.	1/1	0/0	0/0	0/0	0/0	0/0	0/0	0/0	0/0	./.	0/0	0/0	0/0	0/0	./.	0/0	0/0	0/0	0/0	0/0	0/0	0/0	0/0	0/0	0/0	1/1	0/0	1/1	0/0	1/1	0/0	0/0	0/0	1/1	0/0	0/0	1/1
Pv_Sal1_chr01	77331	PVX_087735	hypothetical+protein%2C+conserved	10028	T	A	missense_variant	MODERATE	MISSENSE	aAg/aTg	p.Lys3742Met/c.11225A>T	./.	0/0	1/1	0/0	0/0	0/0	0/0	0/0	0/0	0/0	0/0	0/0	0/0	0/0	0/0	./.	0/0	0/0	0/0	./.	0/0	0/0	0/0	0/0	./.	1/1	0/0	./.	0/0	0/0	0/0	0/0	0/0	0/0	./.	1/1	1/1	./.
Pv_Sal1_chr01	77720	PVX_087735	hypothetical+protein%2C+conserved	5457.36	G	C	missense_variant	MODERATE	MISSENSE	aaC/aaG	p.Asn3612Lys/c.10836C>G	0/0	0/0	0/0	0/0	0/0	0/0	0/0	0/0	0/0	0/0	0/0	0/0	0/0	0/0	0/0	./.	0/0	0/0	0/0	0/0	0/0	0/0	0/0	0/0	0/0	0/0	0/0	0/0	0/0	0/0	0/0	0/0	0/0	0/0	./.	0/0	0/0	0/0
Pv_Sal1_chr01	78278	PVX_087735	hypothetical+protein%2C+conserved	2404.87	A	G	synonymous_variant	LOW	SILENT	tgT/tgC	p.Cys3426Cys/c.10278T>C	0/0	0/0	0/0	0/0	0/0	0/0	0/0	0/0	0/0	0/0	0/0	0/0	0/0	0/0	0/0	./.	0/0	0/0	0/0	0/0	0/0	0/0	0/0	0/0	0/0	0/0	0/0	./.	1/1	0/0	0/0	0/0	0/0	0/0	0/0	0/0	0/0	0/0
Pv_Sal1_chr01	78687	PVX_087735	hypothetical+protein%2C+conserved	2450.07	G	A	missense_variant	MODERATE	MISSENSE	tCc/tTc	p.Ser3290Phe/c.9869C>T	./.	0/0	0/0	0/0	0/0	0/0	0/0	0/0	0/0	0/0	0/0	0/0	0/0	0/0	0/0	./.	0/0	0/0	0/0	0/0	0/0	0/0	0/0	0/0	0/0	0/0	0/0	0/0	0/0	0/0	1/1	0/0	0/0	0/0	./.	0/0	0/0	0/0
Pv_Sal1_chr01	78787	PVX_087735	hypothetical+protein%2C+conserved	13755.2	C	A	missense_variant	MODERATE	MISSENSE	Gcg/Tcg	p.Ala3257Ser/c.9769G>T	./.	1/1	0/0	0/0	0/0	1/1	0/0	1/1	0/0	1/1	0/0	0/0	0/0	0/0	./.	./.	0/0	0/0	0/0	0/0	0/0	0/0	0/0	0/0	0/0	0/0	./.	0/0	0/0	0/0	0/0	0/0	0/0	0/0	./.	0/0	0/0	1/1
Pv_Sal1_chr01	79798	PVX_087735	hypothetical+protein%2C+conserved	3887.34	C	T	missense_variant	MODERATE	MISSENSE	Gac/Aac	p.Asp2920Asn/c.8758G>A	./.	0/0	0/0	0/0	0/0	0/0	0/0	0/0	0/0	0/0	0/0	0/0	0/0	0/0	0/0	./.	0/0	0/0	0/0	./.	0/0	0/0	0/0	0/0	0/0	0/0	0/0	./.	1/1	0/0	0/0	0/0	0/0	0/0	./.	0/0	0/0	0/0
Pv_Sal1_chr01	79853	PVX_087735	hypothetical+protein%2C+conserved	4777.52	C	A	missense_variant	MODERATE	MISSENSE	gaG/gaT	p.Glu2901Asp/c.8703G>T	./.	0/0	0/0	0/0	0/0	0/0	0/0	0/0	0/0	0/0	0/0	0/0	0/0	0/0	0/0	./.	0/0	0/0	0/0	0/0	0/0	0/0	0/0	0/0	0/0	0/0	0/0	0/0	1/1	0/0	0/0	0/0	0/0	0/0	0/0	0/0	0/0	0/0
Pv_Sal1_chr01	80712	PVX_087735	hypothetical+protein%2C+conserved	2487.64	C	T	missense_variant	MODERATE	MISSENSE	aGc/aAc	p.Ser2615Asn/c.7844G>A	./.	0/0	0/0	0/0	0/0	0/0	0/0	0/0	0/0	1/1	0/0	0/0	0/0	0/0	0/0	0/0	0/0	0/0	0/0	0/0	0/0	0/0	0/0	0/0	0/0	0/0	0/0	0/0	0/0	0/0	0/0	0/0	0/0	0/0	./.	0/0	0/0	0/0
Pv_Sal1_chr01	81457	PVX_087735	hypothetical+protein%2C+conserved	15744.5	G	C	missense_variant	MODERATE	MISSENSE	Cgc/Ggc	p.Arg2367Gly/c.7099C>G	./.	0/0	0/0	./.	1/1	1/1	0/0	1/1	0/0	1/1	1/1	1/1	1/1	1/1	1/1	./.	1/1	1/1	./.	./.	1/1	1/1	1/1	1/1	1/1	0/0	0/0	./.	0/0	1/1	0/0	1/1	1/1	1/1	./.	0/0	0/0	0/0
Pv_Sal1_chr01	82015	PVX_087735	hypothetical+protein%2C+conserved	18637.6	T	C	missense_variant	MODERATE	MISSENSE	Aaa/Gaa	p.Lys2181Glu/c.6541A>G	0/0	1/1	0/0	0/0	0/0	1/1	1/1	1/1	1/1	1/1	0/0	0/0	0/0	0/0	0/0	0/0	0/0	0/0	0/0	./.	0/0	0/0	0/0	0/0	0/0	0/0	1/1	1/1	0/0	1/1	0/0	0/0	0/0	0/0	1/1	0/0	0/0	1/1
Pv_Sal1_chr01	82054	PVX_087735	hypothetical+protein%2C+conserved	963.15	C	T	missense_variant	MODERATE	MISSENSE	Gac/Aac	p.Asp2168Asn/c.6502G>A	0/0	0/0	0/0	./.	0/0	0/0	1/1	0/0	1/1	0/0	0/0	0/0	0/0	0/0	0/0	0/0	0/0	0/0	0/0	./.	0/0	0/0	0/0	0/0	0/0	0/0	0/0	0/0	0/0	0/0	0/0	0/0	0/0	0/0	0/0	0/0	0/0	0/0
Pv_Sal1_chr01	82919	PVX_087735	hypothetical+protein%2C+conserved	1326.68	G	A	synonymous_variant	LOW	SILENT	ggC/ggT	p.Gly1879Gly/c.5637C>T	0/0	0/0	0/0	0/0	0/0	0/0	0/0	0/0	0/0	0/0	0/0	0/0	0/0	0/0	0/0	0/0	0/0	0/0	0/0	./.	0/0	0/0	0/0	0/0	0/0	0/0	0/0	0/0	1/1	0/0	0/0	0/0	0/0	0/0	0/0	0/0	0/0	0/0
Pv_Sal1_chr01	83152	PVX_087735	hypothetical+protein%2C+conserved	5509.77	G	T	missense_variant	MODERATE	MISSENSE	Caa/Aaa	p.Gln1802Lys/c.5404C>A	0/0	1/1	0/0	0/0	0/0	./.	0/0	0/0	0/0	0/0	0/0	0/0	0/0	0/0	./.	0/0	0/0	0/0	0/0	./.	0/0	0/0	0/0	0/0	0/0	0/0	1/1	./.	0/0	1/1	0/0	0/0	0/0	0/0	1/1	0/0	0/0	./.
Pv_Sal1_chr01	84258	PVX_087735	hypothetical+protein%2C+conserved	20668.4	C	T	missense_variant	MODERATE	MISSENSE	aGt/aAt	p.Ser1433Asn/c.4298G>A	0/0	0/0	0/0	1/1	1/1	0/0	0/0	0/0	0/0	0/0	1/1	1/1	1/1	1/1	1/1	1/1	1/1	1/1	1/1	./.	1/1	1/1	1/1	1/1	1/1	0/0	0/0	0/0	0/0	0/0	1/1	1/1	1/1	1/1	0/0	0/0	0/0	0/0
Pv_Sal1_chr01	84380	PVX_087735	hypothetical+protein%2C+conserved	24473.9	A	T	missense_variant	MODERATE	MISSENSE	agT/agA	p.Ser1392Arg/c.4176T>A	0/0	0/0	0/0	1/1	1/1	0/0	0/0	0/0	0/0	0/0	1/1	1/1	1/1	1/1	1/1	1/1	1/1	1/1	1/1	./.	1/1	1/1	./.	1/1	1/1	0/0	0/0	./.	0/0	0/0	1/1	1/1	1/1	1/1	0/0	0/0	0/0	./.
Pv_Sal1_chr01	85530	PVX_087735	hypothetical+protein%2C+conserved	1924.4	C	A	missense_variant	MODERATE	MISSENSE	aGg/aTg	p.Arg1009Met/c.3026G>T	0/0	0/0	0/0	0/0	0/0	1/1	0/0	1/1	0/0	0/0	./.	0/0	0/0	0/0	0/0	0/0	0/0	0/0	0/0	./.	0/0	0/0	0/0	0/0	0/0	0/0	0/0	./.	./.	0/0	0/0	0/0	0/0	0/0	0/0	0/0	0/0	./.
Pv_Sal1_chr01	86002	PVX_087735	hypothetical+protein%2C+conserved	40339.2	G	C	missense_variant	MODERATE	MISSENSE	Ctt/Gtt	p.Leu852Val/c.2554C>G	0/0	1/1	1/1	1/1	1/1	1/1	1/1	1/1	1/1	1/1	./.	1/1	1/1	1/1	1/1	1/1	1/1	1/1	1/1	./.	1/1	1/1	./.	1/1	1/1	1/1	1/1	./.	./.	1/1	1/1	1/1	1/1	1/1	./.	1/1	1/1	./.
Pv_Sal1_chr01	86031	PVX_087735	hypothetical+protein%2C+conserved	9326.4	T	A	missense_variant	MODERATE	MISSENSE	tAc/tTc	p.Tyr842Phe/c.2525A>T	0/0	0/0	1/1	0/0	0/0	1/1	1/1	1/1	1/1	0/0	0/0	0/0	0/0	0/0	0/0	0/0	0/0	0/0	0/0	0/0	0/0	0/0	0/0	0/0	0/0	1/1	0/0	./.	0/0	0/0	0/0	0/0	0/0	0/0	./.	1/1	1/1	./.
Pv_Sal1_chr01	86472	PVX_087735	hypothetical+protein%2C+conserved	1394.83	C	T	missense_variant	MODERATE	MISSENSE	aGt/aAt	p.Ser695Asn/c.2084G>A	0/0	0/0	0/0	0/0	0/0	./.	0/0	1/1	0/0	0/0	./.	0/0	0/0	0/0	0/0	0/0	0/0	0/0	0/0	./.	0/0	0/0	0/0	0/0	0/0	0/0	0/0	0/0	0/0	0/0	0/0	0/0	0/0	0/0	./.	0/0	0/0	./.
Pv_Sal1_chr01	87126	PVX_087735	hypothetical+protein%2C+conserved	969.06	T	C	missense_variant	MODERATE	MISSENSE	aAg/aGg	p.Lys477Arg/c.1430A>G	1/1	0/0	0/0	./.	0/0	0/0	0/0	0/0	0/0	0/0	./.	0/0	0/0	0/0	0/0	0/0	0/0	0/0	0/0	./.	0/0	0/0	0/0	0/0	0/0	0/0	0/0	0/0	0/0	0/0	0/0	0/0	0/0	0/0	./.	0/0	0/0	0/0
Pv_Sal1_chr01	87682	PVX_087735	hypothetical+protein%2C+conserved	709.39	G	T	missense_variant	MODERATE	MISSENSE	Cta/Ata	p.Leu292Ile/c.874C>A	1/1	0/0	0/0	./.	0/0	0/0	0/0	0/0	0/0	0/0	./.	0/0	0/0	0/0	0/0	0/0	0/0	0/0	0/0	./.	0/0	0/0	0/0	0/0	0/0	0/0	0/0	0/0	0/0	0/0	0/0	0/0	0/0	0/0	./.	0/0	0/0	0/0
Pv_Sal1_chr01	87770	PVX_087735	hypothetical+protein%2C+conserved	1081.48	G	T	missense_variant	MODERATE	MISSENSE	aaC/aaA	p.Asn262Lys/c.786C>A	0/0	0/0	0/0	0/0	0/0	1/1	0/0	1/1	0/0	0/0	./.	0/0	0/0	0/0	0/0	0/0	0/0	0/0	0/0	./.	0/0	0/0	0/0	0/0	0/0	0/0	0/0	0/0	0/0	0/0	0/0	0/0	0/0	0/0	0/0	0/0	0/0	0/0
Pv_Sal1_chr01	88489	PVX_087735	hypothetical+protein%2C+conserved	1644.93	T	C	missense_variant	MODERATE	MISSENSE	Atc/Gtc	p.Ile23Val/c.67A>G	0/0	0/0	0/0	0/0	0/0	./.	1/1	0/0	1/1	1/1	./.	0/0	0/0	0/0	0/0	0/0	0/0	0/0	0/0	./.	0/0	0/0	0/0	0/0	0/0	0/0	0/0	./.	0/0	0/0	0/0	0/0	0/0	0/0	./.	0/0	0/0	0/0
Pv_Sal1_chr01	89143			547.28	G	A	intergenic_region	MODIFIER			n.89143G>A	0/0	0/0	0/0	./.	0/0	./.	0/0	0/0	0/0	0/0	./.	0/0	0/0	0/0	0/0	0/0	0/0	0/0	0/0	0/0	0/0	0/0	0/0	0/0	0/0	0/0	0/0	./.	./.	0/0	./.	0/0	0/0	0/0	0/0	0/0	0/0	./.
Pv_Sal1_chr01	89485			2305.59	A	T	intergenic_region	MODIFIER			n.89485A>T	1/1	0/0	0/0	0/0	0/0	./.	0/0	1/1	0/0	0/0	./.	0/0	0/0	0/0	0/0	0/0	0/0	0/0	0/0	0/0	0/0	0/0	0/0	0/0	0/0	0/0	1/1	./.	0/0	0/0	./.	0/0	0/0	0/0	./.	0/0	0/0	./.
Pv_Sal1_chr01	89642			544.28	T	G	intergenic_region	MODIFIER			n.89642T>G	0/0	0/0	0/0	0/0	0/0	0/0	0/0	0/0	0/0	0/0	./.	0/0	0/0	0/0	0/0	0/0	0/0	0/0	0/0	0/0	0/0	0/0	0/0	0/0	0/0	0/0	0/0	./.	0/0	0/0	./.	0/0	0/0	0/0	./.	0/0	0/0	./.
Pv_Sal1_chr01	89762	PVX_087740	hypothetical+protein%2C+conserved	1579.01	T	C	3_prime_UTR_variant	MODIFIER		252	c.*252A>G	0/0	0/0	0/0	0/0	0/0	0/0	0/0	0/0	0/0	0/0	0/0	0/0	0/0	0/0	0/0	0/0	0/0	0/0	0/0	0/0	0/0	0/0	0/0	0/0	0/0	0/0	0/0	./.	0/0	0/0	./.	0/0	0/0	0/0	0/0	0/0	0/0	0/0
Pv_Sal1_chr01	89896	PVX_087740	hypothetical+protein%2C+conserved	9047.18	G	T	3_prime_UTR_variant	MODIFIER		118	c.*118C>A	0/0	0/0	0/0	0/0	0/0	./.	0/0	0/0	0/0	0/0	0/0	0/0	0/0	0/0	0/0	0/0	0/0	0/0	0/0	0/0	0/0	0/0	0/0	0/0	0/0	0/0	1/1	./.	0/0	0/0	./.	0/0	0/0	0/0	./.	0/0	0/0	0/0
Pv_Sal1_chr01	89897	PVX_087740	hypothetical+protein%2C+conserved	9022.16	A	C	3_prime_UTR_variant	MODIFIER		117	c.*117T>G	0/0	0/0	0/0	0/0	0/0	./.	0/0	0/0	0/0	0/0	0/0	0/0	0/0	0/0	0/0	0/0	0/0	0/0	0/0	0/0	0/0	0/0	0/0	0/0	0/0	0/0	1/1	./.	0/0	0/0	./.	0/0	0/0	0/0	./.	0/0	0/0	0/0
Pv_Sal1_chr01	90507	PVX_087740	hypothetical+protein%2C+conserved	28937.3	T	C	missense_variant	MODERATE	MISSENSE	gAc/gGc	p.Asp2839Gly/c.8516A>G	0/0	1/1	0/1	./.	1/1	0/0	0/0	0/0	0/0	0/0	./.	1/1	1/1	1/1	1/1	1/1	1/1	1/1	1/1	1/1	1/1	1/1	1/1	1/1	1/1	1/1	0/0	./.	0/0	0/0	./.	1/1	1/1	1/1	./.	1/1	1/1	./.
Pv_Sal1_chr01	91112	PVX_087740	hypothetical+protein%2C+conserved	15249.3	A	T	missense_variant	MODERATE	MISSENSE	aaT/aaA	p.Asn2637Lys/c.7911T>A	0/0	0/0	1/1	./.	1/1	0/0	1/1	0/0	1/1	1/1	./.	1/1	1/1	1/1	1/1	./.	1/1	1/1	1/1	1/1	1/1	1/1	1/1	1/1	1/1	1/1	0/0	./.	./.	0/0	./.	1/1	1/1	1/1	./.	./.	1/1	./.
Pv_Sal1_chr01	91189	PVX_087740	hypothetical+protein%2C+conserved	1900.59	T	C	missense_variant	MODERATE	MISSENSE	Acc/Gcc	p.Thr2612Ala/c.7834A>G	0/0	0/0	0/0	0/0	0/0	0/0	0/0	0/0	0/0	0/0	0/0	0/0	0/0	0/0	0/0	0/0	0/0	0/0	0/0	0/0	0/0	0/0	0/0	0/0	0/0	0/0	0/0	./.	./.	0/0	0/0	0/0	0/0	0/0	./.	0/0	0/0	./.
Pv_Sal1_chr01	91311	PVX_087740	hypothetical+protein%2C+conserved	31590.4	A	G	missense_variant	MODERATE	MISSENSE	gTt/gCt	p.Val2571Ala/c.7712T>C	0/0	0/0	1/1	1/1	1/1	1/1	1/1	1/1	1/1	1/1	./.	1/1	1/1	1/1	1/1	1/1	1/1	1/1	1/1	1/1	1/1	1/1	1/1	1/1	1/1	1/1	0/0	./.	1/1	1/1	./.	1/1	1/1	1/1	./.	1/1	1/1	./.
Pv_Sal1_chr01	91867	PVX_087740	hypothetical+protein%2C+conserved	1588.03	C	G	missense_variant	MODERATE	MISSENSE	Gta/Cta	p.Val2386Leu/c.7156G>C	0/0	0/0	0/0	0/0	0/0	1/1	0/0	1/1	0/0	0/0	0/0	0/0	0/0	0/0	0/0	0/0	0/0	0/0	0/0	0/0	0/0	0/0	0/0	0/0	0/0	0/0	0/0	./.	./.	0/0	0/0	0/0	0/0	0/0	0/0	0/0	0/0	./.
Pv_Sal1_chr01	92966	PVX_087740	hypothetical+protein%2C+conserved	826.93	A	G	synonymous_variant	LOW	SILENT	taT/taC	p.Tyr2019Tyr/c.6057T>C	0/0	0/0	0/0	0/0	0/0	0/0	0/0	0/0	0/0	1/1	0/0	0/0	0/0	0/0	0/0	./.	0/0	0/0	0/0	0/0	0/0	0/0	0/0	0/0	0/0	0/0	0/0	./.	./.	0/0	0/0	0/0	0/0	0/0	./.	0/0	0/0	0/0
Pv_Sal1_chr01	94262	PVX_087740	hypothetical+protein%2C+conserved	774.81	G	A	synonymous_variant	LOW	SILENT	tgC/tgT	p.Cys1587Cys/c.4761C>T	0/0	0/0	0/0	./.	0/0	0/0	0/0	0/0	0/0	0/0	0/0	0/0	0/0	0/0	0/0	./.	0/0	0/0	0/0	./.	0/0	0/0	0/0	0/0	0/0	0/0	0/0	./.	0/0	1/1	0/0	0/0	0/0	0/0	./.	0/0	0/0	./.
Pv_Sal1_chr01	95177	PVX_087740	hypothetical+protein%2C+conserved	749.39	C	A	missense_variant	MODERATE	MISSENSE	atG/atT	p.Met1282Ile/c.3846G>T	0/0	./.	0/0	./.	0/0	0/0	0/0	0/0	0/0	0/0	./.	0/0	0/0	0/0	./.	./.	0/0	0/0	0/0	./.	0/0	0/0	0/0	0/0	0/0	0/0	./.	./.	./.	1/1	0/0	0/0	0/0	0/0	./.	0/0	0/0	0/0
Pv_Sal1_chr01	96749	PVX_087740	hypothetical+protein%2C+conserved	15092.9	T	C	synonymous_variant	LOW	SILENT	caA/caG	p.Gln758Gln/c.2274A>G	1/1	0/0	0/0	./.	1/1	0/0	1/1	0/0	1/1	0/0	./.	1/1	1/1	1/1	./.	1/1	1/1	1/1	1/1	./.	1/1	1/1	./.	1/1	1/1	0/0	./.	./.	./.	0/0	1/1	1/1	1/1	1/1	./.	0/0	0/0	0/0
Pv_Sal1_chr01	96760	PVX_087740	hypothetical+protein%2C+conserved	5763.97	G	A	missense_variant	MODERATE	MISSENSE	Cgc/Tgc	p.Arg755Cys/c.2263C>T	0/0	1/1	0/0	0/0	0/0	0/0	0/0	0/0	0/0	1/1	0/0	0/0	0/0	0/0	0/0	0/0	0/0	0/0	0/0	./.	0/0	0/0	0/0	0/0	0/0	0/0	./.	./.	./.	1/1	0/0	0/0	0/0	0/0	./.	0/0	0/0	1/1
Pv_Sal1_chr01	96762	PVX_087740	hypothetical+protein%2C+conserved	84879.6	T	A	missense_variant	MODERATE	MISSENSE	aAg/aTg	p.Lys754Met/c.2261A>T	1/1	1/1	1/1	./.	1/1	./.	1/1	1/1	1/1	1/1	./.	1/1	1/1	1/1	./.	1/1	1/1	1/1	1/1	./.	1/1	1/1	./.	1/1	1/1	1/1	./.	./.	./.	1/1	1/1	1/1	1/1	1/1	./.	./.	1/1	1/1
Pv_Sal1_chr01	96983	PVX_087740	hypothetical+protein%2C+conserved	20295.8	G	A	synonymous_variant	LOW	SILENT	gaC/gaT	p.Asp680Asp/c.2040C>T	1/1	0/0	0/0	./.	1/1	./.	1/1	1/1	1/1	0/0	./.	1/1	1/1	1/1	1/1	1/1	1/1	1/1	1/1	./.	1/1	./.	./.	1/1	1/1	0/0	0/0	./.	./.	0/0	1/1	1/1	1/1	1/1	0/0	0/0	0/0	0/0
Pv_Sal1_chr01	97433	PVX_087740	hypothetical+protein%2C+conserved	19867.8	G	A	synonymous_variant	LOW	SILENT	ggC/ggT	p.Gly530Gly/c.1590C>T	1/1	0/0	0/0	./.	1/1	0/0	1/1	0/0	1/1	0/0	0/0	1/1	1/1	1/1	1/1	./.	1/1	1/1	1/1	./.	1/1	1/1	1/1	1/1	1/1	0/0	./.	./.	./.	0/0	1/1	1/1	1/1	1/1	0/0	0/0	0/0	0/0
Pv_Sal1_chr01	97507	PVX_087740	hypothetical+protein%2C+conserved	552.91	G	A	synonymous_variant	LOW	SILENT	Ctg/Ttg	p.Leu506Leu/c.1516C>T	0/0	0/0	0/0	./.	0/0	0/0	0/0	0/0	0/0	0/0	0/0	0/0	0/0	0/0	./.	./.	0/0	0/0	0/0	./.	0/0	0/0	0/0	0/0	0/0	0/0	./.	./.	0/0	0/0	0/0	0/0	0/0	0/0	./.	0/0	0/0	0/0
Pv_Sal1_chr01	98024	PVX_087740	hypothetical+protein%2C+conserved	926.36	C	A	missense_variant	MODERATE	MISSENSE	agG/agT	p.Arg333Ser/c.999G>T	0/0	0/0	0/1	./.	0/0	0/0	0/0	0/0	0/0	0/0	./.	0/0	0/0	0/0	0/0	0/0	0/0	0/0	0/0	./.	0/0	./.	0/0	0/0	0/0	1/1	./.	./.	./.	0/0	0/0	0/0	0/0	0/0	./.	1/1	1/1	0/0
Pv_Sal1_chr01	98207	PVX_087740	hypothetical+protein%2C+conserved	21543.7	G	A	synonymous_variant	LOW	SILENT	gtC/gtT	p.Val272Val/c.816C>T	0/0	1/1	0/0	./.	0/0	./.	0/0	0/0	0/0	0/0	./.	0/0	0/0	0/0	0/0	./.	0/0	0/0	0/0	./.	0/0	./.	./.	0/0	0/0	0/0	1/1	./.	./.	0/0	0/0	0/0	0/0	0/0	./.	0/0	0/0	1/1
Pv_Sal1_chr01	98233	PVX_087740	hypothetical+protein%2C+conserved	20705.5	G	A	synonymous_variant	LOW	SILENT	Cta/Tta	p.Leu264Leu/c.790C>T	0/0	1/1	0/0	./.	0/0	./.	0/0	0/0	0/0	0/0	./.	0/0	0/0	0/0	0/0	./.	0/0	0/0	0/0	./.	0/0	./.	./.	0/0	0/0	0/0	1/1	./.	./.	0/0	0/0	0/0	0/0	0/0	./.	0/0	./.	1/1
Pv_Sal1_chr01	99333	PVX_087740	hypothetical+protein%2C+conserved	20353.6	G	A	5_prime_UTR_variant	MODIFIER		311	c.-311C>T	0/0	./.	0/0	0/0	0/0	0/0	0/0	0/0	0/0	0/0	./.	0/0	0/0	0/0	0/0	./.	0/0	0/0	0/0	./.	0/0	0/0	./.	0/0	0/0	0/0	0/0	./.	./.	0/0	0/0	0/0	0/0	0/0	./.	0/0	0/0	0/0
Pv_Sal1_chr01	99662			48267.5	A	G	intergenic_region	MODIFIER			n.99662A>G	1/1	0/0	1/1	./.	1/1	./.	1/1	1/1	1/1	0/0	./.	1/1	1/1	1/1	./.	./.	1/1	1/1	1/1	./.	1/1	./.	./.	1/1	1/1	1/1	./.	./.	1/1	0/0	1/1	1/1	1/1	1/1	./.	1/1	1/1	./.
Pv_Sal1_chr01	99818			1333.92	A	C	intergenic_region	MODIFIER			n.99818A>C	0/0	0/0	0/0	./.	0/0	./.	0/0	0/0	0/0	0/0	0/0	0/0	0/0	0/0	0/0	./.	0/0	0/0	0/0	./.	0/0	./.	0/0	0/0	0/0	0/0	./.	./.	./.	0/0	0/0	0/0	0/0	0/0	0/0	0/0	0/0	0/0
Pv_Sal1_chr01	100162			78914.3	C	T	intergenic_region	MODIFIER			n.100162C>T	1/1	0/0	0/0	./.	1/1	0/0	1/1	0/0	1/1	0/0	./.	1/1	1/1	1/1	./.	./.	1/1	1/1	1/1	./.	1/1	./.	./.	1/1	1/1	0/0	./.	0/0	./.	0/0	1/1	1/1	1/1	1/1	0/0	0/0	0/0	0/0
Pv_Sal1_chr01	100387			93696.4	A	G	intergenic_region	MODIFIER			n.100387A>G	./.	./.	1/1	1/1	1/1	1/1	1/1	1/1	1/1	1/1	./.	1/1	1/1	1/1	./.	./.	1/1	1/1	1/1	./.	1/1	./.	./.	1/1	1/1	1/1	./.	./.	./.	1/1	1/1	1/1	1/1	1/1	1/1	1/1	1/1	1/1
Pv_Sal1_chr01	100479			545.63	G	A	intergenic_region	MODIFIER			n.100479G>A	0/0	./.	1/1	./.	0/0	0/0	0/0	0/0	0/0	0/0	0/0	0/0	0/0	0/0	0/0	./.	0/0	0/0	0/0	./.	0/0	0/0	0/0	0/0	0/0	1/1	./.	0/0	./.	0/0	0/0	0/0	0/0	0/0	0/0	1/1	1/1	0/0
Pv_Sal1_chr01	100508			22099.6	C	T	intergenic_region	MODIFIER			n.100508C>T	0/0	./.	0/0	./.	0/0	0/0	./.	0/0	0/0	0/0	./.	0/0	0/0	0/0	0/0	./.	0/0	0/0	0/0	./.	0/0	0/0	0/0	0/0	0/0	0/0	0/0	0/0	./.	1/1	0/0	0/0	0/0	0/0	0/0	0/0	0/0	0/0
Pv_Sal1_chr01	100776			1573.94	G	C	intergenic_region	MODIFIER			n.100776G>C	0/0	0/0	0/0	./.	0/0	1/1	0/0	1/1	0/0	0/0	0/0	0/0	0/0	0/0	0/0	./.	0/0	0/0	0/0	./.	0/0	0/0	0/0	0/0	0/0	0/0	0/0	0/0	./.	0/0	./.	0/0	0/0	0/0	0/0	0/0	0/0	0/0
Pv_Sal1_chr01	100932			65303.1	G	C	intergenic_region	MODIFIER			n.100932G>C	./.	./.	1/1	./.	1/1	./.	1/1	1/1	1/1	0/0	./.	1/1	1/1	1/1	1/1	./.	1/1	1/1	1/1	1/1	1/1	./.	./.	1/1	1/1	1/1	./.	./.	./.	1/1	./.	1/1	1/1	1/1	1/1	1/1	1/1	1/1
Pv_Sal1_chr01	101775	PVX_087745	hypothetical+protein%2C+conserved	3605.49	T	C	5_prime_UTR_variant	MODIFIER		346	c.-346T>C	0/0	./.	1/1	./.	0/0	1/1	0/0	1/1	0/0	0/0	./.	0/0	0/0	0/0	./.	./.	0/0	0/0	0/0	./.	0/0	./.	0/0	0/0	0/0	1/1	./.	0/0	./.	1/1	0/0	0/0	0/0	0/0	0/0	./.	1/1	0/0
Pv_Sal1_chr01	101927	PVX_087745	hypothetical+protein%2C+conserved	65251.6	C	A	5_prime_UTR_variant	MODIFIER		194	c.-194C>A	1/1	./.	./.	./.	1/1	./.	1/1	0/0	1/1	0/0	./.	1/1	1/1	1/1	1/1	./.	1/1	1/1	1/1	./.	1/1	1/1	1/1	1/1	1/1	0/0	./.	./.	./.	0/0	./.	1/1	1/1	1/1	0/0	0/0	0/0	./.
Pv_Sal1_chr01	102434	PVX_087745	hypothetical+protein%2C+conserved	24251.3	A	G	missense_variant	MODERATE	MISSENSE	aAc/aGc	p.Asn105Ser/c.314A>G	0/0	0/0	./.	0/0	0/0	0/0	./.	0/0	0/0	0/0	./.	0/0	0/0	0/0	./.	./.	0/0	0/0	0/0	./.	0/0	./.	./.	0/0	0/0	0/0	./.	./.	./.	0/0	0/0	0/0	0/0	0/0	0/0	0/0	0/0	./.
Pv_Sal1_chr01	102664	PVX_087745	hypothetical+protein%2C+conserved	29883.2	C	G	missense_variant	MODERATE	MISSENSE	Cta/Gta	p.Leu182Val/c.544C>G	0/0	0/0	./.	0/0	0/0	0/0	0/0	0/0	0/0	0/0	./.	0/0	0/0	0/0	0/0	./.	0/0	0/0	0/0	./.	0/0	./.	0/0	0/0	0/0	0/0	0/0	./.	./.	0/0	./.	0/0	0/0	0/0	0/0	0/0	0/0	0/0
Pv_Sal1_chr01	102991	PVX_087745	hypothetical+protein%2C+conserved	958.15	G	T	missense_variant	MODERATE	MISSENSE	Gct/Tct	p.Ala291Ser/c.871G>T	./.	./.	1/1	0/0	0/0	0/0	0/0	0/0	0/0	0/0	./.	0/0	0/0	0/0	0/0	./.	0/0	0/0	0/0	./.	0/0	0/0	0/0	0/0	0/0	1/1	./.	0/0	./.	0/0	./.	0/0	0/0	0/0	0/0	1/1	1/1	0/0
Pv_Sal1_chr01	103333	PVX_087745	hypothetical+protein%2C+conserved	28074.4	G	A	missense_variant	MODERATE	MISSENSE	Gat/Aat	p.Asp405Asn/c.1213G>A	0/0	0/0	./.	0/0	0/0	0/0	0/0	0/0	0/0	0/0	./.	0/0	0/0	0/0	0/0	./.	0/0	0/0	0/0	./.	0/0	./.	0/0	0/0	0/0	0/0	./.	./.	0/0	0/0	0/0	./.	0/0	0/0	0/0	0/0	0/0	./.
Pv_Sal1_chr01	103478	PVX_087745	hypothetical+protein%2C+conserved	1851.18	C	T	missense_variant	MODERATE	MISSENSE	tCc/tTc	p.Ser453Phe/c.1358C>T	0/0	./.	0/0	0/0	0/0	1/1	0/0	1/1	0/0	0/0	./.	0/0	0/0	0/0	0/0	./.	0/0	0/0	0/0	0/0	0/0	./.	0/0	0/0	0/0	0/0	0/0	0/0	./.	0/0	0/0	0/0	0/0	0/0	0/0	0/0	0/0	0/0
Pv_Sal1_chr01	103891	PVX_087745	hypothetical+protein%2C+conserved	681.51	A	C	missense_variant	MODERATE	MISSENSE	Aca/Cca	p.Thr591Pro/c.1771A>C	./.	./.	./.	./.	0/0	0/0	./.	0/0	0/0	0/0	./.	0/0	0/0	0/0	./.	./.	0/0	0/0	0/0	0/0	0/0	./.	0/0	0/0	0/0	0/0	./.	./.	./.	0/0	./.	0/0	0/0	0/0	1/1	./.	0/0	./.
Pv_Sal1_chr01	104730	PVX_087745	hypothetical+protein%2C+conserved	51607.9	A	G	synonymous_variant	LOW	SILENT	gcA/gcG	p.Ala870Ala/c.2610A>G	0/0	0/0	1/1	0/0	0/0	0/0	0/0	0/0	0/0	0/0	./.	0/0	0/0	0/0	0/0	./.	0/0	0/0	0/0	0/0	0/0	0/0	0/0	0/0	0/0	1/1	./.	0/0	1/1	1/1	0/0	./.	0/0	0/0	0/0	./.	1/1	./.
Pv_Sal1_chr01	104732	PVX_087745	hypothetical+protein%2C+conserved	10235.4	C	A	missense_variant	MODERATE	MISSENSE	gCa/gAa	p.Ala871Glu/c.2612C>A	0/0	0/0	0/0	0/0	0/0	0/0	0/0	0/0	0/0	0/0	./.	0/0	0/0	0/0	0/0	./.	0/0	0/0	0/0	0/0	0/0	0/0	0/0	0/0	0/0	0/0	./.	0/0	0/0	0/1	0/0	./.	0/0	0/0	0/0	./.	0/0	./.
Pv_Sal1_chr01	104807	PVX_087745	hypothetical+protein%2C+conserved	55988.2	T	C	missense_variant	MODERATE	MISSENSE	gTg/gCg	p.Val896Ala/c.2687T>C	1/1	./.	1/1	1/1	1/1	1/1	1/1	1/1	1/1	1/1	1/1	1/1	1/1	1/1	1/1	./.	1/1	1/1	1/1	1/1	1/1	1/1	1/1	1/1	1/1	1/1	./.	./.	0/0	1/1	1/1	./.	1/1	1/1	1/1	1/1	1/1	./.
Pv_Sal1_chr01	105265	PVX_087745	hypothetical+protein%2C+conserved	38705.2	A	C	missense_variant	MODERATE	MISSENSE	Ata/Cta	p.Ile1049Leu/c.3145A>C	0/0	0/0	0/0	0/0	0/0	0/0	0/0	0/0	0/0	0/0	./.	0/0	0/0	0/0	0/0	0/0	0/0	0/0	0/0	0/0	0/0	./.	./.	0/0	0/0	0/0	./.	0/0	0/0	0/0	./.	./.	0/0	0/0	0/0	0/0	0/0	./.
Pv_Sal1_chr01	105424	PVX_087745	hypothetical+protein%2C+conserved	17423.4	C	T	missense_variant	MODERATE	MISSENSE	Cat/Tat	p.His1102Tyr/c.3304C>T	1/1	./.	0/0	1/1	1/1	1/1	1/1	1/1	1/1	1/1	./.	1/1	1/1	1/1	1/1	./.	1/1	1/1	./.	./.	1/1	1/1	1/1	1/1	1/1	0/0	./.	./.	0/0	0/0	./.	1/1	1/1	1/1	1/1	0/0	0/0	./.
Pv_Sal1_chr01	105598	PVX_087745	hypothetical+protein%2C+conserved	643.66	A	T	missense_variant	MODERATE	MISSENSE	Atg/Ttg	p.Met1160Leu/c.3478A>T	0/0	./.	0/0	0/0	0/0	0/0	0/0	0/0	0/0	0/0	0/0	0/0	0/0	0/0	0/0	./.	0/0	0/0	./.	0/0	0/0	0/0	0/0	0/0	0/0	0/0	0/0	0/0	0/0	0/0	./.	0/0	0/0	0/0	0/0	0/0	0/0	0/0
Pv_Sal1_chr01	105759	PVX_087745	hypothetical+protein%2C+conserved	50176.9	T	C	synonymous_variant	LOW	SILENT	aaT/aaC	p.Asn1213Asn/c.3639T>C	0/0	0/0	1/1	0/0	0/0	0/0	0/0	0/0	0/0	1/1	0/0	0/0	0/0	0/0	0/0	./.	0/0	0/0	0/0	0/0	0/0	0/0	0/0	0/0	0/0	1/1	./.	./.	0/0	0/0	./.	0/0	0/0	0/0	0/0	1/1	1/1	./.
Pv_Sal1_chr01	105864	PVX_087745	hypothetical+protein%2C+conserved	63576.1	A	G	synonymous_variant	LOW	SILENT	ggA/ggG	p.Gly1248Gly/c.3744A>G	1/1	1/1	1/1	1/1	1/1	1/1	1/1	1/1	1/1	1/1	./.	1/1	1/1	1/1	./.	./.	1/1	1/1	1/1	1/1	1/1	1/1	1/1	./.	1/1	1/1	./.	./.	1/1	1/1	1/1	1/1	1/1	1/1	1/1	1/1	1/1	./.
Pv_Sal1_chr01	106011	PVX_087745	hypothetical+protein%2C+conserved	53383.7	G	C	synonymous_variant	LOW	SILENT	ccG/ccC	p.Pro1297Pro/c.3891G>C	1/1	./.	./.	1/1	1/1	0/0	1/1	0/0	1/1	1/1	./.	1/1	1/1	1/1	1/1	./.	1/1	1/1	./.	./.	1/1	./.	1/1	1/1	1/1	1/1	./.	./.	0/0	0/0	./.	1/1	1/1	1/1	1/1	1/1	1/1	./.
Pv_Sal1_chr01	106411	PVX_087745	hypothetical+protein%2C+conserved	61435.3	T	C	missense_variant	MODERATE	MISSENSE	Tca/Cca	p.Ser1431Pro/c.4291T>C	1/1	./.	1/1	1/1	1/1	1/1	1/1	1/1	1/1	0/0	./.	1/1	1/1	1/1	1/1	1/1	1/1	1/1	./.	1/1	1/1	./.	1/1	1/1	1/1	1/1	./.	0/0	0/0	1/1	./.	1/1	1/1	1/1	1/1	1/1	1/1	./.
Pv_Sal1_chr01	106593	PVX_087745	hypothetical+protein%2C+conserved	6201.88	A	T	missense_variant	MODERATE	MISSENSE	ttA/ttT	p.Leu1491Phe/c.4473A>T	0/0	0/0	0/0	0/0	0/0	0/0	0/0	0/0	0/0	1/1	0/0	0/0	0/0	0/0	0/0	0/0	0/0	0/0	0/0	0/0	0/0	./.	0/0	0/0	0/0	0/0	./.	./.	0/0	0/0	./.	0/0	0/0	0/0	0/0	0/0	0/0	./.
Pv_Sal1_chr01	107348	PVX_087745	hypothetical+protein%2C+conserved	75527.8	C	A	missense_variant	MODERATE	MISSENSE	cCg/cAg	p.Pro1743Gln/c.5228C>A	0/0	./.	0/0	0/0	0/0	1/1	0/0	1/1	0/0	0/0	./.	0/0	0/0	0/0	0/0	0/0	0/0	0/0	0/0	0/0	0/0	0/0	0/0	0/0	0/0	0/0	0/0	./.	0/0	0/0	./.	0/0	0/0	0/0	0/0	0/0	0/0	./.
Pv_Sal1_chr01	107664	PVX_087745	hypothetical+protein%2C+conserved	9111.7	T	C	synonymous_variant	LOW	SILENT	taT/taC	p.Tyr1848Tyr/c.5544T>C	0/0	./.	0/0	0/0	0/0	0/0	0/0	0/0	0/0	0/0	0/0	0/0	0/0	0/0	0/0	0/0	0/0	0/0	0/0	0/0	0/0	0/0	0/0	0/0	0/0	0/0	./.	./.	0/0	0/0	./.	0/0	0/0	0/0	1/1	0/0	0/0	./.
Pv_Sal1_chr01	107745	PVX_087745	hypothetical+protein%2C+conserved	1503.26	A	C	synonymous_variant	LOW	SILENT	gcA/gcC	p.Ala1875Ala/c.5625A>C	0/0	0/0	0/0	0/0	0/0	0/0	0/0	0/0	0/0	0/0	0/0	0/0	0/0	0/0	0/0	0/0	0/0	0/0	0/0	0/0	0/0	0/0	0/0	0/0	0/0	0/0	0/0	0/0	0/0	0/0	0/0	0/0	0/0	0/0	0/0	0/0	0/0	./.
Pv_Sal1_chr01	108007	PVX_087745	hypothetical+protein%2C+conserved	7109.97	C	T	missense_variant	MODERATE	MISSENSE	Cgc/Tgc	p.Arg1963Cys/c.5887C>T	0/0	0/0	0/0	0/0	0/0	0/0	1/1	0/0	1/1	0/0	0/0	0/0	0/0	0/0	0/0	0/0	0/0	0/0	0/0	0/0	0/0	0/0	0/0	0/0	0/0	0/0	0/0	0/0	0/0	0/0	0/0	0/0	0/0	0/0	0/0	0/0	0/0	./.
Pv_Sal1_chr01	108374	PVX_087745	hypothetical+protein%2C+conserved	9902.04	T	G	missense_variant	MODERATE	MISSENSE	cTc/cGc	p.Leu2085Arg/c.6254T>G	0/0	0/0	0/0	0/0	0/0	0/0	1/1	0/0	1/1	0/0	0/0	0/0	0/0	0/0	0/0	0/0	0/0	0/0	0/0	0/0	0/0	0/0	0/0	0/0	0/0	0/0	0/0	0/0	1/1	0/0	0/0	0/0	0/0	0/0	0/0	0/0	0/0	./.
Pv_Sal1_chr01	108384	PVX_087745	hypothetical+protein%2C+conserved	2797.13	T	C	synonymous_variant	LOW	SILENT	gaT/gaC	p.Asp2088Asp/c.6264T>C	0/0	0/0	0/0	0/0	0/0	0/0	1/1	0/0	1/1	0/0	0/0	0/0	0/0	0/0	0/0	0/0	0/0	0/0	0/0	0/0	0/0	0/0	0/0	0/0	0/0	0/0	0/0	0/0	0/0	0/0	0/0	0/0	0/0	0/0	0/0	0/0	0/0	./.
Pv_Sal1_chr01	108684	PVX_087745	hypothetical+protein%2C+conserved	67707.9	T	G	synonymous_variant	LOW	SILENT	ggT/ggG	p.Gly2188Gly/c.6564T>G	1/1	1/1	1/1	1/1	0/0	1/1	1/1	1/1	1/1	1/1	0/0	0/0	0/0	0/0	0/0	1/1	1/1	0/0	0/0	0/0	0/0	0/0	0/0	0/0	0/0	1/1	1/1	./.	1/1	1/1	./.	0/0	0/0	0/0	./.	1/1	1/1	1/1
Pv_Sal1_chr01	108993	PVX_087745	hypothetical+protein%2C+conserved	1185.7	C	T	synonymous_variant	LOW	SILENT	aaC/aaT	p.Asn2291Asn/c.6873C>T	0/0	0/0	0/0	0/0	0/0	0/1	0/0	0/0	0/0	0/0	./.	0/0	0/0	0/0	0/0	0/0	0/0	0/0	0/0	0/0	0/0	0/0	0/0	0/0	0/0	0/0	0/0	./.	0/0	0/0	0/0	0/0	0/0	0/0	./.	0/0	0/0	0/0
Pv_Sal1_chr01	109129	PVX_087745	hypothetical+protein%2C+conserved	10660.9	G	C	missense_variant	MODERATE	MISSENSE	Gat/Cat	p.Asp2337His/c.7009G>C	0/0	0/0	0/0	0/0	0/0	0/0	1/1	0/0	1/1	0/0	0/0	0/0	0/0	0/0	0/0	0/0	0/0	0/0	0/0	0/0	0/0	0/0	0/0	0/0	0/0	0/0	0/0	./.	1/1	0/0	0/0	0/0	0/0	0/0	0/0	0/0	0/0	0/0
Pv_Sal1_chr01	109485	PVX_087745	hypothetical+protein%2C+conserved	2614.35	C	T	synonymous_variant	LOW	SILENT	agC/agT	p.Ser2455Ser/c.7365C>T	0/0	0/0	0/0	0/0	0/0	0/0	1/1	0/0	1/1	0/0	0/0	0/0	0/0	0/0	0/0	0/0	0/0	0/0	0/0	0/0	0/0	0/0	0/0	0/0	0/0	0/0	0/0	./.	0/0	0/0	0/0	0/0	0/0	0/0	./.	0/0	0/0	0/0
Pv_Sal1_chr01	110201	PVX_087745	hypothetical+protein%2C+conserved	188723	C	T	missense_variant	MODERATE	MISSENSE	aCc/aTc	p.Thr2694Ile/c.8081C>T	1/1	0/0	1/1	1/1	1/1	1/1	1/1	1/1	1/1	1/1	1/1	1/1	1/1	1/1	1/1	1/1	1/1	1/1	1/1	1/1	1/1	1/1	1/1	1/1	1/1	1/1	0/0	./.	1/1	1/1	1/1	1/1	1/1	1/1	0/0	1/1	1/1	0/0
Pv_Sal1_chr01	111623	PVX_087745	hypothetical+protein%2C+conserved	4420.26	C	T	missense_variant	MODERATE	MISSENSE	gCg/gTg	p.Ala3168Val/c.9503C>T	0/0	0/0	0/0	0/0	0/0	0/0	0/0	0/0	0/0	0/0	0/0	0/0	0/0	0/0	0/0	0/0	0/0	0/0	0/0	0/0	0/0	0/0	0/0	0/0	0/0	0/0	0/0	./.	0/0	0/0	0/0	0/0	0/0	0/0	0/0	0/0	0/0	0/0
Pv_Sal1_chr01	111674	PVX_087745	hypothetical+protein%2C+conserved	9468.48	C	T	missense_variant	MODERATE	MISSENSE	aCa/aTa	p.Thr3185Ile/c.9554C>T	0/0	0/0	0/0	0/0	0/0	0/0	1/1	0/0	1/1	0/0	0/0	0/0	0/0	0/0	0/0	0/0	0/0	0/0	0/0	0/0	0/0	0/0	0/0	0/0	0/0	0/0	0/0	./.	0/0	1/1	0/0	0/0	0/0	0/0	0/0	0/0	0/0	0/0
Pv_Sal1_chr01	112022	PVX_087745	hypothetical+protein%2C+conserved	14505.6	C	A	missense_variant	MODERATE	MISSENSE	aCt/aAt	p.Thr3301Asn/c.9902C>A	0/0	0/0	0/0	0/0	0/0	0/0	0/0	0/0	0/0	0/0	0/0	0/0	0/0	0/0	0/0	0/0	0/0	0/0	0/0	0/0	0/0	0/0	0/0	0/0	0/0	0/0	0/0	0/0	0/0	0/0	0/0	0/0	0/0	0/0	0/0	0/0	0/0	0/0
Pv_Sal1_chr01	112095	PVX_087745	hypothetical+protein%2C+conserved	76175.8	C	T	synonymous_variant	LOW	SILENT	caC/caT	p.His3325His/c.9975C>T	1/1	0/0	0/0	0/0	1/1	1/1	1/1	1/1	1/1	1/1	1/1	1/1	1/1	1/1	1/1	1/1	0/0	1/1	1/1	1/1	1/1	1/1	1/1	1/1	1/1	0/0	0/0	./.	0/0	0/0	1/1	1/1	1/1	1/1	0/0	0/0	0/0	0/0
Pv_Sal1_chr01	112168	PVX_087745	hypothetical+protein%2C+conserved	2416.55	G	A	missense_variant	MODERATE	MISSENSE	Gat/Aat	p.Asp3350Asn/c.10048G>A	0/0	0/0	0/0	0/0	0/0	0/0	0/0	0/0	0/0	0/0	0/0	0/0	0/0	0/0	0/0	0/0	0/0	0/0	0/0	0/0	0/0	0/0	0/0	0/0	0/0	0/0	0/0	0/0	0/0	0/0	0/0	0/0	0/0	0/0	0/0	0/0	0/0	0/0
Pv_Sal1_chr01	112338	PVX_087745	hypothetical+protein%2C+conserved	69370.6	A	G	synonymous_variant	LOW	SILENT	aaA/aaG	p.Lys3406Lys/c.10218A>G	1/1	0/0	0/0	0/0	1/1	1/1	0/0	1/1	0/0	1/1	1/1	1/1	./.	1/1	1/1	1/1	0/0	1/1	1/1	1/1	1/1	1/1	./.	1/1	1/1	0/0	0/0	./.	1/1	0/0	./.	1/1	0/1	1/1	0/0	0/0	0/0	0/0
Pv_Sal1_chr01	112446	PVX_087745	hypothetical+protein%2C+conserved	94216.4	C	G	missense_variant	MODERATE	MISSENSE	caC/caG	p.His3442Gln/c.10326C>G	1/1	0/0	1/1	1/1	1/1	0/0	1/1	0/0	1/1	0/0	1/1	1/1	1/1	1/1	1/1	1/1	1/1	1/1	1/1	1/1	1/1	1/1	1/1	1/1	1/1	1/1	0/0	./.	1/1	0/0	1/1	1/1	1/1	1/1	0/0	1/1	1/1	0/0
Pv_Sal1_chr01	112869			7576.12	G	A	intergenic_region	MODIFIER			n.112869G>A	0/0	0/0	0/0	0/0	0/0	0/0	0/0	0/0	0/0	0/0	0/0	0/0	0/0	0/0	0/0	0/0	0/0	0/0	0/0	0/0	0/0	0/0	0/0	0/0	0/0	0/0	./.	0/0	1/1	0/0	0/0	0/0	0/0	0/0	0/0	0/0	0/0	0/0
Pv_Sal1_chr01	112945			27410.9	A	T	intergenic_region	MODIFIER			n.112945A>T	0/0	0/0	1/1	1/1	0/0	0/0	0/0	0/0	0/0	0/0	0/0	0/0	0/0	0/0	0/0	0/0	1/1	0/0	0/0	0/0	0/0	0/0	0/0	0/0	0/0	1/1	0/0	0/0	0/0	0/0	0/0	0/0	0/0	0/0	0/0	1/1	1/1	0/0
Pv_Sal1_chr01	113143			19417.4	G	A	intergenic_region	MODIFIER			n.113143G>A	0/0	0/0	0/0	0/0	0/0	0/0	0/0	0/0	0/0	0/0	0/0	0/0	0/0	0/0	0/0	0/0	0/0	0/0	0/0	0/0	0/0	0/0	0/0	0/0	0/0	0/0	0/0	0/0	0/0	0/0	0/0	0/0	0/0	0/0	0/0	0/0	0/0	0/0
Pv_Sal1_chr01	113521	PVX_087750	hypothetical+protein%2C+conserved	879.35	G	A	synonymous_variant	LOW	SILENT	atC/atT	p.Ile1059Ile/c.3177C>T	0/0	0/0	0/0	0/0	0/0	0/0	0/0	0/0	0/0	0/0	0/0	0/0	0/0	0/0	0/0	0/0	0/0	0/0	0/0	0/0	0/0	0/0	0/0	0/0	0/0	0/0	0/0	./.	0/0	0/0	0/0	0/0	0/0	0/0	0/0	0/0	0/1	0/0
Pv_Sal1_chr01	113749	PVX_087750	hypothetical+protein%2C+conserved	74687.7	A	C	missense_variant	MODERATE	MISSENSE	gaT/gaG	p.Asp983Glu/c.2949T>G	0/0	1/1	1/1	1/1	0/0	0/0	0/0	0/0	0/0	0/0	0/0	0/0	0/0	0/0	0/0	0/0	1/1	0/0	0/0	0/0	0/0	./.	0/0	0/0	0/0	1/1	1/1	./.	0/0	0/0	0/0	0/0	0/0	0/0	1/1	1/1	1/1	1/1
Pv_Sal1_chr01	113750	PVX_087750	hypothetical+protein%2C+conserved	74897.6	T	C	missense_variant	MODERATE	MISSENSE	gAt/gGt	p.Asp983Gly/c.2948A>G	0/0	1/1	1/1	1/1	0/0	0/0	0/0	0/0	0/0	0/0	0/0	0/0	0/0	0/0	0/0	0/0	1/1	0/0	0/0	0/0	0/0	./.	0/0	0/0	0/0	1/1	1/1	./.	0/0	0/0	0/0	0/0	0/0	0/0	1/1	1/1	1/1	1/1
Pv_Sal1_chr01	114076	PVX_087750	hypothetical+protein%2C+conserved	9527.65	A	G	synonymous_variant	LOW	SILENT	atT/atC	p.Ile874Ile/c.2622T>C	0/0	0/0	0/0	0/0	0/0	0/0	0/0	0/0	0/0	0/0	0/0	0/0	0/0	0/0	0/0	0/0	0/0	0/0	0/0	0/0	0/0	0/0	0/0	0/0	0/0	0/0	./.	./.	0/0	1/1	0/0	0/0	0/0	0/0	0/0	0/0	0/0	0/0
Pv_Sal1_chr01	114419	PVX_087750	hypothetical+protein%2C+conserved	4976.44	G	T	missense_variant	MODERATE	MISSENSE	gCg/gAg	p.Ala760Glu/c.2279C>A	0/0	0/0	0/0	0/0	0/0	0/0	1/1	0/0	1/1	0/0	0/0	0/0	0/0	0/0	0/0	0/0	0/0	0/0	0/0	0/0	0/0	0/0	0/0	0/0	0/0	0/0	./.	0/0	0/0	0/0	0/0	0/0	0/0	0/0	0/0	0/0	0/0	./.
Pv_Sal1_chr01	114441	PVX_087750	hypothetical+protein%2C+conserved	93670.9	T	C	missense_variant	MODERATE	MISSENSE	Aaa/Gaa	p.Lys753Glu/c.2257A>G	1/1	1/1	1/1	1/1	1/1	1/1	1/1	1/1	1/1	1/1	1/1	1/1	1/1	1/1	1/1	1/1	1/1	1/1	1/1	1/1	1/1	1/1	1/1	1/1	1/1	1/1	./.	./.	1/1	1/1	./.	1/1	1/1	1/1	1/1	1/1	1/1	./.
Pv_Sal1_chr01	114843	PVX_087750	hypothetical+protein%2C+conserved	49967.8	A	G	missense_variant	MODERATE	MISSENSE	Tcc/Ccc	p.Ser619Pro/c.1855T>C	1/1	0/0	0/0	0/0	1/1	1/1	1/1	1/1	1/1	1/1	1/1	1/1	1/1	1/1	1/1	1/1	0/0	1/1	1/1	1/1	1/1	./.	1/1	1/1	1/1	0/0	./.	./.	1/1	1/1	1/1	1/1	1/1	1/1	0/0	0/0	0/0	./.
Pv_Sal1_chr01	115303	PVX_087750	hypothetical+protein%2C+conserved	35684.3	A	G	synonymous_variant	LOW	SILENT	taT/taC	p.Tyr465Tyr/c.1395T>C	1/1	0/0	1/1	1/1	1/1	1/1	1/1	1/1	1/1	1/1	1/1	1/1	1/1	1/1	1/1	1/1	1/1	1/1	1/1	1/1	1/1	1/1	1/1	1/1	1/1	1/1	./.	./.	0/0	1/1	1/1	1/1	1/1	1/1	0/0	1/1	1/1	./.
Pv_Sal1_chr01	116002	PVX_087750	hypothetical+protein%2C+conserved	15426.2	G	A	synonymous_variant	LOW	SILENT	ggC/ggT	p.Gly232Gly/c.696C>T	0/0	0/0	0/0	0/0	0/0	0/0	0/0	0/0	0/0	0/0	0/0	0/0	0/0	0/0	0/0	0/0	0/0	0/0	0/0	0/0	0/0	0/0	0/0	0/0	0/0	0/0	./.	./.	1/1	0/0	0/0	0/0	0/0	0/0	0/0	0/0	0/0	0/0
Pv_Sal1_chr01	117039			1899.72	A	G	intergenic_region	MODIFIER			n.117039A>G	0/0	0/0	0/0	0/0	0/0	0/0	0/0	0/0	0/0	0/0	0/0	0/0	0/0	0/0	0/0	0/0	0/0	0/0	0/0	0/0	0/0	0/0	0/0	0/0	0/0	0/0	./.	./.	0/0	0/0	0/0	0/0	0/0	0/0	./.	0/0	0/0	./.
Pv_Sal1_chr01	117328			9353.95	G	A	intergenic_region	MODIFIER			n.117328G>A	1/1	./.	0/0	0/0	1/1	1/1	0/0	1/1	0/0	1/1	./.	1/1	1/1	1/1	1/1	./.	0/0	1/1	1/1	1/1	1/1	./.	./.	1/1	1/1	0/0	./.	./.	0/0	0/0	1/1	1/1	1/1	1/1	./.	0/0	0/0	./.
Pv_Sal1_chr01	117836			811.31	G	C	intergenic_region	MODIFIER			n.117836G>C	0/0	0/0	0/0	0/0	0/0	0/0	0/0	0/0	0/0	0/0	./.	0/0	0/0	0/0	0/0	./.	0/0	0/0	0/0	0/0	0/0	0/0	0/0	0/0	0/0	0/0	./.	./.	0/0	0/0	./.	0/0	0/0	0/0	./.	0/0	0/0	./.
Pv_Sal1_chr01	118475			24808.9	A	C	intergenic_region	MODIFIER			n.118475A>C	1/1	0/0	0/0	0/0	0/1	1/1	0/0	1/1	0/0	1/1	./.	1/1	1/1	1/1	1/1	./.	0/0	1/1	1/1	1/1	1/1	./.	1/1	1/1	1/1	0/0	./.	1/1	0/0	0/0	./.	1/1	1/1	1/1	./.	0/0	0/0	./.
Pv_Sal1_chr01	118613			16708.4	A	T	intergenic_region	MODIFIER			n.118613A>T	1/1	0/0	0/0	0/0	1/1	1/1	0/0	1/1	0/0	1/1	./.	1/1	1/1	1/1	1/1	./.	0/0	1/1	1/1	1/1	./.	./.	1/1	1/1	1/1	0/0	./.	./.	0/0	0/0	1/1	1/1	1/1	1/1	./.	0/0	0/0	./.
Pv_Sal1_chr01	119437			9145.46	C	A	intergenic_region	MODIFIER			n.119437C>A	0/0	0/0	0/0	./.	0/0	0/0	0/0	0/0	0/0	0/0	0/0	0/0	0/0	0/0	0/0	0/0	0/0	0/0	0/0	0/0	0/0	0/0	./.	0/0	0/0	0/0	./.	0/0	0/0	1/1	0/0	0/0	0/0	0/0	./.	0/0	0/0	0/0
Pv_Sal1_chr01	119738	PVX_087755	hypothetical+protein%2C+conserved	9557.31	C	G	missense_variant	MODERATE	MISSENSE	Cgg/Ggg	p.Arg12Gly/c.34C>G	1/1	0/0	0/0	0/0	1/1	1/1	0/0	1/1	0/0	1/1	./.	1/1	1/1	1/1	1/1	./.	0/0	1/1	1/1	1/1	1/1	1/1	./.	1/1	1/1	0/0	./.	1/1	1/1	0/0	./.	1/1	1/1	1/1	./.	0/0	0/0	./.
Pv_Sal1_chr01	119887	PVX_087755	hypothetical+protein%2C+conserved	3282.41	T	A	synonymous_variant	LOW	SILENT	atT/atA	p.Ile61Ile/c.183T>A	0/0	0/0	0/1	1/1	0/0	0/0	0/0	0/0	0/0	0/0	0/0	0/0	0/0	0/0	0/0	./.	1/1	0/0	0/0	0/0	0/0	0/0	0/0	0/0	0/0	1/1	./.	0/0	0/0	1/1	0/0	0/0	0/0	0/0	0/0	./.	1/1	0/0
Pv_Sal1_chr01	120366	PVX_087755	hypothetical+protein%2C+conserved	567.12	G	T	missense_variant	MODERATE	MISSENSE	gGa/gTa	p.Gly221Val/c.662G>T	./.	./.	0/0	0/0	0/0	./.	0/0	0/0	0/0	0/0	0/0	0/0	0/0	0/0	0/0	./.	0/0	0/0	0/0	./.	0/0	0/0	./.	0/0	0/0	0/0	./.	0/0	1/1	0/0	./.	0/0	0/0	0/0	./.	0/0	0/0	0/0
Pv_Sal1_chr01	120808	PVX_087755	hypothetical+protein%2C+conserved	18796.7	A	G	synonymous_variant	LOW	SILENT	tcA/tcG	p.Ser368Ser/c.1104A>G	./.	0/0	0/0	0/0	1/1	./.	0/0	1/1	0/0	1/1	./.	1/1	1/1	1/1	1/1	./.	0/0	1/1	1/1	1/1	1/1	./.	1/1	1/1	1/1	0/0	./.	1/1	0/0	0/0	1/1	1/1	1/1	1/1	./.	0/0	0/0	0/0
Pv_Sal1_chr01	121585	PVX_087755	hypothetical+protein%2C+conserved	4188.74	C	G	missense_variant	MODERATE	MISSENSE	agC/agG	p.Ser627Arg/c.1881C>G	0/0	./.	0/0	0/0	0/0	./.	0/0	1/1	0/0	0/0	0/0	0/0	0/0	0/0	./.	./.	0/0	0/0	0/0	0/0	0/0	0/0	./.	0/0	0/0	0/0	./.	0/0	0/0	0/0	0/0	0/0	0/0	0/0	./.	0/0	0/0	1/1
Pv_Sal1_chr01	121971	PVX_087755	hypothetical+protein%2C+conserved	1009.11	C	A	missense_variant	MODERATE	MISSENSE	tCc/tAc	p.Ser756Tyr/c.2267C>A	./.	0/0	0/0	0/0	0/0	0/0	0/0	0/0	0/0	0/0	0/0	0/0	0/0	0/0	0/0	./.	0/0	0/0	0/0	0/0	0/0	0/0	./.	0/0	0/0	0/0	./.	0/0	0/0	1/1	0/0	0/0	0/0	0/0	./.	0/0	0/0	0/0
Pv_Sal1_chr01	122246	PVX_087755	hypothetical+protein%2C+conserved	968.28	G	C	missense_variant	MODERATE	MISSENSE	Gag/Cag	p.Glu848Gln/c.2542G>C	0/0	0/0	0/0	0/0	0/0	0/0	0/0	0/0	0/0	0/0	0/0	0/0	0/0	0/0	0/0	0/0	0/0	0/0	0/0	0/0	0/0	0/0	0/0	0/0	0/0	0/0	./.	0/0	0/0	1/1	0/0	0/0	0/0	0/0	./.	0/0	0/0	0/0
Pv_Sal1_chr01	123469	PVX_087755	hypothetical+protein%2C+conserved	27304.6	A	C	synonymous_variant	LOW	SILENT	tcA/tcC	p.Ser1255Ser/c.3765A>C	1/1	0/0	0/0	0/0	1/1	./.	0/0	0/0	0/0	1/1	1/1	1/1	1/1	1/1	./.	./.	0/0	1/1	1/1	1/1	1/1	1/1	1/1	1/1	1/1	0/0	./.	1/1	1/1	0/0	./.	1/1	1/1	1/1	./.	0/0	0/0	0/0
Pv_Sal1_chr01	123625	PVX_087755	hypothetical+protein%2C+conserved	1608.51	T	C	synonymous_variant	LOW	SILENT	aaT/aaC	p.Asn1307Asn/c.3921T>C	0/0	0/0	0/0	0/0	0/0	./.	0/0	0/0	0/0	0/0	0/0	0/0	0/0	0/0	0/0	0/0	0/0	0/0	0/0	./.	0/0	0/0	0/0	0/0	0/0	0/0	./.	./.	0/0	0/0	0/0	0/0	0/0	0/0	./.	0/0	0/0	0/0
Pv_Sal1_chr01	124165	PVX_087755	hypothetical+protein%2C+conserved	28952.6	A	G	synonymous_variant	LOW	SILENT	caA/caG	p.Gln1487Gln/c.4461A>G	1/1	0/0	0/0	./.	1/1	./.	0/0	0/0	0/0	1/1	1/1	1/1	1/1	1/1	./.	./.	0/0	1/1	1/1	./.	1/1	1/1	./.	1/1	1/1	0/0	./.	./.	0/0	0/0	1/1	1/1	1/1	1/1	./.	0/0	0/0	./.
Pv_Sal1_chr01	124281	PVX_087755	hypothetical+protein%2C+conserved	3399.41	C	T	missense_variant	MODERATE	MISSENSE	aCa/aTa	p.Thr1526Ile/c.4577C>T	0/0	./.	0/0	./.	0/0	./.	0/0	0/0	0/0	0/0	0/0	0/0	0/0	0/0	0/0	0/0	0/0	0/0	0/0	0/0	0/0	0/0	0/0	0/0	0/0	0/0	./.	0/0	0/0	0/0	0/0	0/0	0/0	0/0	0/0	0/0	0/0	./.
Pv_Sal1_chr01	124989	PVX_087755	hypothetical+protein%2C+conserved	4244.63	A	T	missense_variant	MODERATE	MISSENSE	cAc/cTc	p.His1762Leu/c.5285A>T	0/0	0/0	0/0	0/0	0/0	./.	1/1	0/0	1/1	0/0	0/0	0/0	0/0	0/0	0/0	0/0	0/0	0/0	0/0	./.	0/0	0/0	0/0	0/0	0/0	0/0	./.	0/0	0/0	0/0	0/0	0/0	0/0	0/0	./.	0/0	0/0	0/0
Pv_Sal1_chr01	126383			519.05	G	A	intergenic_region	MODIFIER			n.126383G>A	0/0	0/0	0/0	0/0	0/0	0/0	0/0	0/0	0/0	0/0	0/0	0/0	0/0	0/0	0/0	0/0	0/0	0/0	0/0	./.	0/0	0/0	0/0	0/0	0/0	0/0	0/0	./.	0/0	0/0	0/0	0/0	0/0	0/0	./.	0/0	0/0	0/0
Pv_Sal1_chr01	126864			4249.55	G	T	intergenic_region	MODIFIER			n.126864G>T	./.	0/0	0/0	./.	0/0	0/0	0/0	0/0	0/0	0/0	0/0	0/0	0/0	0/0	0/0	./.	0/0	0/0	0/0	./.	0/0	0/0	0/0	0/0	0/0	0/0	0/0	0/0	0/0	0/0	0/0	0/0	0/0	0/0	./.	0/0	0/0	0/0
Pv_Sal1_chr01	127573			23778.6	A	G	intergenic_region	MODIFIER			n.127573A>G	./.	0/0	./.	./.	1/1	./.	0/0	1/1	0/0	1/1	1/1	1/1	1/1	1/1	1/1	./.	1/1	1/1	1/1	1/1	1/1	1/1	./.	0/1	1/1	1/1	./.	./.	0/0	0/0	1/1	./.	1/1	1/1	./.	./.	1/1	0/0
Pv_Sal1_chr01	127752			8055.67	C	G	intergenic_region	MODIFIER			n.127752C>G	0/0	./.	0/0	0/0	0/0	0/0	1/1	0/0	1/1	0/0	0/0	0/0	0/0	0/0	0/0	./.	0/0	0/0	0/0	./.	0/0	0/0	0/0	0/0	0/0	0/0	./.	./.	1/1	1/1	0/0	0/0	0/0	0/0	./.	./.	0/0	1/1
Pv_Sal1_chr01	127809			11190.2	A	G	intergenic_region	MODIFIER			n.127809A>G	0/0	1/1	./.	./.	0/0	./.	1/1	0/0	1/1	0/0	0/0	0/0	0/0	0/0	./.	./.	1/1	0/0	0/0	./.	0/0	0/0	0/0	0/0	0/0	1/1	1/1	./.	1/1	1/1	0/0	0/0	0/0	0/0	./.	1/1	1/1	./.
Pv_Sal1_chr01	128132	PVX_087760	WD+domain%2C+G-beta+repeat+domain+containing+protein	1172.87	G	A	synonymous_variant	LOW	SILENT	gtG/gtA	p.Val85Val/c.255G>A	0/0	./.	0/0	0/0	0/0	0/0	0/0	0/0	0/0	0/0	0/0	0/0	0/0	0/0	0/0	./.	0/0	0/0	0/0	0/0	0/0	0/0	./.	0/0	0/0	0/0	0/0	0/0	0/0	0/0	0/0	0/0	0/0	0/0	./.	0/0	0/0	./.
Pv_Sal1_chr01	129446	PVX_087760	WD+domain%2C+G-beta+repeat+domain+containing+protein	12447.5	C	T	synonymous_variant	LOW	SILENT	tcC/tcT	p.Ser523Ser/c.1569C>T	1/1	1/1	0/0	0/0	0/0	0/0	1/1	0/0	1/1	1/1	0/0	0/0	0/0	0/0	0/0	./.	0/0	0/0	0/0	0/0	0/0	0/0	0/0	0/0	0/0	0/0	1/1	1/1	0/0	0/0	0/0	0/0	0/0	0/0	./.	0/0	0/0	./.
Pv_Sal1_chr01	130178	PVX_087760	WD+domain%2C+G-beta+repeat+domain+containing+protein	717.4	G	T	synonymous_variant	LOW	SILENT	ggG/ggT	p.Gly767Gly/c.2301G>T	0/0	0/0	0/0	0/0	0/0	0/0	0/0	0/0	0/0	0/0	0/0	0/0	0/0	0/0	0/0	./.	0/0	0/0	0/0	0/0	0/0	0/0	0/0	0/0	0/0	0/0	0/0	0/0	1/1	0/0	0/0	0/0	0/0	0/0	./.	0/0	0/0	0/0
Pv_Sal1_chr01	130328	PVX_087760	WD+domain%2C+G-beta+repeat+domain+containing+protein	633.38	A	T	3_prime_UTR_variant	MODIFIER		33	c.*33A>T	0/0	0/0	0/0	0/0	0/0	0/0	0/0	0/0	0/0	1/1	0/0	0/0	0/0	0/0	0/0	0/0	0/0	0/0	0/0	./.	0/0	0/0	0/0	0/0	0/0	0/0	0/0	1/1	0/0	0/0	0/0	0/0	0/0	0/0	./.	0/0	0/0	0/0
Pv_Sal1_chr01	130870			18007.6	G	T	intergenic_region	MODIFIER			n.130870G>T	1/1	1/1	0/0	0/0	1/1	0/0	0/0	0/0	0/0	1/1	1/1	1/1	1/1	1/1	./.	./.	0/0	1/1	1/1	./.	1/1	1/1	./.	1/1	1/1	0/0	1/1	./.	0/0	0/0	1/1	1/1	1/1	1/1	./.	0/0	0/0	1/1
Pv_Sal1_chr01	131318	PVX_087765	calcium-dependent+protein+kinase+3%2C+putative	62867.6	A	G	synonymous_variant	LOW	SILENT	Ttg/Ctg	p.Leu1193Leu/c.3577T>C	1/1	0/1	0/0	0/0	1/1	./.	1/1	1/1	1/1	1/1	1/1	1/1	1/1	1/1	1/1	./.	0/0	1/1	1/1	1/1	1/1	1/1	1/1	1/1	1/1	0/0	1/1	1/1	1/1	0/0	1/1	1/1	1/1	1/1	./.	0/0	0/0	1/1
Pv_Sal1_chr01	131911	PVX_087765	calcium-dependent+protein+kinase+3%2C+putative	18616.8	G	T	missense_variant	MODERATE	MISSENSE	gCg/gAg	p.Ala995Glu/c.2984C>A	1/1	0/0	0/0	0/0	0/0	0/0	1/1	0/0	1/1	0/0	0/0	0/0	0/0	0/0	0/0	./.	0/0	0/0	0/0	0/0	0/0	0/0	0/0	0/0	0/0	0/0	0/0	0/0	0/0	1/1	0/0	0/0	0/0	0/0	./.	0/0	0/0	0/0
Pv_Sal1_chr01	133324	PVX_087765	calcium-dependent+protein+kinase+3%2C+putative	5795.93	A	G	missense_variant	MODERATE	MISSENSE	gTt/gCt	p.Val524Ala/c.1571T>C	1/1	1/1	0/0	0/0	0/0	./.	0/0	0/0	0/0	0/0	0/0	0/0	0/0	0/0	./.	./.	0/0	0/0	0/0	./.	0/0	0/0	0/0	0/0	0/0	0/0	1/1	0/0	./.	1/1	0/0	0/0	0/0	0/0	./.	0/0	0/0	1/1
Pv_Sal1_chr01	133342	PVX_087765	calcium-dependent+protein+kinase+3%2C+putative	13426.2	C	T	missense_variant	MODERATE	MISSENSE	gGt/gAt	p.Gly518Asp/c.1553G>A	0/0	0/0	1/1	1/1	0/0	./.	0/0	0/0	0/0	0/0	0/0	0/0	0/0	0/0	./.	./.	1/1	0/0	0/0	./.	0/0	0/0	0/0	0/0	0/0	1/1	0/0	0/0	0/0	0/0	0/0	0/0	0/0	0/0	./.	1/1	1/1	0/0
Pv_Sal1_chr01	133505	PVX_087765	calcium-dependent+protein+kinase+3%2C+putative	1260.84	C	A	missense_variant	MODERATE	MISSENSE	Gac/Tac	p.Asp464Tyr/c.1390G>T	0/0	0/0	0/0	0/0	0/0	0/0	1/1	0/0	1/1	0/0	0/0	0/0	0/0	0/0	0/0	./.	0/0	0/0	0/0	0/0	0/0	0/0	0/0	0/0	0/0	0/0	0/0	0/0	0/0	0/0	0/0	0/0	0/0	0/0	./.	0/0	0/0	0/0
Pv_Sal1_chr01	134118	PVX_087765	calcium-dependent+protein+kinase+3%2C+putative	28779.6	G	A	synonymous_variant	LOW	SILENT	ttC/ttT	p.Phe259Phe/c.777C>T	0/0	./.	1/1	1/1	0/0	./.	1/1	0/0	1/1	0/0	0/0	0/0	0/0	0/0	0/0	./.	1/1	0/0	0/0	./.	0/0	0/0	0/0	0/0	0/0	1/1	1/1	0/0	0/0	0/0	0/0	0/0	0/0	0/0	./.	1/1	1/1	1/1
Pv_Sal1_chr01	134246	PVX_087765	calcium-dependent+protein+kinase+3%2C+putative	1217.19	G	A	missense_variant	MODERATE	MISSENSE	Cgt/Tgt	p.Arg217Cys/c.649C>T	0/0	./.	0/0	0/0	0/0	./.	0/0	0/0	0/0	0/0	0/0	0/0	0/0	0/0	./.	./.	0/0	0/0	0/0	./.	0/0	0/0	0/0	0/0	0/0	0/0	1/1	0/0	0/0	0/0	0/0	0/0	0/0	0/0	./.	0/0	0/0	1/1
Pv_Sal1_chr01	134529	PVX_087765	calcium-dependent+protein+kinase+3%2C+putative	34198.7	T	G	missense_variant	MODERATE	MISSENSE	aaA/aaC	p.Lys122Asn/c.366A>C	0/0	1/1	1/1	1/1	0/0	./.	1/1	0/0	1/1	0/0	0/0	0/0	0/0	0/0	0/0	0/0	1/1	0/0	0/0	./.	0/0	0/0	./.	0/0	0/0	1/1	1/1	0/0	0/0	0/0	0/0	./.	0/0	0/0	./.	1/1	1/1	1/1
Pv_Sal1_chr01	134671	PVX_087765	calcium-dependent+protein+kinase+3%2C+putative	2115.83	A	G	missense_variant	MODERATE	MISSENSE	gTg/gCg	p.Val75Ala/c.224T>C	0/0	./.	0/0	0/0	0/0	./.	0/0	0/0	0/0	0/0	0/0	0/0	0/0	0/0	./.	./.	0/0	0/0	0/0	0/0	0/0	0/0	0/0	0/0	./.	0/0	1/1	0/0	./.	0/0	0/0	0/0	0/0	0/0	./.	0/0	0/0	1/1
Pv_Sal1_chr01	134782	PVX_087765	calcium-dependent+protein+kinase+3%2C+putative	2805.88	C	T	missense_variant	MODERATE	MISSENSE	gGg/gAg	p.Gly38Glu/c.113G>A	0/0	0/0	1/1	0/1	0/0	./.	0/0	0/0	0/0	0/0	0/0	0/0	0/0	0/0	0/0	./.	1/1	0/0	0/0	./.	0/0	0/0	./.	0/0	0/0	1/1	0/0	0/0	./.	0/0	0/0	0/0	0/0	0/0	0/0	1/1	1/1	0/0
Pv_Sal1_chr01	135196			935.54	T	C	intergenic_region	MODIFIER			n.135196T>C	0/0	1/1	0/0	0/0	0/0	./.	0/0	0/0	0/0	0/0	0/0	0/0	0/0	0/0	0/0	./.	0/0	0/0	0/0	0/0	0/0	0/0	0/0	0/0	0/0	0/0	./.	0/0	0/0	0/0	0/0	0/0	0/0	0/0	./.	0/0	0/0	1/1
Pv_Sal1_chr01	136250			32111.2	A	G	intergenic_region	MODIFIER			n.136250A>G	./.	1/1	1/1	./.	1/1	./.	1/1	1/1	1/1	1/1	1/1	1/1	1/1	1/1	./.	./.	1/1	1/1	1/1	./.	1/1	1/1	1/1	1/1	1/1	1/1	1/1	1/1	./.	1/1	1/1	./.	1/1	1/1	1/1	1/1	1/1	1/1
Pv_Sal1_chr01	136579			32500.8	T	A	intergenic_region	MODIFIER			n.136579T>A	./.	0/0	1/1	1/1	1/1	./.	0/0	0/0	0/0	1/1	1/1	1/1	1/1	1/1	./.	./.	1/1	1/1	1/1	./.	1/1	1/1	./.	1/1	1/1	1/1	0/0	1/1	./.	0/0	1/1	./.	1/1	1/1	./.	1/1	1/1	./.
Pv_Sal1_chr01	136685			868.59	A	T	intergenic_region	MODIFIER			n.136685A>T	0/0	0/0	0/0	0/0	0/0	./.	0/0	0/0	0/0	0/0	0/0	0/0	0/0	0/0	./.	./.	0/0	0/0	0/0	./.	0/0	0/0	./.	0/0	0/0	0/0	0/0	0/0	0/0	0/0	0/0	0/0	0/0	0/0	0/0	0/0	0/0	0/0
Pv_Sal1_chr01	136799			728.21	C	A	intergenic_region	MODIFIER			n.136799C>A	./.	./.	0/0	0/0	0/0	0/0	0/0	0/0	0/0	0/0	0/0	0/0	0/0	0/0	0/0	./.	0/0	0/0	0/0	0/0	0/0	0/0	0/0	0/0	0/0	0/0	0/0	0/0	./.	0/0	0/0	0/0	0/0	0/0	0/0	0/0	0/0	0/0
Pv_Sal1_chr01	136966			1990.97	A	G	intergenic_region	MODIFIER			n.136966A>G	./.	0/0	0/0	0/0	0/0	0/0	0/0	0/0	0/0	0/0	0/0	0/0	0/0	0/0	0/0	./.	0/0	0/0	0/0	0/0	0/0	0/0	0/0	0/0	0/0	0/0	0/0	0/0	0/0	0/0	0/0	0/0	0/0	0/0	0/0	0/0	0/0	./.
Pv_Sal1_chr01	137112	PVX_087775	E3+ubiquitin-protein+ligase%2C+putative	4855.24	C	T	synonymous_variant	LOW	SILENT	tcG/tcA	p.Ser3825Ser/c.11475G>A	0/0	0/0	1/1	1/1	0/0	0/0	0/0	0/0	0/0	0/0	0/0	0/0	0/0	0/0	0/0	./.	1/1	0/0	0/0	0/0	0/0	0/0	0/0	0/0	0/0	1/1	0/0	0/0	0/0	0/0	0/0	0/0	0/0	0/0	0/0	1/1	1/1	./.
Pv_Sal1_chr01	137711	PVX_087775	E3+ubiquitin-protein+ligase%2C+putative	2039.48	G	A	synonymous_variant	LOW	SILENT	acC/acT	p.Thr3737Thr/c.11211C>T	0/0	0/0	0/0	0/0	0/0	1/1	0/0	1/1	0/0	0/0	0/0	0/0	0/0	0/0	0/0	./.	0/0	0/0	0/0	0/0	0/0	0/0	0/0	0/0	0/0	0/0	0/0	0/0	0/0	0/0	0/0	0/0	0/0	0/0	./.	0/0	0/0	0/0
Pv_Sal1_chr01	138155	PVX_087775	E3+ubiquitin-protein+ligase%2C+putative	4388.3	C	A	intron_variant	MODIFIER			c.11020-48G>T	1/1	0/0	0/0	0/0	0/0	0/0	0/0	0/0	0/0	0/0	0/0	0/0	0/0	0/0	./.	./.	0/0	0/0	0/0	0/0	0/0	0/0	0/0	0/0	0/0	0/0	0/0	0/0	0/0	1/1	0/0	0/0	0/0	0/0	0/0	0/0	0/0	0/0
Pv_Sal1_chr01	138498	PVX_087775	E3+ubiquitin-protein+ligase%2C+putative	63572.9	G	A	intron_variant	MODIFIER			c.10897+53C>T	0/0	1/1	1/1	1/1	1/1	0/0	0/0	0/0	0/0	0/0	1/1	1/1	1/1	1/1	1/1	./.	1/1	1/1	1/1	1/1	1/1	1/1	1/1	1/1	1/1	1/1	1/1	./.	0/0	0/0	1/1	1/1	1/1	1/1	1/1	1/1	1/1	1/1
Pv_Sal1_chr01	138660	PVX_087775	E3+ubiquitin-protein+ligase%2C+putative	6207.93	G	A	intron_variant	MODIFIER			c.10801-13C>T	0/0	0/0	0/0	0/0	0/0	0/0	1/1	0/0	1/1	0/0	0/0	0/0	0/0	0/0	0/0	./.	0/0	0/0	0/0	./.	0/0	0/0	0/0	0/0	0/0	0/0	0/0	./.	0/0	0/0	0/0	0/0	0/0	0/0	0/0	0/0	0/0	0/0
Pv_Sal1_chr01	138723	PVX_087775	E3+ubiquitin-protein+ligase%2C+putative	3681.4	A	C	intron_variant	MODIFIER			c.10801-76T>G	0/0	0/0	0/0	0/0	0/0	./.	0/0	1/1	0/0	0/0	0/0	0/0	0/0	0/0	0/0	./.	0/0	0/0	0/0	./.	0/0	0/0	0/0	0/0	0/0	0/0	0/0	./.	0/0	0/0	0/0	0/0	0/0	0/0	0/0	0/0	0/0	0/0
Pv_Sal1_chr01	138824	PVX_087775	E3+ubiquitin-protein+ligase%2C+putative	10713.9	A	T	intron_variant	MODIFIER			c.10800+28T>A	0/0	0/0	1/1	1/1	0/0	./.	0/0	0/0	0/0	0/0	0/0	0/0	0/0	0/0	0/0	./.	1/1	0/0	0/0	./.	0/0	0/0	0/0	0/0	0/0	1/1	0/0	./.	0/0	0/0	0/0	0/0	0/0	0/0	0/0	1/1	1/1	0/0
Pv_Sal1_chr01	139151	PVX_087775	E3+ubiquitin-protein+ligase%2C+putative	41034.8	C	T	missense_variant	MODERATE	MISSENSE	Gct/Act	p.Ala3501Thr/c.10501G>A	0/0	./.	0/0	0/0	1/1	1/1	0/0	1/1	0/0	./.	1/1	1/1	1/1	1/1	1/1	./.	0/0	1/1	1/1	./.	1/1	1/1	1/1	1/1	1/1	0/0	0/0	./.	0/0	0/0	1/1	1/1	1/1	1/1	0/0	0/0	0/0	0/0
Pv_Sal1_chr01	139541	PVX_087775	E3+ubiquitin-protein+ligase%2C+putative	1222.41	T	C	missense_variant	MODERATE	MISSENSE	Aaa/Gaa	p.Lys3371Glu/c.10111A>G	0/0	0/0	0/0	0/0	0/0	0/0	0/0	0/0	0/0	0/0	0/0	0/0	0/0	0/0	0/0	./.	0/0	0/0	0/0	./.	0/0	0/0	0/0	0/0	0/0	0/0	0/0	./.	0/0	0/0	0/0	0/0	0/0	0/0	0/0	0/0	0/0	./.
Pv_Sal1_chr01	139718	PVX_087775	E3+ubiquitin-protein+ligase%2C+putative	939.15	C	T	missense_variant	MODERATE	MISSENSE	Gat/Aat	p.Asp3312Asn/c.9934G>A	./.	0/0	0/0	0/0	0/0	0/0	0/0	0/0	0/0	0/0	0/0	0/0	0/0	0/0	0/0	./.	0/0	0/0	0/0	./.	0/0	0/0	0/0	0/0	0/0	0/0	0/0	./.	0/0	0/0	0/0	0/0	0/0	0/0	0/0	0/0	0/0	0/0
Pv_Sal1_chr01	140907	PVX_087775	E3+ubiquitin-protein+ligase%2C+putative	28356.7	A	G	synonymous_variant	LOW	SILENT	ggT/ggC	p.Gly2915Gly/c.8745T>C	./.	0/0	0/0	0/0	1/1	1/1	0/0	1/1	0/0	0/0	1/1	1/1	1/1	1/1	1/1	1/1	0/0	1/1	1/1	./.	1/1	1/1	1/1	1/1	1/1	0/0	0/0	./.	1/1	1/1	1/1	1/1	1/1	1/1	0/0	0/0	0/0	0/0
Pv_Sal1_chr01	141048	PVX_087775	E3+ubiquitin-protein+ligase%2C+putative	539.65	A	C	synonymous_variant	LOW	SILENT	ccT/ccG	p.Pro2868Pro/c.8604T>G	./.	0/0	0/0	./.	0/0	./.	0/0	0/0	0/0	0/0	0/0	0/0	0/0	0/0	0/0	0/0	0/0	0/0	0/0	./.	0/0	0/0	0/0	0/0	0/0	0/0	0/0	./.	0/0	0/0	0/0	./.	0/0	0/0	0/0	0/0	0/0	0/0
Pv_Sal1_chr01	141732	PVX_087775	E3+ubiquitin-protein+ligase%2C+putative	5288.69	G	A	synonymous_variant	LOW	SILENT	ccC/ccT	p.Pro2640Pro/c.7920C>T	./.	0/0	1/1	1/1	0/0	./.	0/0	0/0	0/0	0/0	0/0	0/0	0/0	0/0	0/0	./.	1/1	0/0	0/0	./.	0/0	0/0	0/0	0/0	0/0	1/1	0/0	./.	0/0	0/0	0/0	./.	0/0	0/0	0/0	1/1	1/1	0/0
Pv_Sal1_chr01	142568	PVX_087775	E3+ubiquitin-protein+ligase%2C+putative	2248.31	G	A	synonymous_variant	LOW	SILENT	Ctg/Ttg	p.Leu2362Leu/c.7084C>T	./.	0/0	0/0	./.	0/0	./.	1/1	0/0	1/1	0/0	0/0	0/0	0/0	0/0	0/0	./.	0/0	0/0	0/0	./.	0/0	0/0	0/0	0/0	0/0	0/0	0/0	0/0	0/0	0/0	0/0	0/0	0/0	0/0	0/0	0/0	0/0	0/0
Pv_Sal1_chr01	142633	PVX_087775	E3+ubiquitin-protein+ligase%2C+putative	4318.25	C	T	missense_variant	MODERATE	MISSENSE	cGg/cAg	p.Arg2340Gln/c.7019G>A	./.	0/0	1/1	1/1	0/0	./.	0/0	0/0	0/0	0/0	0/0	0/0	0/0	0/0	0/0	./.	1/1	0/0	0/0	./.	0/0	0/0	0/0	0/0	0/0	1/1	0/0	0/0	0/0	0/0	0/0	0/0	0/0	0/0	0/0	1/1	1/1	0/0
Pv_Sal1_chr01	145396	PVX_087775	E3+ubiquitin-protein+ligase%2C+putative	1512.41	T	C	missense_variant	MODERATE	MISSENSE	aAt/aGt	p.Asn1419Ser/c.4256A>G	./.	./.	0/0	./.	0/0	./.	0/0	0/0	0/0	0/0	0/0	0/0	0/0	0/0	./.	./.	0/0	0/0	0/0	./.	0/0	./.	./.	0/0	0/0	0/0	0/0	./.	0/0	1/1	0/0	0/0	0/0	0/0	./.	./.	0/0	./.
Pv_Sal1_chr01	146181	PVX_087775	E3+ubiquitin-protein+ligase%2C+putative	19165.1	C	A	missense_variant	MODERATE	MISSENSE	gaG/gaT	p.Glu1157Asp/c.3471G>T	0/0	0/0	./.	./.	1/1	./.	1/1	1/1	1/1	1/1	./.	1/1	1/1	1/1	./.	./.	1/1	1/1	0/1	./.	1/1	1/1	./.	1/1	./.	1/1	1/1	1/1	0/0	0/0	1/1	1/1	1/1	1/1	0/0	./.	1/1	0/0
Pv_Sal1_chr01	146660	PVX_087775	E3+ubiquitin-protein+ligase%2C+putative	839.97	C	T	missense_variant	MODERATE	MISSENSE	Ggt/Agt	p.Gly998Ser/c.2992G>A	./.	./.	./.	./.	0/0	0/0	0/0	0/0	0/0	0/0	./.	0/0	0/0	0/0	./.	./.	0/0	0/0	0/0	./.	0/0	0/0	0/0	0/0	0/0	0/0	0/0	0/0	0/0	1/1	0/0	0/0	0/0	0/0	0/0	0/0	0/0	0/0
Pv_Sal1_chr01	148080	PVX_087775	E3+ubiquitin-protein+ligase%2C+putative	20577.6	T	C	synonymous_variant	LOW	SILENT	cgA/cgG	p.Arg524Arg/c.1572A>G	./.	1/1	1/1	./.	1/1	1/1	1/1	1/1	1/1	1/1	1/1	1/1	1/1	1/1	1/1	./.	1/1	1/1	1/1	./.	1/1	1/1	./.	1/1	1/1	1/1	1/1	1/1	1/1	1/1	1/1	./.	1/1	1/1	1/1	1/1	1/1	1/1
Pv_Sal1_chr01	149649	PVX_087775	E3+ubiquitin-protein+ligase%2C+putative	812.54	G	A	intron_variant	MODIFIER			c.82-79C>T	./.	0/0	./.	./.	0/0	0/0	0/0	0/0	0/0	0/0	0/0	0/0	0/0	0/0	0/0	./.	0/0	0/0	0/0	./.	0/0	0/0	0/0	0/0	./.	0/0	1/1	0/0	0/0	0/0	./.	0/0	0/0	0/0	0/0	0/0	0/0	0/0
Pv_Sal1_chr01	149801	PVX_087775	E3+ubiquitin-protein+ligase%2C+putative	1028.2	T	C	intron_variant	MODIFIER			c.81+149A>G	./.	./.	0/0	./.	0/0	0/0	0/0	0/0	0/0	0/0	0/0	0/0	0/0	0/0	0/0	./.	0/0	0/0	0/0	./.	0/0	0/0	0/0	0/0	0/0	0/0	0/0	0/0	0/0	0/0	0/0	0/0	0/0	0/0	1/1	0/0	0/0	1/1
Pv_Sal1_chr01	149986	PVX_087775	E3+ubiquitin-protein+ligase%2C+putative	817.49	G	A	synonymous_variant	LOW	SILENT	atC/atT	p.Ile15Ile/c.45C>T	./.	./.	0/0	0/0	0/0	0/0	0/0	0/0	0/0	0/0	./.	0/0	0/0	0/0	./.	./.	0/0	0/0	0/0	./.	0/0	0/0	0/0	0/0	0/0	0/0	0/0	0/0	0/0	0/0	./.	0/0	0/0	0/0	./.	./.	0/0	1/1
Pv_Sal1_chr01	150100			9269.89	C	T	intergenic_region	MODIFIER			n.150100C>T	./.	0/0	./.	./.	1/1	1/1	0/0	1/1	0/0	1/1	./.	1/1	1/1	1/1	1/1	./.	0/0	1/1	1/1	./.	1/1	1/1	./.	1/1	./.	0/0	./.	1/1	0/0	0/0	./.	./.	1/1	1/1	0/0	./.	0/0	0/0
Pv_Sal1_chr01	150377			1285.35	G	A	intergenic_region	MODIFIER			n.150377G>A	0/0	1/1	0/0	./.	0/0	0/0	0/0	0/0	0/0	0/0	0/0	0/0	0/0	0/0	0/0	./.	0/0	0/0	0/0	./.	0/0	0/0	0/0	0/0	0/0	0/0	0/0	0/0	0/0	0/0	0/0	./.	0/0	0/0	1/1	0/0	0/0	1/1
Pv_Sal1_chr01	151192			811.46	T	G	intergenic_region	MODIFIER			n.151192T>G	./.	./.	0/0	./.	0/0	0/0	0/0	0/0	0/0	0/0	./.	0/0	0/0	0/0	0/0	./.	0/0	0/0	0/0	./.	0/0	0/0	./.	0/0	0/0	0/0	./.	0/0	0/0	0/0	./.	0/0	0/0	0/0	./.	0/0	0/0	1/1
Pv_Sal1_chr01	151652			830.33	C	A	intergenic_region	MODIFIER			n.151652C>A	0/0	./.	0/0	./.	0/0	0/0	0/0	0/0	0/0	1/1	./.	0/0	0/0	0/0	0/0	./.	0/0	0/0	0/0	./.	0/0	0/0	./.	0/0	0/0	0/0	./.	1/1	0/0	0/0	0/0	0/0	0/0	0/0	0/0	./.	0/0	0/0
Pv_Sal1_chr01	151676			22437.1	C	T	intergenic_region	MODIFIER			n.151676C>T	./.	./.	0/0	./.	1/1	1/1	0/0	1/1	0/0	0/0	./.	1/1	1/1	1/1	1/1	./.	0/0	1/1	1/1	0/0	1/1	1/1	./.	1/1	1/1	0/0	./.	0/0	1/1	0/0	1/1	1/1	1/1	1/1	1/1	./.	0/0	1/1
Pv_Sal1_chr01	152473			5621.75	C	T,G	intergenic_region	MODIFIER			n.152473C>T	./.	./.	1/1	./.	0/0	0/0	0/0	0/0	0/0	0/0	0/0	0/0	0/0	0/0	0/0	./.	1/1	0/0	0/0	0/0	0/0	0/0	./.	0/0	0/0	1/1	./.	0/0	0/0	0/0	0/0	0/0	0/0	0/0	2/2	1/1	1/1	2/2
Pv_Sal1_chr01	152505			35494.4	T	C	intergenic_region	MODIFIER			n.152505T>C	./.	./.	0/0	./.	1/1	1/1	0/0	1/1	0/0	1/1	1/1	1/1	1/1	1/1	1/1	./.	0/0	1/1	1/1	./.	1/1	1/1	./.	1/1	1/1	0/0	./.	1/1	1/1	1/1	./.	1/1	1/1	1/1	0/0	0/0	0/0	0/0
Pv_Sal1_chr01	152585			42995	C	G	intergenic_region	MODIFIER			n.152585C>G	./.	./.	1/1	./.	1/1	./.	1/1	1/1	1/1	1/1	1/1	1/1	1/1	1/1	1/1	./.	1/1	1/1	1/1	./.	1/1	1/1	1/1	1/1	1/1	1/1	./.	1/1	1/1	1/1	1/1	1/1	1/1	1/1	1/1	1/1	1/1	1/1
Pv_Sal1_chr01	152633			5626.62	C	T	intergenic_region	MODIFIER			n.152633C>T	0/0	1/1	0/0	./.	0/0	0/0	0/0	0/0	0/0	0/0	0/0	0/0	0/0	0/0	0/0	./.	0/0	0/0	0/0	0/0	0/0	0/0	0/0	0/0	0/0	0/0	./.	0/0	0/0	0/0	0/0	0/0	0/0	0/0	1/1	0/0	0/0	1/1
Pv_Sal1_chr01	152761			35616.2	C	A	intergenic_region	MODIFIER			n.152761C>A	./.	0/0	0/0	./.	1/1	1/1	0/0	1/1	0/0	0/0	1/1	1/1	1/1	1/1	1/1	./.	0/0	1/1	1/1	1/1	1/1	1/1	./.	1/1	1/1	0/0	0/0	0/0	1/1	0/0	./.	1/1	1/1	1/1	0/0	0/0	0/0	0/0
Pv_Sal1_chr01	153029			27521	G	T	intergenic_region	MODIFIER			n.153029G>T	0/0	./.	1/1	./.	1/1	0/0	1/1	0/0	1/1	0/0	./.	1/1	1/1	1/1	1/1	./.	1/1	1/1	1/1	1/1	1/1	1/1	./.	1/1	1/1	1/1	./.	0/0	0/0	0/0	1/1	1/1	1/1	1/1	0/0	1/1	1/1	0/0
Pv_Sal1_chr01	153286			45147.5	A	G	intergenic_region	MODIFIER			n.153286A>G	./.	./.	1/1	1/1	1/1	1/1	1/1	1/1	1/1	1/1	1/1	1/1	1/1	1/1	1/1	./.	1/1	1/1	1/1	./.	1/1	1/1	1/1	1/1	1/1	1/1	./.	1/1	1/1	1/1	./.	1/1	1/1	1/1	1/1	1/1	1/1	1/1
Pv_Sal1_chr01	153417			11207.2	G	A	intergenic_region	MODIFIER			n.153417G>A	./.	0/0	1/1	./.	0/0	0/0	1/1	0/0	1/1	0/0	./.	0/0	0/0	0/0	0/0	./.	1/1	0/0	0/0	./.	0/0	0/0	0/0	0/0	0/0	1/1	./.	0/0	0/0	0/0	0/0	0/0	0/0	0/0	0/0	1/1	1/1	0/0
Pv_Sal1_chr01	154172			1560.57	T	A	intergenic_region	MODIFIER			n.154172T>A	0/0	1/1	0/0	./.	0/0	0/0	0/0	0/0	0/0	0/0	./.	0/0	0/0	0/0	0/0	./.	0/0	0/0	0/0	./.	0/0	0/0	./.	0/0	0/0	0/0	./.	0/0	0/0	0/0	./.	0/0	0/0	0/0	1/1	0/0	0/0	./.
Pv_Sal1_chr01	154780			11162.1	G	C	intergenic_region	MODIFIER			n.154780G>C	./.	0/0	0/0	./.	1/1	0/0	0/0	0/0	0/0	0/0	./.	1/1	1/1	1/1	1/1	./.	0/0	1/1	1/1	./.	1/1	1/1	./.	1/1	1/1	0/0	./.	0/0	0/0	0/0	./.	1/1	1/1	1/1	0/0	0/0	0/0	./.
Pv_Sal1_chr01	155113			598.64	T	C	intergenic_region	MODIFIER			n.155113T>C	./.	0/0	0/0	./.	0/0	0/0	./.	0/0	0/0	1/1	./.	0/0	0/0	0/0	0/0	0/0	0/0	0/0	0/0	0/0	0/0	0/0	./.	0/0	0/0	0/0	./.	1/1	0/0	0/0	./.	0/0	0/0	0/0	0/0	0/0	0/0	./.
Pv_Sal1_chr01	155279			1973.68	A	T	intergenic_region	MODIFIER			n.155279A>T	0/0	0/0	0/0	./.	0/0	0/0	1/1	0/0	1/1	0/0	0/0	0/0	0/0	0/0	0/0	0/0	0/0	0/0	0/0	0/0	0/0	0/0	0/0	0/0	0/0	0/0	0/0	0/0	0/0	0/0	./.	0/0	0/0	0/0	0/0	0/0	0/0	./.
Pv_Sal1_chr01	155579	PVX_087780	phosphopantetheine+adenylyltransferase%2C+putative+%28PPAT%29	3197.49	A	C	missense_variant	MODERATE	MISSENSE	aaA/aaC	p.Lys50Asn/c.150A>C	0/0	1/1	0/0	./.	0/0	0/0	0/0	0/0	0/0	0/0	./.	0/0	0/0	0/0	0/0	0/0	0/0	0/0	0/0	./.	0/0	0/0	0/0	0/0	0/0	0/0	./.	0/0	0/0	0/0	./.	0/0	0/0	0/0	1/1	0/0	0/0	1/1
Pv_Sal1_chr01	156116	PVX_087780	phosphopantetheine+adenylyltransferase%2C+putative+%28PPAT%29	5890.1	C	A	missense_variant	MODERATE	MISSENSE	aaC/aaA	p.Asn229Lys/c.687C>A	./.	1/1	0/1	./.	0/0	0/0	0/0	0/0	0/0	0/0	0/0	0/0	0/0	0/0	0/0	./.	1/1	0/0	0/0	./.	0/0	0/0	0/0	0/0	0/0	1/1	0/0	0/0	0/0	0/0	./.	0/0	0/0	0/0	1/1	1/1	1/1	1/1
Pv_Sal1_chr01	157891	PVX_087780	phosphopantetheine+adenylyltransferase%2C+putative+%28PPAT%29	80954.1	C	A	missense_variant	MODERATE	MISSENSE	gCa/gAa	p.Ala821Glu/c.2462C>A	0/0	0/0	0/0	./.	1/1	0/0	0/0	0/0	0/0	0/0	./.	1/1	1/1	1/1	1/1	./.	0/0	1/1	1/1	1/1	1/1	1/1	1/1	1/1	1/1	0/0	0/0	0/0	0/0	0/0	./.	1/1	1/1	1/1	0/0	0/0	0/0	0/0
Pv_Sal1_chr01	158103	PVX_087780	phosphopantetheine+adenylyltransferase%2C+putative+%28PPAT%29	7195.59	G	T	missense_variant	MODERATE	MISSENSE	Gct/Tct	p.Ala892Ser/c.2674G>T	1/1	0/0	0/0	0/0	0/0	0/0	1/1	0/0	1/1	0/0	0/0	0/0	0/0	0/0	0/0	./.	0/0	0/0	0/0	0/0	0/0	0/0	0/0	0/0	0/0	0/0	./.	0/0	1/1	1/1	0/0	0/0	0/0	0/0	0/0	0/0	0/0	0/0
Pv_Sal1_chr01	158241	PVX_087780	phosphopantetheine+adenylyltransferase%2C+putative+%28PPAT%29	780.1	C	T	missense_variant	MODERATE	MISSENSE	Cac/Tac	p.His938Tyr/c.2812C>T	0/0	0/0	0/0	0/0	0/0	0/0	0/0	0/0	0/0	0/0	./.	0/0	0/0	0/0	0/0	./.	0/0	0/0	0/0	0/0	0/0	0/0	0/0	0/0	0/0	0/0	./.	0/0	0/0	0/0	./.	0/0	0/0	0/0	0/0	0/0	0/0	0/0
Pv_Sal1_chr01	158448	PVX_087780	phosphopantetheine+adenylyltransferase%2C+putative+%28PPAT%29	2375.44	G	A	missense_variant	MODERATE	MISSENSE	Gca/Aca	p.Ala1007Thr/c.3019G>A	0/0	0/0	0/0	0/0	0/0	0/0	0/0	0/0	0/0	0/0	0/0	0/0	0/0	0/0	0/0	./.	0/0	0/0	0/0	0/0	0/0	0/0	0/0	0/0	0/0	0/0	0/0	0/0	0/0	0/0	./.	0/0	0/0	0/0	0/0	0/0	0/0	0/0
Pv_Sal1_chr01	158535	PVX_087780	phosphopantetheine+adenylyltransferase%2C+putative+%28PPAT%29	18605.5	G	A	missense_variant	MODERATE	MISSENSE	Gag/Aag	p.Glu1036Lys/c.3106G>A	./.	0/0	1/1	1/1	0/0	0/0	0/0	0/0	0/0	0/0	0/0	0/0	0/0	0/0	0/0	./.	1/1	0/0	0/0	0/0	0/0	0/0	0/0	0/0	0/0	1/1	0/0	./.	0/0	0/0	./.	0/0	0/0	0/0	0/0	1/1	1/1	0/0
Pv_Sal1_chr01	159105	PVX_087780	phosphopantetheine+adenylyltransferase%2C+putative+%28PPAT%29	5668.22	C	T	missense_variant	MODERATE	MISSENSE	Cac/Tac	p.His1226Tyr/c.3676C>T	0/0	0/0	0/0	./.	0/0	0/0	1/1	0/0	1/1	0/0	0/0	0/0	0/0	0/0	0/0	0/0	0/0	0/0	0/0	0/0	0/0	0/0	0/0	0/0	0/0	0/0	0/0	0/0	0/0	0/0	./.	0/0	0/0	0/0	0/0	0/0	0/0	0/0
Pv_Sal1_chr01	159757			1894.56	G	A	intergenic_region	MODIFIER			n.159757G>A	./.	0/0	0/0	0/0	0/0	0/0	0/0	0/0	0/0	0/0	0/0	0/0	0/0	0/0	0/0	0/0	0/0	0/0	0/0	0/0	0/0	0/0	0/0	0/0	0/0	0/0	./.	0/0	1/1	1/1	0/0	0/0	0/0	0/0	0/0	0/0	0/0	0/0
Pv_Sal1_chr01	160579	PVX_087785	hypothetical+protein%2C+conserved	6411.23	C	T,*	synonymous_variant	LOW	SILENT	ggG/ggA	p.Gly1097Gly/c.3291G>A	./.	0/1	./.	./.	0/2	./.	./.	0/1	0/1	0/1	./.	0/1	0/1	2/2	./.	./.	0/1	0/1	./.	./.	1/1	0/0	./.	2/2	1/1	0/1	1/1	./.	./.	0/1	./.	0/1	0/1	0/1	./.	0/1	0/1	0/1
Pv_Sal1_chr01	160580	PVX_087785	hypothetical+protein%2C+conserved	12314.2	C	T	missense_variant	MODERATE	MISSENSE	gGg/gAg	p.Gly1097Glu/c.3290G>A	./.	0/1	./.	0/0	0/1	./.	./.	0/0	0/1	0/0	./.	1/1	0/1	1/1	./.	./.	0/1	0/1	./.	./.	1/1	./.	./.	./.	1/1	0/1	1/1	./.	./.	0/1	./.	0/1	0/1	0/1	0/0	0/1	0/1	0/1
Pv_Sal1_chr01	160675	PVX_087785	hypothetical+protein%2C+conserved	976.38	G	T	synonymous_variant	LOW	SILENT	ggC/ggA	p.Gly1065Gly/c.3195C>A	0/0	0/0	0/0	0/0	0/0	0/0	0/0	0/0	0/0	1/1	0/0	0/0	0/0	0/0	0/0	./.	0/0	0/0	0/0	./.	0/0	0/0	0/0	0/0	0/0	0/0	./.	1/1	0/0	0/0	0/0	0/0	0/0	0/0	0/0	0/0	0/0	0/0
Pv_Sal1_chr01	160710	PVX_087785	hypothetical+protein%2C+conserved	55889.8	G	A	missense_variant	MODERATE	MISSENSE	Cgg/Tgg	p.Arg1054Trp/c.3160C>T	./.	1/1	1/1	1/1	1/1	0/0	1/1	0/0	1/1	0/0	./.	1/1	1/1	1/1	1/1	./.	1/1	1/1	1/1	./.	1/1	1/1	1/1	1/1	1/1	1/1	./.	0/0	1/1	1/1	./.	1/1	1/1	1/1	1/1	1/1	1/1	1/1
Pv_Sal1_chr01	161468	PVX_087785	hypothetical+protein%2C+conserved	14708.6	G	A	missense_variant	MODERATE	MISSENSE	aCt/aTt	p.Thr801Ile/c.2402C>T	./.	0/0	0/0	0/0	1/1	0/0	0/0	0/0	0/0	0/0	./.	1/1	1/1	1/1	./.	./.	0/0	1/1	./.	./.	1/1	1/1	./.	1/1	1/1	0/0	./.	0/0	./.	0/0	./.	1/1	1/1	1/1	./.	0/0	0/0	0/0
Pv_Sal1_chr01	161544	PVX_087785	hypothetical+protein%2C+conserved	9431.56	C	T	missense_variant	MODERATE	MISSENSE	Gat/Aat	p.Asp776Asn/c.2326G>A	./.	0/0	1/1	1/1	0/0	1/1	0/0	1/1	0/0	0/0	./.	0/0	0/0	0/0	0/0	./.	1/1	0/0	0/0	./.	0/0	0/0	0/0	0/0	0/0	1/1	./.	0/0	./.	1/1	./.	0/0	0/0	0/0	./.	1/1	1/1	0/0
Pv_Sal1_chr01	162374	PVX_087785	hypothetical+protein%2C+conserved	6885.02	C	T	missense_variant	MODERATE	MISSENSE	cGg/cAg	p.Arg499Gln/c.1496G>A	0/0	0/0	1/1	1/1	0/0	0/0	0/0	0/0	0/0	0/0	./.	0/0	0/0	0/0	./.	0/0	1/1	0/0	./.	0/0	0/0	0/0	0/0	0/0	0/0	1/1	./.	./.	0/0	0/0	0/0	0/0	0/0	0/0	./.	1/1	1/1	0/0
Pv_Sal1_chr01	163336	PVX_087785	hypothetical+protein%2C+conserved	24884.5	G	C	synonymous_variant	LOW	SILENT	gcC/gcG	p.Ala178Ala/c.534C>G	./.	1/1	./.	./.	1/1	./.	1/1	1/1	1/1	1/1	1/1	1/1	1/1	1/1	./.	./.	1/1	1/1	1/1	./.	0/1	1/1	./.	1/1	1/1	1/1	./.	1/1	./.	1/1	./.	1/1	1/1	1/1	1/1	1/1	1/1	1/1
Pv_Sal1_chr01	163684	PVX_087785	hypothetical+protein%2C+conserved	5220.09	C	T	synonymous_variant	LOW	SILENT	aaG/aaA	p.Lys62Lys/c.186G>A	./.	0/0	./.	1/1	0/0	0/0	0/0	0/0	0/0	0/0	0/0	0/0	0/0	0/0	./.	0/0	1/1	0/0	0/0	./.	0/0	0/0	./.	0/0	0/0	1/1	./.	0/0	./.	0/0	0/0	0/0	0/0	0/0	0/0	1/1	1/1	0/0
Pv_Sal1_chr01	163985			37612.2	A	G	intergenic_region	MODIFIER			n.163985A>G	./.	1/1	0/0	0/0	1/1	./.	0/0	1/1	0/0	0/0	1/1	1/1	1/1	1/1	1/1	1/1	0/0	1/1	1/1	./.	1/1	1/1	./.	1/1	1/1	0/0	./.	0/0	./.	0/0	./.	1/1	1/1	1/1	1/1	0/0	0/0	1/1
Pv_Sal1_chr01	163986			38523.7	A	G	intergenic_region	MODIFIER			n.163986A>G	./.	1/1	0/0	0/0	1/1	./.	0/0	1/1	0/0	0/0	1/1	1/1	1/1	1/1	1/1	1/1	0/0	1/1	1/1	./.	1/1	1/1	./.	1/1	1/1	0/0	./.	0/0	./.	0/0	./.	1/1	1/1	1/1	1/1	0/0	0/0	1/1
Pv_Sal1_chr01	164121			19236.5	C	T	intergenic_region	MODIFIER			n.164121C>T	./.	0/0	1/1	./.	1/1	0/0	0/0	0/0	0/0	0/0	1/1	1/1	1/1	1/1	./.	1/1	1/1	1/1	./.	./.	1/1	1/1	./.	0/1	1/1	1/1	./.	0/0	./.	1/1	0/1	1/1	1/1	1/1	0/0	1/1	1/1	0/0
Pv_Sal1_chr01	164515			1359.24	A	G	intergenic_region	MODIFIER			n.164515A>G	./.	0/0	./.	0/0	0/0	1/1	0/0	1/1	0/0	0/0	0/0	0/0	0/0	0/0	0/0	0/0	0/0	0/0	0/0	./.	0/0	0/0	./.	0/0	0/0	0/0	./.	./.	./.	0/0	./.	0/0	0/0	0/0	./.	0/0	0/0	0/0
Pv_Sal1_chr01	164672			3033.58	T	A	intergenic_region	MODIFIER			n.164672T>A	./.	1/1	0/0	0/0	0/0	0/0	0/0	0/0	0/0	0/0	0/0	0/0	0/0	0/0	./.	./.	0/0	0/0	0/0	0/0	0/0	0/0	./.	0/0	0/0	0/0	./.	0/0	./.	0/0	0/0	0/0	0/0	0/0	./.	0/0	0/0	1/1
Pv_Sal1_chr01	165583	PVX_087790	peptide+chain+release+factor%2C+putative	1973.68	A	G	synonymous_variant	LOW	SILENT	gaT/gaC	p.Asp161Asp/c.483T>C	./.	./.	0/0	./.	0/0	0/0	0/0	0/0	0/0	0/0	0/0	0/0	0/0	0/0	0/0	0/0	0/0	0/0	./.	./.	0/0	0/0	0/0	0/0	0/0	0/0	./.	0/0	./.	0/0	0/0	0/0	0/0	0/0	./.	0/0	0/0	1/1
Pv_Sal1_chr01	166335			30001.6	T	G	intergenic_region	MODIFIER			n.166335T>G	./.	1/1	1/1	./.	1/1	1/1	1/1	1/1	1/1	1/1	./.	1/1	1/1	1/1	./.	./.	1/1	1/1	./.	./.	1/1	1/1	./.	1/1	1/1	1/1	./.	./.	1/1	1/1	./.	1/1	1/1	1/1	./.	1/1	1/1	1/1
Pv_Sal1_chr01	166686			651.94	T	G	intergenic_region	MODIFIER			n.166686T>G	./.	0/0	0/0	./.	0/0	./.	0/0	0/0	0/0	1/1	0/0	0/0	0/0	0/0	./.	0/0	0/0	0/0	./.	./.	0/0	0/0	./.	0/0	0/0	0/0	./.	./.	./.	0/0	./.	0/0	0/0	0/0	./.	0/0	0/0	0/0
Pv_Sal1_chr01	166912			3290.98	C	T	intergenic_region	MODIFIER			n.166912C>T	0/0	./.	0/0	0/0	0/0	0/0	0/0	0/0	0/0	0/0	0/0	0/0	0/0	0/0	./.	./.	0/0	0/0	0/0	./.	0/0	0/0	./.	0/0	0/0	0/0	./.	0/0	./.	0/0	0/0	0/0	0/0	0/0	./.	0/0	0/0	1/1
Pv_Sal1_chr01	167070			37053.6	A	G	intergenic_region	MODIFIER			n.167070A>G	1/1	1/1	1/1	./.	1/1	./.	1/1	1/1	1/1	1/1	1/1	1/1	1/1	1/1	./.	./.	1/1	1/1	1/1	./.	1/1	1/1	./.	1/1	1/1	1/1	./.	1/1	1/1	1/1	./.	1/1	1/1	1/1	./.	1/1	1/1	1/1
Pv_Sal1_chr01	167737	PVX_087795	methyltransferase%2C+putative	2701.95	A	T	missense_variant	MODERATE	MISSENSE	Tac/Aac	p.Tyr1002Asn/c.3004T>A	0/0	0/0	0/0	./.	0/0	0/0	0/0	0/0	0/0	0/0	0/0	0/0	0/0	0/0	./.	./.	0/0	0/0	0/0	./.	0/0	0/0	./.	0/0	0/0	0/0	./.	0/0	0/0	0/0	./.	0/0	0/0	0/0	./.	0/0	0/0	1/1
Pv_Sal1_chr01	167935	PVX_087795	methyltransferase%2C+putative	21349.1	C	T	intron_variant	MODIFIER			c.2861-55G>A	0/0	0/0	0/0	0/0	1/1	0/0	0/0	0/0	0/0	0/0	1/1	1/1	1/1	1/1	./.	./.	0/0	1/1	./.	./.	1/1	1/1	./.	1/1	./.	0/0	./.	0/0	0/0	0/0	./.	1/1	1/1	1/1	./.	0/0	0/0	0/0
Pv_Sal1_chr01	168691	PVX_087795	methyltransferase%2C+putative	577.11	C	A	missense_variant	MODERATE	MISSENSE	Gtc/Ttc	p.Val726Phe/c.2176G>T	./.	0/0	0/0	./.	0/0	./.	0/0	0/0	0/0	0/0	0/0	0/0	0/0	0/0	./.	./.	0/0	0/0	0/0	./.	0/0	0/0	./.	0/0	0/0	0/0	./.	0/0	./.	0/0	./.	0/0	0/0	0/0	./.	0/0	0/0	0/0
Pv_Sal1_chr01	168747	PVX_087795	methyltransferase%2C+putative	10359.5	C	T	missense_variant	MODERATE	MISSENSE	gGc/gAc	p.Gly707Asp/c.2120G>A	./.	0/0	./.	./.	0/0	./.	1/1	0/0	1/1	1/1	0/0	0/0	0/0	0/0	./.	./.	1/1	0/0	0/0	./.	0/0	0/0	./.	0/0	0/0	1/1	./.	1/1	./.	1/1	./.	0/0	0/0	0/0	./.	1/1	1/1	0/0
Pv_Sal1_chr01	170496	PVX_087795	methyltransferase%2C+putative	1789.89	T	G	missense_variant	MODERATE	MISSENSE	gAg/gCg	p.Glu124Ala/c.371A>C	0/0	0/0	0/0	./.	0/0	./.	1/1	1/1	1/1	1/1	0/0	0/0	./.	0/0	./.	./.	0/0	0/0	./.	./.	./.	0/0	./.	0/0	0/0	0/0	./.	./.	0/0	0/0	./.	0/0	0/0	0/0	./.	0/0	0/0	0/0
Pv_Sal1_chr01	171590			1900.06	A	C	intergenic_region	MODIFIER			n.171590A>C	./.	0/0	0/0	0/0	0/0	0/0	0/0	0/0	0/0	0/0	0/0	0/0	0/0	0/0	0/0	./.	0/0	0/0	0/0	./.	0/0	0/0	0/0	0/0	0/0	0/0	1/1	./.	./.	0/0	0/0	0/0	0/0	0/0	0/0	0/0	0/0	0/0
Pv_Sal1_chr01	172877			1871.52	A	G	intergenic_region	MODIFIER			n.172877A>G	1/1	0/0	0/0	0/0	0/0	0/0	0/0	0/0	0/0	0/0	0/0	0/0	0/0	0/0	0/0	./.	0/0	0/0	0/0	./.	0/0	0/0	./.	0/0	0/0	0/0	0/0	0/0	0/0	1/1	0/0	0/0	0/0	0/0	0/0	0/0	0/0	0/0
Pv_Sal1_chr01	172928			2420.01	C	T	intergenic_region	MODIFIER			n.172928C>T	0/0	0/0	0/0	0/0	0/0	0/0	1/1	0/0	1/1	1/1	0/0	0/0	0/0	0/0	./.	./.	0/0	0/0	0/0	./.	0/0	0/0	./.	0/0	0/0	0/0	0/0	./.	./.	0/0	0/0	0/0	0/0	0/0	./.	0/0	0/0	0/0
Pv_Sal1_chr01	173220	PVX_087800	hypothetical+protein%2C+conserved	8413.01	G	A	missense_variant	MODERATE	MISSENSE	Ggc/Agc	p.Gly19Ser/c.55G>A	0/0	0/0	0/0	0/0	0/0	1/1	0/0	1/1	0/0	0/0	0/0	0/0	0/0	0/0	./.	./.	0/0	0/0	0/0	./.	0/0	0/0	./.	0/0	0/0	0/0	1/1	./.	./.	0/0	0/0	0/0	0/0	0/0	0/0	0/0	0/0	0/0
Pv_Sal1_chr01	173264	PVX_087800	hypothetical+protein%2C+conserved	35350.7	T	C	synonymous_variant	LOW	SILENT	gaT/gaC	p.Asp33Asp/c.99T>C	1/1	1/1	1/1	./.	1/1	1/1	1/1	1/1	1/1	1/1	1/1	1/1	1/1	1/1	./.	./.	1/1	1/1	1/1	./.	1/1	1/1	./.	1/1	1/1	1/1	1/1	./.	1/1	1/1	1/1	./.	1/1	1/1	./.	1/1	1/1	1/1
Pv_Sal1_chr01	175451	PVX_087800	hypothetical+protein%2C+conserved	5038.02	T	C	synonymous_variant	LOW	SILENT	caT/caC	p.His762His/c.2286T>C	0/0	0/0	1/1	1/1	0/0	0/0	0/0	0/0	0/0	0/0	0/0	0/0	0/0	0/0	0/0	./.	1/1	0/0	0/0	./.	0/0	0/0	0/0	0/0	0/0	1/1	0/0	0/0	0/0	0/0	0/0	0/0	0/0	0/0	0/0	1/1	1/1	0/0
Pv_Sal1_chr01	176385			16049.3	G	A	intergenic_region	MODIFIER			n.176385G>A	0/0	1/1	0/0	0/0	1/1	0/0	0/0	0/0	0/0	0/0	./.	1/1	1/1	1/1	1/1	./.	0/0	1/1	1/1	./.	./.	1/1	1/1	1/1	1/1	0/0	0/0	0/0	./.	0/0	1/1	1/1	1/1	1/1	./.	0/0	0/0	./.
Pv_Sal1_chr01	176495			19661.3	C	T	intergenic_region	MODIFIER			n.176495C>T	0/0	1/1	0/0	./.	1/1	0/0	1/1	0/0	1/1	1/1	1/1	1/1	1/1	1/1	1/1	./.	0/0	1/1	1/1	1/1	1/1	1/1	1/1	1/1	1/1	0/0	1/1	./.	0/0	0/0	1/1	1/1	1/1	1/1	./.	0/0	0/0	1/1
Pv_Sal1_chr01	177356	PVX_087802	hypothetical+protein%2C+conserved	4483.79	C	T	missense_variant	MODERATE	MISSENSE	cCa/cTa	p.Pro208Leu/c.623C>T	./.	0/0	1/1	1/1	0/0	0/0	0/0	0/0	0/0	0/0	0/0	0/0	0/0	0/0	0/0	0/0	1/1	0/0	0/0	./.	0/0	0/0	./.	0/0	0/0	1/1	0/0	0/0	0/0	0/0	0/0	0/0	0/0	0/0	./.	1/1	1/1	0/0
Pv_Sal1_chr01	177494	PVX_087802	hypothetical+protein%2C+conserved	3210.49	C	A	missense_variant	MODERATE	MISSENSE	cCc/cAc	p.Pro254His/c.761C>A	0/0	0/0	0/0	./.	0/0	1/1	0/0	1/1	0/0	0/0	0/0	0/0	0/0	0/0	0/0	0/0	0/0	0/0	0/0	./.	0/0	0/0	./.	0/0	0/0	0/0	0/0	0/0	0/0	0/0	0/0	0/0	0/0	0/0	0/0	0/0	0/0	0/0
Pv_Sal1_chr01	177774	PVX_087802	hypothetical+protein%2C+conserved	29526.5	C	T	synonymous_variant	LOW	SILENT	gaC/gaT	p.Asp347Asp/c.1041C>T	0/0	1/1	0/0	0/0	1/1	0/0	1/1	0/0	1/1	1/1	1/1	1/1	1/1	1/1	1/1	./.	0/0	1/1	1/1	./.	1/1	1/1	./.	1/1	1/1	0/0	0/0	1/1	0/0	0/0	1/1	1/1	1/1	1/1	./.	0/0	0/0	1/1
Pv_Sal1_chr01	178290	PVX_087802	hypothetical+protein%2C+conserved	23747.7	G	A	missense_variant	MODERATE	MISSENSE	atG/atA	p.Met519Ile/c.1557G>A	0/0	1/1	0/0	0/0	1/1	1/1	0/0	1/1	0/0	0/0	1/1	1/1	1/1	1/1	1/1	./.	0/0	1/1	1/1	./.	1/1	1/1	./.	1/1	1/1	0/0	0/0	0/0	./.	0/0	1/1	1/1	1/1	1/1	1/1	0/0	0/0	1/1
Pv_Sal1_chr01	178750	PVX_087802	hypothetical+protein%2C+conserved	18834.7	G	C	missense_variant	MODERATE	MISSENSE	Gcc/Ccc	p.Ala673Pro/c.2017G>C	./.	1/1	0/0	./.	1/1	0/0	0/0	0/0	0/0	0/0	1/1	1/1	1/1	1/1	1/1	./.	0/0	1/1	1/1	./.	./.	1/1	./.	1/1	1/1	0/0	0/0	0/0	./.	0/0	1/1	1/1	1/1	1/1	./.	0/0	0/0	1/1
Pv_Sal1_chr01	179586	PVX_087802	hypothetical+protein%2C+conserved	2358.15	G	A	synonymous_variant	LOW	SILENT	ggG/ggA	p.Gly951Gly/c.2853G>A	0/0	0/0	0/0	0/0	0/0	0/0	0/0	0/0	0/0	0/0	0/0	0/0	0/0	0/0	0/0	0/0	0/0	0/0	0/0	0/0	0/0	0/0	0/0	./.	0/0	0/0	0/0	0/0	0/0	0/0	0/0	0/0	0/0	0/0	./.	0/0	0/0	0/0
Pv_Sal1_chr01	179625	PVX_087802	hypothetical+protein%2C+conserved	3166.67	T	G	synonymous_variant	LOW	SILENT	acT/acG	p.Thr964Thr/c.2892T>G	0/0	0/0	./.	./.	0/0	0/0	0/0	0/0	0/0	0/0	0/0	0/0	0/0	0/0	0/0	./.	1/1	0/0	0/0	0/0	0/0	0/0	./.	0/0	0/0	1/1	0/0	0/0	0/0	0/0	0/0	0/0	0/0	0/0	./.	1/1	1/1	0/0
Pv_Sal1_chr01	181988			3013.23	G	C	intergenic_region	MODIFIER			n.181988G>C	0/0	./.	./.	./.	./.	1/1	./.	1/1	1/1	1/1	./.	1/1	./.	1/1	./.	./.	./.	1/1	./.	./.	1/1	./.	./.	./.	./.	1/1	./.	./.	./.	1/1	./.	./.	./.	1/1	./.	1/1	1/1	./.
Pv_Sal1_chr01	182382	PVX_087805	origin+recognition+complex+subunit+2%2C+putative+%28ORC2%29	16742.8	T	A	missense_variant	MODERATE	MISSENSE	Tgt/Agt	p.Cys95Ser/c.283T>A	0/0	1/1	0/0	./.	1/1	0/0	0/0	0/0	0/0	0/0	1/1	1/1	1/1	1/1	1/1	1/1	0/0	1/1	./.	./.	./.	1/1	1/1	1/1	1/1	0/0	0/0	./.	0/0	0/0	1/1	1/1	1/1	1/1	0/0	0/0	0/0	./.
Pv_Sal1_chr01	183356	PVX_087805	origin+recognition+complex+subunit+2%2C+putative+%28ORC2%29	11791.7	T	C	synonymous_variant	LOW	SILENT	gaT/gaC	p.Asp419Asp/c.1257T>C	0/0	0/0	0/0	0/0	0/0	0/0	1/1	0/0	1/1	1/1	0/0	0/0	0/0	0/0	0/0	./.	0/0	0/0	0/0	0/0	0/0	0/0	0/0	0/0	0/0	0/0	0/0	./.	0/0	0/0	0/0	0/0	0/0	0/0	0/0	0/0	0/0	0/0
Pv_Sal1_chr01	183488	PVX_087805	origin+recognition+complex+subunit+2%2C+putative+%28ORC2%29	8676.54	C	T	synonymous_variant	LOW	SILENT	agC/agT	p.Ser463Ser/c.1389C>T	./.	0/0	0/0	0/0	0/0	0/0	1/1	0/0	1/1	0/0	0/0	0/0	0/0	0/0	0/0	0/0	0/0	0/0	0/0	0/0	0/0	0/0	0/0	0/0	0/0	0/0	1/1	./.	./.	0/0	0/0	0/0	0/0	0/0	0/0	0/0	0/0	./.
Pv_Sal1_chr01	183614	PVX_087805	origin+recognition+complex+subunit+2%2C+putative+%28ORC2%29	884.26	C	T	synonymous_variant	LOW	SILENT	gaC/gaT	p.Asp505Asp/c.1515C>T	0/0	0/0	0/0	./.	0/0	0/0	0/0	0/0	0/0	1/1	0/0	0/0	0/0	0/0	0/0	./.	0/0	0/0	0/0	./.	0/0	0/0	0/0	0/0	0/0	0/0	0/0	./.	0/0	0/0	0/0	0/0	0/0	0/0	0/0	0/0	0/0	./.
Pv_Sal1_chr01	183935	PVX_087805	origin+recognition+complex+subunit+2%2C+putative+%28ORC2%29	4757.07	C	G	missense_variant	MODERATE	MISSENSE	tgC/tgG	p.Cys612Trp/c.1836C>G	0/0	0/0	1/1	./.	0/0	0/0	0/0	0/0	0/0	0/0	0/0	0/0	0/0	0/0	0/0	0/0	1/1	0/0	0/0	./.	0/0	0/0	0/0	0/0	0/0	1/1	0/0	0/0	0/0	0/0	0/0	0/0	0/0	0/0	0/0	1/1	1/1	0/0
Pv_Sal1_chr01	184022	PVX_087805	origin+recognition+complex+subunit+2%2C+putative+%28ORC2%29	1581.26	G	A	synonymous_variant	LOW	SILENT	ttG/ttA	p.Leu641Leu/c.1923G>A	1/1	./.	0/0	0/0	0/0	0/0	0/0	0/0	0/0	0/0	0/0	0/0	0/0	0/0	0/0	./.	0/0	0/0	0/0	./.	0/0	0/0	0/0	0/0	0/0	0/0	0/0	./.	0/0	1/1	0/0	0/0	0/0	0/0	0/0	0/0	0/0	0/0
Pv_Sal1_chr01	186470	PVX_087810	DNA+replication+licensing+factor+MCM7%2C+putative+%28MCM7%29	25097.8	A	G	synonymous_variant	LOW	SILENT	aaT/aaC	p.Asn375Asn/c.1125T>C	1/1	1/1	0/0	./.	1/1	1/1	1/1	1/1	1/1	1/1	./.	1/1	1/1	1/1	./.	1/1	0/0	1/1	1/1	./.	1/1	./.	1/1	1/1	1/1	0/0	./.	./.	1/1	1/1	1/1	1/1	1/1	1/1	./.	0/0	0/0	1/1
Pv_Sal1_chr01	188245			2357.83	A	G	intergenic_region	MODIFIER			n.188245A>G	./.	./.	1/1	./.	0/0	./.	0/0	0/0	0/0	0/0	0/0	0/0	0/0	0/0	0/0	./.	1/1	0/0	0/0	./.	0/0	./.	0/0	0/0	0/0	1/1	./.	./.	0/0	1/1	./.	0/0	0/0	0/0	./.	1/1	1/1	./.
Pv_Sal1_chr01	188365			15523.3	A	C	intergenic_region	MODIFIER			n.188365A>C	1/1	./.	1/1	./.	1/1	./.	0/0	1/1	0/0	0/0	./.	1/1	1/1	1/1	./.	1/1	1/1	1/1	1/1	./.	1/1	./.	1/1	1/1	./.	1/1	./.	./.	1/1	1/1	./.	0/0	1/1	1/1	./.	1/1	1/1	./.
Pv_Sal1_chr01	189573			1210.06	G	T	intergenic_region	MODIFIER			n.189573G>T	1/1	0/0	0/0	./.	0/0	0/0	0/0	0/0	0/0	0/0	0/0	0/0	0/0	0/0	0/0	./.	0/0	0/0	0/0	0/0	0/0	0/0	./.	0/0	0/0	0/0	0/0	0/0	0/0	1/1	./.	0/0	0/0	0/0	0/0	0/0	0/0	./.
Pv_Sal1_chr01	190015			4832.19	C	T	intergenic_region	MODIFIER			n.190015C>T	0/0	0/0	1/1	./.	0/0	0/0	0/0	0/0	0/0	0/0	0/0	0/0	0/0	0/0	0/0	0/0	1/1	0/0	0/0	./.	0/0	0/0	0/0	0/0	0/0	1/1	./.	./.	0/0	0/0	0/0	1/1	0/0	0/0	0/0	1/1	1/1	0/0
Pv_Sal1_chr01	190252	PVX_087815	inositol-phosphate+phosphatase%2C+putative	23442.1	T	C	synonymous_variant	LOW	SILENT	aaA/aaG	p.Lys2726Lys/c.8178A>G	1/1	./.	0/0	./.	1/1	1/1	0/0	1/1	0/0	0/0	1/1	1/1	1/1	1/1	1/1	1/1	0/0	1/1	1/1	./.	1/1	1/1	./.	1/1	1/1	0/0	./.	0/0	0/0	1/1	1/1	1/1	1/1	1/1	1/1	0/0	0/0	1/1
Pv_Sal1_chr01	191179	PVX_087815	inositol-phosphate+phosphatase%2C+putative	1606.07	C	G	missense_variant	MODERATE	MISSENSE	aGt/aCt	p.Ser2486Thr/c.7457G>C	0/0	1/1	0/0	./.	0/0	0/0	0/0	0/0	0/0	0/0	0/0	0/0	0/0	0/0	0/0	./.	0/0	0/0	0/0	0/0	0/0	./.	./.	0/0	0/0	0/0	./.	./.	0/0	0/0	0/0	0/0	0/0	0/0	1/1	0/0	0/0	1/1
Pv_Sal1_chr01	191330	PVX_087815	inositol-phosphate+phosphatase%2C+putative	739.6	G	A	missense_variant	MODERATE	MISSENSE	Cac/Tac	p.His2436Tyr/c.7306C>T	0/0	./.	0/0	./.	0/0	0/0	0/0	0/0	0/0	0/0	0/0	0/0	0/0	0/0	0/0	./.	0/1	0/0	0/0	./.	0/0	0/0	./.	0/0	0/0	0/0	./.	0/0	0/0	0/0	./.	0/0	0/0	0/0	./.	0/0	0/0	./.
Pv_Sal1_chr01	191411	PVX_087815	inositol-phosphate+phosphatase%2C+putative	1652.19	A	G	synonymous_variant	LOW	SILENT	Ttg/Ctg	p.Leu2409Leu/c.7225T>C	0/0	./.	0/0	./.	0/0	0/0	0/0	0/0	0/0	0/0	0/0	0/0	0/0	0/0	0/0	./.	0/0	0/0	0/0	0/0	0/0	0/0	0/0	0/0	0/0	0/0	./.	./.	0/0	0/0	./.	0/0	0/0	0/0	./.	0/0	0/0	./.
Pv_Sal1_chr01	191935	PVX_087815	inositol-phosphate+phosphatase%2C+putative	833.96	A	C	missense_variant	MODERATE	MISSENSE	aTt/aGt	p.Ile2234Ser/c.6701T>G	0/0	0/0	0/0	./.	0/0	0/0	0/0	0/0	0/0	0/0	0/0	0/0	0/0	0/0	0/0	./.	0/0	0/0	0/0	0/0	0/0	0/0	./.	0/0	0/0	0/0	./.	./.	0/0	0/0	0/0	1/1	0/0	0/0	0/0	0/0	0/0	0/0
Pv_Sal1_chr01	191977	PVX_087815	inositol-phosphate+phosphatase%2C+putative	853.94	T	C	missense_variant	MODERATE	MISSENSE	gAg/gGg	p.Glu2220Gly/c.6659A>G	0/0	0/0	0/0	./.	0/0	0/0	0/0	0/0	0/0	0/0	0/0	0/0	0/0	0/0	./.	./.	0/0	0/0	0/0	0/0	0/0	0/0	./.	./.	0/0	0/0	./.	./.	0/0	0/0	0/0	1/1	0/0	0/0	0/0	0/0	0/0	0/0
Pv_Sal1_chr01	192638	PVX_087815	inositol-phosphate+phosphatase%2C+putative	30222.5	C	T	missense_variant	MODERATE	MISSENSE	Gta/Ata	p.Val2000Ile/c.5998G>A	0/0	./.	1/1	1/1	1/1	1/1	1/1	1/1	1/1	1/1	./.	1/1	1/1	1/1	1/1	./.	1/1	1/1	1/1	./.	1/1	1/1	./.	1/1	1/1	./.	./.	./.	./.	0/0	./.	0/0	1/1	1/1	./.	1/1	1/1	1/1
Pv_Sal1_chr01	194847	PVX_087815	inositol-phosphate+phosphatase%2C+putative	1915.91	T	A,*	synonymous_variant	LOW	SILENT	gtA/gtT	p.Val1263Val/c.3789A>T	0/0	./.	./.	./.	0/0	0/0	0/0	0/0	0/0	0/0	./.	0/0	0/0	0/0	./.	./.	1/1	0/0	0/0	./.	0/0	./.	./.	0/0	./.	1/1	./.	./.	./.	0/0	./.	0/0	0/0	0/0	./.	./.	1/1	0/0
Pv_Sal1_chr01	195287	PVX_087815	inositol-phosphate+phosphatase%2C+putative	9256.09	T	C	missense_variant	MODERATE	MISSENSE	Ata/Gta	p.Ile1117Val/c.3349A>G	./.	./.	1/1	./.	1/1	1/1	0/0	1/1	0/0	0/0	./.	1/1	1/1	1/1	./.	./.	1/1	1/1	1/1	./.	1/1	./.	./.	1/1	./.	1/1	./.	./.	0/0	1/1	./.	0/0	1/1	1/1	./.	./.	1/1	./.
Pv_Sal1_chr01	196093	PVX_087815	inositol-phosphate+phosphatase%2C+putative	6183.53	C	A	missense_variant	MODERATE	MISSENSE	aGg/aTg	p.Arg848Met/c.2543G>T	0/0	0/0	0/0	./.	1/1	0/0	0/0	0/0	0/0	0/0	./.	1/1	1/1	1/1	./.	./.	0/0	1/1	1/1	./.	1/1	./.	./.	1/1	./.	0/0	./.	./.	./.	0/0	./.	0/0	1/1	1/1	./.	0/0	0/0	./.
Pv_Sal1_chr01	196246	PVX_087815	inositol-phosphate+phosphatase%2C+putative	5899.13	T	G	missense_variant	MODERATE	MISSENSE	tAt/tCt	p.Tyr797Ser/c.2390A>C	0/0	0/0	0/0	./.	1/1	0/0	0/0	0/0	0/0	0/0	./.	1/1	1/1	1/1	./.	./.	0/0	1/1	1/1	./.	1/1	./.	./.	1/1	1/1	0/0	./.	./.	./.	0/0	./.	0/0	1/1	1/1	./.	0/0	0/0	./.
Pv_Sal1_chr01	196769	PVX_087815	inositol-phosphate+phosphatase%2C+putative	17648.7	A	C	missense_variant	MODERATE	MISSENSE	Tca/Gca	p.Ser623Ala/c.1867T>G	./.	./.	1/1	./.	1/1	1/1	1/1	1/1	1/1	1/1	./.	1/1	1/1	1/1	./.	./.	1/1	1/1	1/1	./.	1/1	1/1	./.	1/1	1/1	1/1	./.	./.	./.	1/1	./.	1/1	1/1	1/1	./.	1/1	1/1	1/1
Pv_Sal1_chr01	197073	PVX_087815	inositol-phosphate+phosphatase%2C+putative	3204.48	T	C	synonymous_variant	LOW	SILENT	ttA/ttG	p.Leu521Leu/c.1563A>G	./.	./.	1/1	./.	1/1	0/0	0/0	0/0	0/0	0/0	./.	1/1	1/1	1/1	./.	./.	0/0	1/1	1/1	./.	./.	./.	1/1	./.	./.	./.	./.	./.	./.	./.	./.	0/0	./.	1/1	./.	1/1	1/1	0/0
Pv_Sal1_chr01	197111	PVX_087815	inositol-phosphate+phosphatase%2C+putative	11041.7	C	A	missense_variant	MODERATE	MISSENSE	Gtg/Ttg	p.Val509Leu/c.1525G>T	./.	./.	0/0	./.	0/0	1/1	1/1	1/1	1/1	1/1	./.	0/0	./.	0/0	./.	./.	0/0	0/0	0/0	./.	./.	./.	0/0	0/0	0/0	0/0	./.	./.	./.	0/0	./.	1/1	0/0	0/0	./.	0/0	0/0	./.
Pv_Sal1_chr01	197318	PVX_087815	inositol-phosphate+phosphatase%2C+putative	539.71	C	A	missense_variant	MODERATE	MISSENSE	Ggc/Tgc	p.Gly440Cys/c.1318G>T	1/1	./.	0/0	./.	0/0	0/0	0/0	0/0	0/0	0/0	./.	0/0	./.	0/0	./.	0/0	0/0	0/0	0/0	./.	0/0	./.	./.	0/0	0/0	0/0	./.	./.	./.	1/1	./.	0/0	0/0	0/0	./.	0/0	0/0	./.
Pv_Sal1_chr01	197472	PVX_087815	inositol-phosphate+phosphatase%2C+putative	5607.93	G	A	synonymous_variant	LOW	SILENT	acC/acT	p.Thr388Thr/c.1164C>T	./.	./.	1/1	./.	1/1	1/1	0/0	1/1	0/0	0/0	./.	1/1	./.	1/1	1/1	./.	0/0	1/1	./.	./.	1/1	./.	./.	./.	./.	1/1	./.	./.	./.	1/1	./.	0/0	1/1	1/1	./.	./.	1/1	./.
Pv_Sal1_chr01	198703			2708.39	C	T	intergenic_region	MODIFIER			n.198703C>T	./.	0/0	0/0	./.	1/1	0/0	0/0	0/0	0/0	0/0	1/1	1/1	1/1	1/1	./.	./.	0/0	1/1	1/1	./.	1/1	./.	./.	./.	1/1	0/0	./.	./.	./.	0/0	./.	0/0	./.	1/1	./.	0/0	0/0	./.
Pv_Sal1_chr01	199833			1120.57	T	C	intergenic_region	MODIFIER			n.199833T>C	0/0	0/0	0/0	./.	0/0	1/1	./.	1/1	0/0	0/0	./.	0/0	0/0	0/0	0/0	./.	0/0	0/0	0/0	./.	0/0	0/0	./.	0/0	./.	0/0	0/0	0/0	0/0	0/0	0/0	0/0	0/0	0/0	0/0	0/0	0/0	0/0
Pv_Sal1_chr01	199930			723.3	C	T	intergenic_region	MODIFIER			n.199930C>T	0/0	1/1	0/0	./.	0/0	0/0	0/0	0/0	0/0	0/0	./.	0/0	0/0	0/0	0/0	./.	0/0	0/0	0/0	./.	0/0	./.	./.	0/0	0/0	0/0	0/0	./.	0/0	0/0	./.	0/0	0/0	0/0	1/1	0/0	0/0	1/1
Pv_Sal1_chr01	200332			649.94	A	G	intergenic_region	MODIFIER			n.200332A>G	0/0	./.	1/1	./.	0/0	0/0	0/0	0/0	0/0	0/0	./.	0/0	0/0	0/0	./.	./.	0/0	0/0	0/0	./.	0/0	0/0	./.	0/0	./.	1/1	./.	./.	0/0	0/0	./.	0/0	0/0	0/0	./.	1/1	1/1	0/0
Pv_Sal1_chr01	200846			9976.39	C	T	intergenic_region	MODIFIER			n.200846C>T	1/1	1/1	0/0	./.	0/0	1/1	1/1	1/1	1/1	0/0	./.	0/0	0/0	0/0	0/0	./.	1/1	0/0	0/0	./.	0/0	0/0	./.	0/0	0/0	0/0	./.	./.	1/1	1/1	0/0	1/1	0/0	0/0	./.	0/0	0/0	1/1
Pv_Sal1_chr01	201069			5950.9	G	A	intergenic_region	MODIFIER			n.201069G>A	0/0	0/0	0/0	0/0	1/1	0/0	0/0	0/0	0/0	1/1	1/1	1/1	1/1	1/1	1/1	./.	0/0	1/1	1/1	./.	1/1	1/1	./.	1/1	1/1	0/0	./.	./.	0/0	0/0	./.	0/0	1/1	1/1	./.	0/0	0/0	0/0
Pv_Sal1_chr01	201084			1571.3	C	T	intergenic_region	MODIFIER			n.201084C>T	0/0	0/0	1/1	./.	0/0	0/0	0/0	0/0	0/0	0/0	0/0	0/0	0/0	0/0	0/0	./.	0/0	0/0	0/0	./.	0/0	0/0	./.	0/0	0/0	1/1	./.	./.	0/0	0/0	./.	0/0	0/0	0/0	./.	1/1	1/1	0/0
Pv_Sal1_chr01	201441			895.18	C	A	intergenic_region	MODIFIER			n.201441C>A	0/0	1/1	0/0	./.	0/0	0/0	0/0	0/0	0/0	0/0	0/0	0/0	0/0	0/0	0/0	0/0	0/0	0/0	0/0	./.	0/0	0/0	./.	0/0	0/0	0/0	./.	./.	0/0	0/0	0/0	0/0	0/0	0/0	./.	0/0	0/0	./.
Pv_Sal1_chr01	201535			24665.7	C	G	intergenic_region	MODIFIER			n.201535C>G	./.	1/1	1/1	./.	1/1	1/1	1/1	1/1	1/1	1/1	1/1	1/1	1/1	1/1	1/1	./.	1/1	1/1	1/1	./.	0/1	1/1	./.	1/1	1/1	1/1	./.	./.	1/1	1/1	./.	1/1	1/1	1/1	./.	1/1	1/1	1/1
Pv_Sal1_chr01	201714	PVX_087820	RNA+helicase%2C+putative	1436.05	T	C	missense_variant	MODERATE	MISSENSE	Acc/Gcc	p.Thr1025Ala/c.3073A>G	./.	0/0	0/0	0/0	0/0	0/0	0/0	0/0	0/0	0/0	0/0	0/0	0/0	0/0	0/0	./.	0/0	0/0	0/0	./.	0/0	0/0	0/0	0/0	./.	0/0	./.	./.	0/0	1/1	./.	0/0	0/0	0/0	./.	0/0	0/0	0/0
Pv_Sal1_chr01	202996	PVX_087820	RNA+helicase%2C+putative	4874.97	A	T	missense_variant	MODERATE	MISSENSE	agT/agA	p.Ser597Arg/c.1791T>A	./.	0/0	0/0	./.	0/0	./.	1/1	0/0	1/1	1/1	0/0	0/0	0/0	0/0	0/0	0/0	0/0	0/0	0/0	./.	0/0	0/0	./.	0/0	0/0	0/0	0/0	./.	0/0	0/0	0/0	1/1	0/0	0/0	./.	0/0	0/0	0/0
Pv_Sal1_chr01	203004	PVX_087820	RNA+helicase%2C+putative	15997.5	C	T	missense_variant	MODERATE	MISSENSE	Gtg/Atg	p.Val595Met/c.1783G>A	./.	1/1	0/0	./.	1/1	./.	1/1	0/0	1/1	1/1	1/1	1/1	1/1	1/1	1/1	1/1	0/0	1/1	1/1	./.	1/1	1/1	./.	1/1	1/1	0/0	0/0	./.	1/1	0/0	1/1	1/1	1/1	1/1	./.	0/0	0/0	1/1
Pv_Sal1_chr01	203479	PVX_087820	RNA+helicase%2C+putative	4038.33	G	A	synonymous_variant	LOW	SILENT	gaC/gaT	p.Asp436Asp/c.1308C>T	./.	./.	./.	./.	1/1	./.	0/0	0/0	0/0	0/0	1/1	1/1	1/1	1/1	./.	./.	0/0	1/1	1/1	./.	./.	./.	./.	./.	1/1	0/0	./.	./.	0/0	0/0	./.	0/0	1/1	1/1	./.	./.	0/0	0/0
Pv_Sal1_chr01	203576	PVX_087820	RNA+helicase%2C+putative	3867.14	G	T	missense_variant	MODERATE	MISSENSE	cCa/cAa	p.Pro404Gln/c.1211C>A	./.	./.	0/0	1/1	0/0	0/0	0/0	0/0	0/0	0/0	0/0	0/0	0/0	0/0	0/0	0/0	1/1	0/0	0/0	./.	0/0	0/0	0/0	0/0	0/0	0/0	./.	./.	1/1	1/1	0/0	0/0	0/0	0/0	./.	0/0	0/0	1/1
Pv_Sal1_chr01	203648	PVX_087820	RNA+helicase%2C+putative	5300.87	C	G	missense_variant	MODERATE	MISSENSE	gGg/gCg	p.Gly380Ala/c.1139G>C	./.	1/1	0/0	1/1	0/0	1/1	0/0	1/1	0/0	0/0	0/0	0/0	0/0	0/0	0/0	0/0	1/1	0/0	0/0	./.	0/0	0/0	0/0	0/0	0/0	0/0	./.	./.	1/1	1/1	0/0	0/0	0/0	0/0	1/1	./.	0/0	1/1
Pv_Sal1_chr01	205550			4343.47	G	A	intergenic_region	MODIFIER			n.205550G>A	./.	1/1	1/1	./.	0/0	./.	0/0	0/0	0/0	1/1	0/0	0/0	0/0	0/0	0/0	0/0	./.	0/0	0/0	./.	./.	./.	./.	./.	0/0	1/1	./.	./.	1/1	1/1	0/0	1/1	0/0	0/0	1/1	1/1	1/1	./.
Pv_Sal1_chr01	205605			5073.75	C	T	intergenic_region	MODIFIER			n.205605C>T	./.	0/0	0/0	./.	1/1	./.	./.	1/1	1/1	0/0	1/1	1/1	1/1	1/1	./.	./.	0/0	1/1	./.	./.	./.	./.	./.	./.	1/1	0/0	./.	./.	0/0	0/0	./.	0/0	1/1	./.	./.	0/0	0/0	./.
Pv_Sal1_chr01	206045			705.48	A	T	intergenic_region	MODIFIER			n.206045A>T	0/0	0/0	0/0	./.	0/0	0/0	0/0	0/0	0/0	0/0	0/0	0/0	0/0	0/0	0/0	./.	0/0	0/0	0/0	./.	0/0	0/0	./.	0/0	0/0	0/0	./.	0/0	0/0	0/0	0/0	0/0	0/0	0/0	./.	0/0	0/0	0/0
Pv_Sal1_chr01	206271	PVX_087825	40S+ribosomal+protein+S29%2C+putative	1822.65	C	A	intron_variant	MODIFIER			c.156+23G>T	0/0	0/0	0/1	./.	0/0	1/1	1/1	1/1	1/1	0/0	0/0	0/0	0/0	0/0	0/0	0/0	0/0	0/0	0/0	0/0	0/0	0/0	./.	0/0	0/0	0/0	./.	0/0	0/0	0/0	0/0	0/0	0/0	0/0	./.	0/0	0/0	0/0
Pv_Sal1_chr01	206482	PVX_087825	40S+ribosomal+protein+S29%2C+putative	34214.7	G	T	intron_variant	MODIFIER			c.57-89C>A	0/0	1/1	1/1	./.	1/1	1/1	1/1	1/1	1/1	1/1	1/1	1/1	1/1	1/1	1/1	1/1	1/1	1/1	1/1	./.	1/1	1/1	1/1	1/1	1/1	1/1	./.	1/1	1/1	0/0	1/1	1/1	1/1	1/1	./.	1/1	1/1	./.
Pv_Sal1_chr01	206574	PVX_087825	40S+ribosomal+protein+S29%2C+putative	689.28	G	C	intron_variant	MODIFIER			c.57-181C>G	0/0	0/0	0/0	0/0	0/0	0/0	0/0	0/0	0/0	0/0	0/0	0/0	0/0	0/0	0/0	0/0	0/0	0/0	0/0	0/0	0/0	0/0	./.	0/0	0/0	0/0	0/0	0/0	0/0	0/0	0/0	0/0	0/0	0/0	./.	0/0	0/0	0/0
Pv_Sal1_chr01	207656			22836.9	C	T	intergenic_region	MODIFIER			n.207656C>T	1/1	0/0	0/1	./.	1/1	0/0	0/0	0/0	0/0	0/0	1/1	1/1	1/1	1/1	1/1	1/1	0/0	1/1	1/1	1/1	1/1	1/1	./.	1/1	1/1	1/1	0/0	0/0	0/0	1/1	1/1	0/0	1/1	1/1	./.	1/1	1/1	./.
Pv_Sal1_chr01	207807			1687.95	G	A	intergenic_region	MODIFIER			n.207807G>A	0/0	0/0	0/1	./.	0/0	0/0	0/0	0/0	0/0	0/0	0/0	0/0	0/0	0/0	0/0	0/0	0/0	0/0	0/0	0/0	0/0	0/0	0/0	0/0	0/0	0/0	1/1	0/0	0/0	0/0	0/0	0/0	0/0	0/0	./.	0/0	0/0	./.
Pv_Sal1_chr01	207935			993.79	C	T	intergenic_region	MODIFIER			n.207935C>T	0/0	0/0	0/0	./.	0/0	1/1	0/0	1/1	0/0	0/0	0/0	0/0	0/0	0/0	0/0	./.	0/0	0/0	0/0	0/0	0/0	0/0	0/0	0/0	0/0	0/0	./.	0/0	0/0	0/0	0/0	0/0	0/0	0/0	./.	0/0	0/0	./.
Pv_Sal1_chr01	209216	PVX_087830	cysteine-rich+secretory+protein%2C+putative	8545.73	A	G	intron_variant	MODIFIER			c.352+145T>C	0/0	1/1	1/1	./.	0/0	0/0	1/1	0/0	1/1	1/1	0/0	0/0	0/0	0/0	0/0	./.	0/0	0/0	0/0	./.	0/0	0/0	./.	0/0	0/0	1/1	0/0	1/1	1/1	0/0	./.	1/1	0/0	0/0	./.	1/1	1/1	1/1
Pv_Sal1_chr01	210000	PVX_087830	cysteine-rich+secretory+protein%2C+putative	7666.97	T	C	intron_variant	MODIFIER			c.108+19A>G	./.	1/1	1/1	./.	0/0	0/0	1/1	0/0	1/1	1/1	0/0	0/0	0/0	0/0	0/0	0/0	0/0	0/0	0/0	./.	0/0	0/0	0/0	0/0	0/0	1/1	0/0	1/1	1/1	0/0	0/0	1/1	0/0	0/0	./.	1/1	1/1	./.
Pv_Sal1_chr01	210632			8149.65	G	T	intergenic_region	MODIFIER			n.210632G>T	./.	1/1	1/1	./.	0/0	0/0	1/1	0/0	1/1	1/1	0/0	0/0	0/0	0/0	0/0	./.	0/0	0/0	0/0	./.	0/0	0/0	./.	0/0	0/0	1/1	./.	1/1	1/1	0/0	./.	1/1	0/0	0/0	1/1	1/1	1/1	1/1
Pv_Sal1_chr01	212151	PVX_087835	ATP+synthase+lipid-binding+protein%2C+mitochondrial+precursor%2C+putative	8585.86	G	T	missense_variant	MODERATE	MISSENSE	Cat/Aat	p.His49Asn/c.145C>A	./.	./.	0/1	0/0	0/0	1/1	1/1	1/1	1/1	1/1	0/0	0/0	0/0	0/0	0/0	./.	0/0	0/0	0/0	./.	0/0	0/0	./.	0/0	0/0	1/1	0/0	./.	1/1	0/0	./.	1/1	0/0	0/0	1/1	1/1	1/1	1/1
Pv_Sal1_chr01	212486	PVX_087835	ATP+synthase+lipid-binding+protein%2C+mitochondrial+precursor%2C+putative	1255.31	G	A	5_prime_UTR_variant	MODIFIER		191	c.-191C>T	0/0	0/0	0/0	0/0	0/0	1/1	0/0	1/1	0/0	0/0	0/0	0/0	0/0	0/0	0/0	./.	0/0	0/0	0/0	./.	0/0	0/0	./.	0/0	0/0	0/0	./.	0/0	0/0	0/0	./.	0/0	0/0	0/0	0/0	0/0	0/0	0/0
Pv_Sal1_chr01	212663	PVX_087835	ATP+synthase+lipid-binding+protein%2C+mitochondrial+precursor%2C+putative	4295.92	C	T	5_prime_UTR_variant	MODIFIER		368	c.-368G>A	./.	./.	0/1	0/0	0/0	0/0	0/0	0/0	0/0	0/0	0/0	0/0	0/0	0/0	0/0	./.	0/0	0/0	0/0	./.	0/0	0/0	./.	0/0	0/0	1/1	./.	./.	1/1	0/0	0/0	0/0	0/0	0/0	./.	./.	1/1	./.
Pv_Sal1_chr01	212879	PVX_087840	importin-7%2C+putative	26870	T	C	5_prime_UTR_variant	MODIFIER		1143	c.-1143T>C	./.	1/1	0/0	0/0	1/1	1/1	1/1	1/1	1/1	1/1	1/1	1/1	1/1	1/1	./.	./.	0/0	1/1	1/1	./.	1/1	1/1	1/1	1/1	1/1	1/1	0/0	./.	1/1	0/0	./.	1/1	1/1	1/1	1/1	./.	1/1	1/1
Pv_Sal1_chr01	213241	PVX_087840	importin-7%2C+putative	16917.6	A	G	5_prime_UTR_premature_start_codon_gain_variant	LOW			c.-781A>G	0/0	0/0	0/1	./.	1/1	0/0	0/0	0/0	0/0	0/0	1/1	1/1	1/1	1/1	./.	./.	1/1	1/1	./.	./.	1/1	1/1	1/1	1/1	1/1	0/0	1/1	0/0	0/0	1/1	./.	0/0	1/1	1/1	0/0	0/0	0/0	0/0
Pv_Sal1_chr01	215053	PVX_087840	importin-7%2C+putative	2357.77	G	A	synonymous_variant	LOW	SILENT	aaG/aaA	p.Lys344Lys/c.1032G>A	1/1	./.	./.	./.	0/0	1/1	1/1	1/1	1/1	0/0	./.	0/0	0/0	0/0	./.	./.	1/1	0/0	./.	./.	0/0	0/0	0/0	0/0	0/0	0/0	0/0	0/0	1/1	1/1	./.	./.	0/0	0/0	./.	0/0	0/0	./.
Pv_Sal1_chr01	215637	PVX_087840	importin-7%2C+putative	509.09	G	C	missense_variant	MODERATE	MISSENSE	gGt/gCt	p.Gly539Ala/c.1616G>C	./.	./.	0/0	0/0	0/0	0/0	0/0	0/0	0/0	1/1	0/0	0/0	0/0	0/0	0/0	0/0	0/0	0/0	0/0	./.	0/0	0/0	0/0	0/0	0/0	0/0	./.	./.	0/0	0/0	./.	./.	0/0	0/0	./.	0/0	0/0	./.
Pv_Sal1_chr01	216130	PVX_087840	importin-7%2C+putative	9642.88	T	C	synonymous_variant	LOW	SILENT	tcT/tcC	p.Ser703Ser/c.2109T>C	0/0	0/0	0/0	0/0	1/1	0/0	0/0	0/0	0/0	0/0	./.	1/1	1/1	1/1	1/1	./.	0/0	1/1	1/1	./.	1/1	1/1	1/1	1/1	1/1	0/0	0/0	0/0	0/0	0/0	./.	0/0	1/1	1/1	./.	0/0	0/0	./.
Pv_Sal1_chr01	217510	PVX_087840	importin-7%2C+putative	3221.6	G	A	synonymous_variant	LOW	SILENT	agG/agA	p.Arg1163Arg/c.3489G>A	0/0	./.	0/0	0/0	0/0	1/1	0/0	1/1	0/0	0/0	0/0	0/0	0/0	0/0	0/0	./.	0/0	0/0	./.	0/0	0/0	0/0	0/0	0/0	0/0	0/0	0/0	0/0	0/0	0/0	0/0	./.	0/0	0/0	./.	0/0	0/0	./.
Pv_Sal1_chr01	217609	PVX_087840	importin-7%2C+putative	3319.05	A	G	synonymous_variant	LOW	SILENT	agA/agG	p.Arg1196Arg/c.3588A>G	0/0	0/0	0/0	0/0	0/0	1/1	0/0	1/1	0/0	0/0	0/0	0/0	0/0	0/0	0/0	./.	0/0	0/0	0/0	0/0	0/0	0/0	0/0	0/0	0/0	0/0	0/0	./.	1/1	0/0	./.	./.	0/0	0/0	./.	0/0	0/0	./.
Pv_Sal1_chr01	217883			813.97	T	A	intergenic_region	MODIFIER			n.217883T>A	./.	0/0	0/0	0/0	0/0	0/0	0/0	0/0	0/0	0/0	0/0	0/0	0/0	0/0	0/0	./.	0/0	0/0	0/0	0/0	0/0	0/0	0/0	0/0	0/0	0/0	0/0	0/0	0/0	1/1	0/0	0/0	0/0	0/0	./.	0/0	0/0	./.
Pv_Sal1_chr01	218116	PVX_087845	hypothetical+protein%2C+conserved	10508.9	T	C	intron_variant	MODIFIER			c.4556+27A>G	./.	./.	./.	1/1	1/1	1/1	1/1	1/1	1/1	1/1	./.	1/1	1/1	0/1	1/1	./.	1/1	1/1	./.	./.	./.	1/1	./.	1/1	./.	1/1	1/1	./.	1/1	1/1	1/1	./.	1/1	1/1	./.	./.	1/1	./.
Pv_Sal1_chr01	218411	PVX_087845	hypothetical+protein%2C+conserved	687.08	G	A	synonymous_variant	LOW	SILENT	agC/agT	p.Ser1482Ser/c.4446C>T	0/0	./.	0/0	0/0	0/0	0/0	0/0	0/0	0/0	0/0	./.	0/0	0/0	0/0	0/0	./.	0/0	0/0	0/0	0/0	0/0	0/0	0/0	0/0	0/0	0/0	0/0	0/0	0/0	0/0	0/0	0/0	0/0	0/0	./.	0/0	0/0	./.
Pv_Sal1_chr01	218627	PVX_087845	hypothetical+protein%2C+conserved	559.37	G	A	intron_variant	MODIFIER			c.4392+18C>T	0/0	0/0	0/0	0/0	0/0	0/0	0/0	0/0	0/0	0/0	0/0	0/0	0/0	0/0	0/0	0/0	0/0	0/0	./.	./.	0/0	0/0	./.	0/0	0/0	0/0	0/0	./.	0/0	0/0	0/0	0/0	0/0	0/0	./.	./.	0/0	./.
Pv_Sal1_chr01	218789	PVX_087845	hypothetical+protein%2C+conserved	7479.98	G	A	intron_variant	MODIFIER			c.4338-90C>T	0/0	0/0	0/0	0/0	0/0	1/1	0/0	1/1	0/0	0/0	0/0	0/0	0/0	0/0	0/0	./.	0/0	0/0	0/0	0/0	0/0	0/0	./.	0/0	0/0	0/0	0/0	./.	0/0	0/0	0/0	1/1	0/0	0/0	./.	0/0	0/0	./.
Pv_Sal1_chr01	218790	PVX_087845	hypothetical+protein%2C+conserved	7479.96	G	A	intron_variant	MODIFIER			c.4338-91C>T	0/0	0/0	0/0	0/0	0/0	1/1	0/0	1/1	0/0	0/0	0/0	0/0	0/0	0/0	0/0	./.	0/0	0/0	0/0	0/0	0/0	0/0	./.	0/0	0/0	0/0	0/0	./.	0/0	0/0	0/0	1/1	0/0	0/0	./.	0/0	0/0	./.
Pv_Sal1_chr01	218806	PVX_087845	hypothetical+protein%2C+conserved	974.99	G	A	intron_variant	MODIFIER			c.4337+87C>T	0/0	0/0	0/0	0/0	0/0	0/0	0/0	0/0	0/0	0/0	0/0	0/0	0/0	0/0	0/0	./.	0/0	0/0	0/0	0/0	0/0	0/0	0/0	0/0	0/0	0/0	0/0	./.	0/0	0/0	0/0	0/0	0/0	0/0	./.	0/0	0/0	./.
Pv_Sal1_chr01	219314	PVX_087845	hypothetical+protein%2C+conserved	1169.79	A	G	synonymous_variant	LOW	SILENT	taT/taC	p.Tyr1353Tyr/c.4059T>C	0/0	0/0	0/0	0/0	0/0	0/0	0/0	0/0	0/0	1/1	0/0	0/0	0/0	0/0	0/0	0/0	0/0	0/0	0/0	0/0	0/0	0/0	0/0	0/0	0/0	0/0	1/1	./.	0/0	0/0	0/0	0/0	0/0	0/0	./.	0/0	0/0	./.
Pv_Sal1_chr01	219389	PVX_087845	hypothetical+protein%2C+conserved	1124.18	A	T	missense_variant	MODERATE	MISSENSE	aaT/aaA	p.Asn1328Lys/c.3984T>A	./.	0/0	0/0	0/0	0/0	0/0	0/0	0/0	0/0	1/1	0/0	0/0	0/0	0/0	0/0	./.	0/0	0/0	0/0	./.	0/0	0/0	0/0	0/0	0/0	0/0	1/1	./.	0/0	0/0	./.	0/0	0/0	0/0	./.	0/0	0/0	./.
Pv_Sal1_chr01	221356	PVX_087845	hypothetical+protein%2C+conserved	12737.1	T	C	synonymous_variant	LOW	SILENT	gcA/gcG	p.Ala717Ala/c.2151A>G	./.	0/0	./.	0/0	1/1	1/1	1/1	1/1	1/1	0/0	./.	./.	./.	1/1	1/1	./.	0/0	./.	1/1	./.	1/1	1/1	./.	./.	./.	./.	./.	./.	./.	./.	./.	./.	1/1	./.	./.	./.	1/1	0/0
Pv_Sal1_chr01	221470	PVX_087845	hypothetical+protein%2C+conserved	1235.84	G	A,*	synonymous_variant	LOW	SILENT	gaC/gaT	p.Asp679Asp/c.2037C>T	./.	./.	0/0	0/0	./.	0/1	0/0	0/0	0/0	0/0	./.	./.	./.	1/1	0/0	./.	0/0	0/0	0/0	./.	0/0	1/1	./.	0/0	0/0	0/0	0/0	./.	./.	0/0	./.	0/0	0/0	0/0	./.	0/0	2/2	0/0
Pv_Sal1_chr01	221478	PVX_087845	hypothetical+protein%2C+conserved	1026.78	C	T,*	missense_variant	MODERATE	MISSENSE	Gac/Aac	p.Asp677Asn/c.2029G>A	./.	./.	0/0	0/0	./.	0/1	0/0	0/0	0/0	0/0	./.	0/0	0/0	1/1	0/0	./.	0/0	0/0	0/0	./.	0/0	1/1	./.	0/0	0/0	0/0	0/0	./.	./.	0/0	./.	0/0	0/0	0/0	./.	0/0	2/2	0/0
Pv_Sal1_chr01	221482	PVX_087845	hypothetical+protein%2C+conserved	1919.58	C	G,*	synonymous_variant	LOW	SILENT	gcG/gcC	p.Ala675Ala/c.2025G>C	0/0	./.	0/0	0/0	0/0	0/1	0/0	2/2	0/0	0/0	./.	2/2	0/0	1/1	0/0	./.	0/0	0/0	0/0	./.	0/0	1/1	./.	0/0	0/0	0/0	0/0	./.	./.	0/0	./.	0/0	2/2	0/2	./.	0/0	2/2	0/0
Pv_Sal1_chr01	221485	PVX_087845	hypothetical+protein%2C+conserved	1581.96	A	G,*	synonymous_variant	LOW	SILENT	gaT/gaC	p.Asp674Asp/c.2022T>C	0/0	./.	0/0	./.	0/0	0/1	0/0	2/2	0/0	0/0	./.	2/2	0/0	0/1	0/0	./.	0/0	0/0	0/0	./.	0/0	0/1	./.	0/0	0/0	0/0	0/0	./.	./.	0/0	./.	0/0	2/2	0/2	./.	0/0	2/2	0/0
Pv_Sal1_chr01	221497	PVX_087845	hypothetical+protein%2C+conserved	1228.3	A	G,*	synonymous_variant	LOW	SILENT	gaT/gaC	p.Asp670Asp/c.2010T>C	0/0	./.	0/0	0/0	0/0	0/0	0/0	2/2	0/0	0/0	./.	2/2	0/0	0/1	0/0	./.	0/0	0/0	0/0	./.	0/0	0/1	./.	0/0	0/0	0/0	0/0	0/0	./.	0/0	./.	0/0	2/2	0/2	./.	0/0	2/2	0/0
Pv_Sal1_chr01	222085	PVX_087845	hypothetical+protein%2C+conserved	5073.29	A	T	intron_variant	MODIFIER			c.1527+96T>A	./.	0/0	./.	0/0	1/1	1/1	1/1	1/1	1/1	0/0	0/0	0/1	1/1	1/1	1/1	0/0	0/0	1/1	1/1	./.	1/1	1/1	./.	1/1	1/1	1/1	0/0	./.	0/0	0/0	./.	0/0	1/1	1/1	./.	0/0	1/1	0/0
Pv_Sal1_chr01	222087	PVX_087845	hypothetical+protein%2C+conserved	5066.19	T	C	intron_variant	MODIFIER			c.1527+94A>G	./.	0/0	./.	0/0	1/1	1/1	1/1	1/1	1/1	0/0	0/0	0/1	1/1	1/1	1/1	0/0	0/0	1/1	1/1	./.	1/1	1/1	./.	1/1	1/1	1/1	0/0	./.	0/0	0/0	./.	0/0	1/1	1/1	./.	0/0	1/1	0/0
Pv_Sal1_chr01	222094	PVX_087845	hypothetical+protein%2C+conserved	4760.9	C	T	intron_variant	MODIFIER			c.1527+87G>A	./.	0/0	./.	0/0	1/1	1/1	0/1	1/1	1/1	0/0	0/0	0/1	1/1	1/1	1/1	0/0	0/0	1/1	1/1	./.	1/1	0/1	./.	1/1	1/1	1/1	0/0	./.	0/0	0/0	./.	0/0	1/1	1/1	./.	0/0	1/1	0/0
Pv_Sal1_chr01	222095	PVX_087845	hypothetical+protein%2C+conserved	4758.23	A	G	intron_variant	MODIFIER			c.1527+86T>C	./.	0/0	./.	0/0	1/1	1/1	0/1	1/1	1/1	0/0	0/0	0/1	1/1	1/1	1/1	0/0	0/0	1/1	1/1	./.	1/1	0/1	./.	1/1	1/1	1/1	0/0	./.	0/0	0/0	./.	0/0	1/1	1/1	./.	0/0	1/1	0/0
Pv_Sal1_chr01	222101	PVX_087845	hypothetical+protein%2C+conserved	5000.08	C	A	intron_variant	MODIFIER			c.1527+80G>T	./.	0/0	./.	0/0	1/1	1/1	0/1	1/1	1/1	0/0	0/0	1/1	1/1	1/1	1/1	0/0	0/0	1/1	1/1	./.	1/1	1/1	./.	1/1	1/1	1/1	0/0	./.	0/0	0/0	./.	0/0	1/1	1/1	./.	0/0	1/1	0/0
Pv_Sal1_chr01	222102	PVX_087845	hypothetical+protein%2C+conserved	4732.29	A	C	intron_variant	MODIFIER			c.1527+79T>G	./.	0/0	./.	0/0	1/1	1/1	0/1	1/1	1/1	0/0	0/0	1/1	1/1	1/1	1/1	0/0	0/0	1/1	1/1	./.	1/1	0/1	./.	1/1	1/1	1/1	0/0	./.	0/0	0/0	./.	0/0	1/1	1/1	./.	0/0	1/1	0/0
Pv_Sal1_chr01	222108	PVX_087845	hypothetical+protein%2C+conserved	6226.73	T	A,*	intron_variant	MODIFIER			c.1527+73A>T	./.	0/0	./.	0/0	1/1	1/1	0/1	1/1	1/1	0/0	0/0	1/1	1/1	1/1	1/1	2/2	0/0	1/1	1/1	./.	1/1	1/1	./.	1/1	1/1	1/1	2/2	./.	2/2	0/0	./.	2/2	1/1	1/1	./.	0/0	1/1	0/0
Pv_Sal1_chr01	222110	PVX_087845	hypothetical+protein%2C+conserved	6184.47	C	T,*	intron_variant	MODIFIER			c.1527+71G>A	./.	0/0	./.	0/0	1/1	1/1	0/1	1/1	1/1	0/0	0/0	1/1	1/1	1/1	1/1	2/2	0/0	0/1	1/1	./.	1/1	1/1	./.	1/1	1/1	1/1	2/2	./.	2/2	0/0	./.	2/2	1/1	1/1	./.	0/0	1/1	0/0
Pv_Sal1_chr01	222117	PVX_087845	hypothetical+protein%2C+conserved	6197.22	T	C,*	intron_variant	MODIFIER			c.1527+64A>G	./.	0/0	./.	0/0	1/1	1/1	0/1	1/1	1/1	0/0	./.	1/1	1/1	1/1	1/1	2/2	0/0	0/1	1/1	./.	1/1	1/1	./.	1/1	1/1	1/1	2/2	./.	2/2	0/0	./.	2/2	1/1	1/1	./.	./.	1/1	0/0
Pv_Sal1_chr01	222118	PVX_087845	hypothetical+protein%2C+conserved	6162.74	G	A,*	intron_variant	MODIFIER			c.1527+63C>T	./.	./.	./.	0/0	1/1	1/1	0/1	1/1	1/1	0/0	./.	1/1	1/1	1/1	1/1	2/2	0/0	0/0	1/1	./.	1/1	1/1	./.	1/1	1/1	1/1	2/2	./.	2/2	0/0	./.	2/2	1/1	1/1	./.	./.	1/1	0/0
Pv_Sal1_chr01	222129	PVX_087845	hypothetical+protein%2C+conserved	6065.43	A	C,*	intron_variant	MODIFIER			c.1527+52T>G	./.	./.	./.	0/0	1/1	1/1	0/0	1/1	1/1	0/0	./.	1/1	1/1	1/1	1/1	2/2	0/0	0/0	1/1	./.	1/1	1/1	./.	1/1	1/1	1/1	2/2	./.	2/2	0/0	./.	2/2	1/1	1/1	./.	./.	1/1	0/0
Pv_Sal1_chr01	222611	PVX_087845	hypothetical+protein%2C+conserved	1869.97	C	T	missense_variant	MODERATE	MISSENSE	gGa/gAa	p.Gly366Glu/c.1097G>A	./.	0/0	1/1	0/0	0/0	0/0	0/0	0/0	0/0	1/1	./.	0/0	0/0	0/0	0/0	0/0	0/0	0/0	0/0	./.	0/0	0/0	0/0	0/0	0/0	1/1	0/0	./.	0/0	1/1	0/0	0/0	0/0	0/0	./.	1/1	1/1	./.
Pv_Sal1_chr01	222851	PVX_087845	hypothetical+protein%2C+conserved	3352.61	A	G	missense_variant	MODERATE	MISSENSE	gTa/gCa	p.Val286Ala/c.857T>C	1/1	0/0	./.	0/0	0/0	0/0	0/0	0/0	0/0	1/1	0/0	0/0	0/0	0/0	0/0	0/0	0/0	0/0	0/0	./.	0/0	0/0	0/0	0/0	0/0	1/1	./.	./.	./.	1/1	./.	0/0	0/0	0/0	./.	1/1	1/1	0/0
Pv_Sal1_chr01	222992	PVX_087845	hypothetical+protein%2C+conserved	2614.99	G	A	splice_region_variant+intron_variant	LOW			c.719-3C>T	./.	0/0	./.	0/0	0/0	0/0	1/1	0/0	1/1	0/0	0/0	0/0	0/0	0/0	0/0	0/0	0/0	0/0	0/0	./.	0/0	0/0	./.	0/0	0/0	0/0	0/0	0/0	0/1	0/0	0/0	0/0	0/0	0/0	./.	0/0	0/0	0/0
Pv_Sal1_chr01	222993	PVX_087845	hypothetical+protein%2C+conserved	1368.17	G	A	splice_region_variant+intron_variant	LOW			c.719-4C>T	./.	0/0	./.	0/0	0/0	0/0	1/1	0/0	1/1	0/0	0/0	0/0	0/0	0/0	0/0	0/0	0/0	0/0	0/0	./.	0/0	0/0	0/0	0/0	0/0	0/0	0/0	0/0	0/1	0/0	./.	0/0	0/0	0/0	./.	0/0	0/0	0/0
Pv_Sal1_chr01	223040	PVX_087845	hypothetical+protein%2C+conserved	1267.52	T	C	intron_variant	MODIFIER			c.719-51A>G	0/0	0/0	0/0	0/0	0/0	0/0	0/0	0/0	0/0	0/0	0/0	0/0	0/0	0/0	0/0	0/0	0/0	0/0	0/0	./.	0/0	0/0	0/0	0/0	1/1	0/0	./.	./.	0/0	0/0	0/0	0/0	0/0	0/0	0/0	0/0	0/0	0/0
Pv_Sal1_chr01	224059			2209.19	G	T	intergenic_region	MODIFIER			n.224059G>T	0/0	1/1	./.	1/1	0/0	0/0	0/0	0/0	0/0	0/0	0/0	0/0	0/0	0/0	0/0	0/0	1/1	0/0	0/0	./.	0/0	0/0	0/0	0/0	0/0	0/0	./.	0/0	./.	0/0	0/0	0/0	0/0	0/0	./.	0/0	0/0	1/1
Pv_Sal1_chr01	224200			526.28	A	T	intergenic_region	MODIFIER			n.224200A>T	0/0	0/0	0/0	./.	0/0	0/0	0/0	0/0	0/0	0/0	./.	0/0	0/0	0/0	0/0	0/0	0/0	0/0	0/0	./.	0/0	0/0	0/0	0/0	0/0	0/0	./.	0/0	./.	0/0	0/0	0/0	0/0	0/0	./.	0/0	0/0	0/0
Pv_Sal1_chr01	225513			5637.7	C	T	intergenic_region	MODIFIER			n.225513C>T	./.	0/0	./.	0/0	0/0	0/0	1/1	0/0	1/1	0/0	./.	0/0	0/0	0/0	0/0	0/0	0/0	0/0	0/0	./.	0/0	0/0	0/0	0/0	0/0	1/1	./.	./.	1/1	1/1	0/0	0/0	0/0	0/0	./.	1/1	1/1	0/0
Pv_Sal1_chr01	225903			521.22	T	C	intergenic_region	MODIFIER			n.225903T>C	0/0	./.	0/0	0/0	0/0	0/0	0/0	0/0	0/0	0/0	0/0	0/0	0/0	0/0	0/0	./.	0/0	0/0	0/0	./.	0/0	0/0	0/0	0/0	0/0	0/0	0/0	./.	./.	0/0	0/0	0/0	0/0	0/0	./.	0/0	0/0	./.
Pv_Sal1_chr01	225962			1550.49	G	C	intergenic_region	MODIFIER			n.225962G>C	0/0	0/0	0/0	0/0	0/0	0/0	0/0	0/0	0/0	0/0	0/0	0/0	0/0	0/0	0/0	./.	0/0	0/0	0/0	./.	0/0	0/0	0/0	0/0	0/0	0/0	0/0	0/0	0/0	0/0	0/0	0/0	0/0	0/0	./.	0/0	0/0	0/0
Pv_Sal1_chr01	226164			2272.04	C	T	intergenic_region	MODIFIER			n.226164C>T	./.	./.	./.	1/1	0/0	./.	./.	0/0	0/0	./.	./.	0/0	./.	0/0	0/0	0/0	1/1	0/0	0/0	./.	0/0	0/0	0/0	0/0	0/0	0/0	./.	./.	0/0	0/0	0/0	1/1	0/0	0/0	1/1	./.	0/0	1/1
Pv_Sal1_chr01	226704	PVX_087855	hypothetical+protein	3175.89	G	T	intron_variant	MODIFIER			c.435+57G>T	0/0	0/0	0/0	0/0	0/0	0/0	0/0	0/0	0/0	0/0	0/0	0/0	0/0	0/0	0/0	./.	0/0	0/0	0/0	./.	0/0	0/0	0/0	0/0	0/0	0/0	./.	0/0	./.	0/0	0/0	1/1	0/0	0/0	0/0	0/0	0/0	0/0
Pv_Sal1_chr01	227716			16915.6	A	G	intergenic_region	MODIFIER			n.227716A>G	0/0	1/1	1/1	1/1	0/0	0/0	1/1	0/0	1/1	1/1	0/0	0/0	0/0	0/0	0/0	0/0	1/1	0/0	0/0	0/0	0/0	0/0	0/0	0/0	0/0	1/1	./.	./.	1/1	0/0	0/0	1/1	0/0	0/0	1/1	1/1	1/1	0/1
Pv_Sal1_chr01	229266			11695.3	G	A	intergenic_region	MODIFIER			n.229266G>A	0/0	1/1	0/0	1/1	0/0	0/0	0/0	0/0	0/0	1/1	./.	0/0	0/0	0/0	0/0	./.	1/1	0/0	0/0	./.	0/0	0/0	0/0	0/0	0/0	0/0	./.	./.	./.	0/0	0/0	1/1	0/0	0/0	./.	0/0	0/0	1/1
Pv_Sal1_chr01	232689	PVX_087865	hypothetical+protein%2C+conserved	43459.3	A	G	missense_variant	MODERATE	MISSENSE	tTg/tCg	p.Leu1458Ser/c.4373T>C	./.	1/1	1/1	1/1	1/1	1/1	1/1	1/1	1/1	1/1	./.	1/1	1/1	1/1	./.	./.	1/1	1/1	1/1	./.	1/1	1/1	./.	1/1	1/1	1/1	1/1	./.	./.	1/1	./.	1/1	1/1	1/1	./.	1/1	1/1	1/1
Pv_Sal1_chr01	232875	PVX_087865	hypothetical+protein%2C+conserved	29193	G	T,*	missense_variant	MODERATE	MISSENSE	aCc/aAc	p.Thr1396Asn/c.4187C>A	./.	1/1	2/2	./.	./.	1/1	./.	1/1	./.	1/1	./.	1/1	1/1	1/1	./.	./.	1/1	1/1	1/1	./.	./.	./.	./.	1/1	1/1	0/0	1/1	./.	./.	1/1	./.	1/1	1/1	1/1	./.	2/2	2/2	1/1
Pv_Sal1_chr01	233771	PVX_087865	hypothetical+protein%2C+conserved	25377.9	T	A	synonymous_variant	LOW	SILENT	acA/acT	p.Thr1097Thr/c.3291A>T	0/0	0/0	0/0	./.	1/1	1/1	0/0	1/1	0/0	0/0	./.	1/1	1/1	1/1	./.	./.	0/0	1/1	1/1	./.	1/1	1/1	./.	1/1	1/1	0/0	0/0	./.	./.	0/0	1/1	0/0	1/1	1/1	./.	0/0	0/0	0/0
Pv_Sal1_chr01	234012	PVX_087865	hypothetical+protein%2C+conserved	4201.93	T	C	missense_variant	MODERATE	MISSENSE	aAg/aGg	p.Lys1017Arg/c.3050A>G	./.	1/1	0/0	0/0	0/0	0/0	0/0	0/0	0/0	1/1	./.	0/0	0/0	0/0	0/0	./.	0/0	0/0	0/0	./.	0/0	0/0	./.	0/0	0/0	0/0	0/0	./.	./.	0/0	0/0	0/0	0/0	0/0	./.	0/0	0/0	1/1
Pv_Sal1_chr01	234249	PVX_087865	hypothetical+protein%2C+conserved	4815.87	A	T	missense_variant	MODERATE	MISSENSE	gTg/gAg	p.Val938Glu/c.2813T>A	./.	1/1	0/0	1/1	0/0	0/0	0/0	0/0	0/0	1/1	0/0	0/0	0/0	0/0	0/0	./.	1/1	0/0	0/0	./.	0/0	0/0	./.	0/0	0/0	0/0	0/0	./.	./.	1/1	0/0	0/0	0/0	0/0	./.	0/0	0/0	1/1
Pv_Sal1_chr01	234467	PVX_087865	hypothetical+protein%2C+conserved	1614.37	G	A	synonymous_variant	LOW	SILENT	aaC/aaT	p.Asn865Asn/c.2595C>T	./.	0/0	1/1	./.	0/0	0/0	0/0	0/0	0/0	0/0	./.	0/0	0/0	0/0	0/0	./.	0/0	0/0	0/0	./.	0/0	0/0	0/0	0/0	0/0	1/1	0/0	./.	./.	0/0	0/0	0/0	0/0	0/0	0/0	1/1	1/1	0/0
Pv_Sal1_chr01	234684	PVX_087865	hypothetical+protein%2C+conserved	629.32	G	T	missense_variant	MODERATE	MISSENSE	gCg/gAg	p.Ala793Glu/c.2378C>A	./.	0/0	0/0	0/0	0/0	0/0	./.	0/0	0/0	0/0	./.	0/0	0/0	0/0	./.	./.	0/0	0/0	0/0	./.	0/0	0/0	./.	0/0	0/0	0/0	0/1	./.	./.	0/0	0/0	./.	0/0	0/0	./.	0/0	0/0	0/0
Pv_Sal1_chr01	235043	PVX_087865	hypothetical+protein%2C+conserved	976.14	G	C	synonymous_variant	LOW	SILENT	acC/acG	p.Thr673Thr/c.2019C>G	1/1	./.	0/0	0/0	0/0	0/0	0/0	0/0	0/0	0/0	./.	0/0	0/0	0/0	./.	./.	0/0	0/0	0/0	./.	0/0	0/0	0/0	0/0	0/0	0/0	0/0	./.	./.	1/1	0/0	./.	0/0	0/0	./.	0/0	0/0	0/0
Pv_Sal1_chr01	235344	PVX_087865	hypothetical+protein%2C+conserved	1416.88	C	G	missense_variant	MODERATE	MISSENSE	gGc/gCc	p.Gly573Ala/c.1718G>C	./.	0/0	./.	0/0	0/0	0/0	1/1	0/0	1/1	0/0	0/0	0/0	0/0	0/0	./.	./.	0/0	0/0	0/0	./.	0/0	0/0	0/0	0/0	./.	1/1	0/0	./.	./.	0/0	0/0	0/0	0/0	0/0	./.	1/1	1/1	0/0
Pv_Sal1_chr01	235385	PVX_087865	hypothetical+protein%2C+conserved	12631.8	C	T	synonymous_variant	LOW	SILENT	gcG/gcA	p.Ala559Ala/c.1677G>A	0/0	./.	1/1	0/0	1/1	1/1	1/1	1/1	1/1	1/1	./.	1/1	1/1	1/1	./.	./.	0/0	1/1	1/1	./.	1/1	1/1	1/1	1/1	./.	1/1	1/1	./.	./.	0/0	1/1	1/1	1/1	1/1	./.	1/1	1/1	0/0
Pv_Sal1_chr01	235541	PVX_087865	hypothetical+protein%2C+conserved	10692.5	G	A	synonymous_variant	LOW	SILENT	ggC/ggT	p.Gly507Gly/c.1521C>T	./.	0/0	0/0	./.	1/1	1/1	0/0	1/1	0/0	0/0	./.	1/1	1/1	1/1	./.	./.	0/0	1/1	1/1	./.	1/1	1/1	./.	1/1	./.	0/0	0/0	./.	./.	0/0	./.	1/1	1/1	1/1	./.	0/0	0/0	0/0
Pv_Sal1_chr01	235554	PVX_087865	hypothetical+protein%2C+conserved	1740.64	C	A	missense_variant	MODERATE	MISSENSE	gGt/gTt	p.Gly503Val/c.1508G>T	./.	./.	0/0	./.	0/0	0/0	0/0	0/0	0/0	1/1	0/0	0/0	0/0	0/0	./.	./.	0/0	0/0	0/0	./.	0/0	0/0	./.	0/0	./.	0/0	0/0	./.	./.	0/0	./.	0/0	0/0	0/0	./.	0/0	0/0	1/1
Pv_Sal1_chr01	235741	PVX_087865	hypothetical+protein%2C+conserved	3334.03	C	T	missense_variant	MODERATE	MISSENSE	Gtg/Atg	p.Val441Met/c.1321G>A	./.	0/0	0/0	./.	0/0	0/0	0/0	0/0	0/0	0/0	./.	0/0	0/0	0/0	0/0	./.	0/0	0/0	0/0	./.	0/0	0/0	./.	0/0	./.	0/0	0/0	./.	./.	0/0	0/0	0/0	0/0	0/0	./.	0/0	0/0	0/0
Pv_Sal1_chr01	235884	PVX_087865	hypothetical+protein%2C+conserved	1599.7	A	T	missense_variant	MODERATE	MISSENSE	tTt/tAt	p.Phe393Tyr/c.1178T>A	./.	./.	./.	./.	0/0	0/0	0/0	0/0	1/1	0/0	./.	0/0	0/0	0/0	./.	./.	1/1	0/0	0/0	./.	0/0	0/0	./.	0/0	./.	0/0	1/1	./.	./.	0/0	0/0	0/0	0/0	0/0	./.	0/0	0/0	0/0
Pv_Sal1_chr01	235915	PVX_087865	hypothetical+protein%2C+conserved	6637.92	T	C,*	missense_variant	MODERATE	MISSENSE	Acc/Gcc	p.Thr383Ala/c.1147A>G	./.	./.	2/2	./.	1/1	./.	0/0	./.	1/1	0/0	./.	./.	1/1	1/1	./.	./.	1/1	1/1	2/2	./.	./.	1/1	./.	./.	./.	./.	1/1	./.	./.	0/2	./.	./.	1/1	1/1	./.	./.	1/1	0/0
Pv_Sal1_chr01	235923	PVX_087865	hypothetical+protein%2C+conserved	3932.93	T	C	missense_variant	MODERATE	MISSENSE	aAt/aGt	p.Asn380Ser/c.1139A>G	./.	./.	./.	0/0	1/1	./.	0/0	./.	0/0	0/0	./.	./.	1/1	1/1	./.	./.	0/0	0/1	./.	./.	./.	1/1	./.	./.	./.	./.	0/0	./.	./.	0/0	./.	./.	1/1	1/1	./.	./.	1/1	0/0
Pv_Sal1_chr01	238660			21348.5	G	C	intergenic_region	MODIFIER			n.238660G>C	0/0	./.	1/1	1/1	1/1	1/1	1/1	1/1	1/1	1/1	./.	1/1	1/1	1/1	./.	./.	1/1	1/1	1/1	./.	1/1	1/1	./.	1/1	1/1	1/1	1/1	1/1	./.	0/0	./.	1/1	1/1	1/1	./.	1/1	1/1	./.
Pv_Sal1_chr01	239483			591.66	T	C	intergenic_region	MODIFIER			n.239483T>C	0/0	./.	1/1	0/0	0/0	0/0	0/0	0/0	0/0	./.	./.	0/0	0/0	0/0	0/0	./.	0/0	0/0	0/0	./.	0/0	0/0	./.	0/0	./.	1/1	0/0	./.	./.	0/0	./.	0/0	0/0	0/0	./.	1/1	1/1	0/0
Pv_Sal1_chr01	239960			16943.9	C	T	intergenic_region	MODIFIER			n.239960C>T	./.	./.	0/0	./.	1/1	0/0	0/0	0/0	0/0	1/1	1/1	1/1	1/1	1/1	./.	./.	0/0	1/1	1/1	./.	1/1	1/1	./.	1/1	./.	0/0	1/1	1/1	./.	0/0	./.	0/0	1/1	1/1	1/1	0/0	0/0	1/1
Pv_Sal1_chr01	246582			1812.68	G	T	intergenic_region	MODIFIER			n.246582G>T	1/1	./.	1/1	0/0	0/0	0/0	1/1	0/0	1/1	1/1	0/0	0/0	0/0	0/0	0/0	0/0	./.	0/0	0/0	./.	0/0	./.	0/0	0/0	./.	1/1	./.	1/1	./.	1/1	./.	0/0	0/0	0/0	./.	./.	1/1	./.
Pv_Sal1_chr01	246882			554.97	T	A	intergenic_region	MODIFIER			n.246882T>A	./.	./.	0/0	0/0	0/0	./.	0/0	0/0	0/0	./.	0/0	0/0	0/0	0/0	0/0	./.	0/0	0/0	0/0	0/0	0/0	0/0	./.	0/0	./.	0/0	./.	./.	./.	1/1	./.	./.	0/0	0/0	./.	0/0	0/0	./.
Pv_Sal1_chr01	246988			8054.51	T	G	intergenic_region	MODIFIER			n.246988T>G	./.	0/0	./.	./.	1/1	./.	./.	1/1	0/0	0/0	1/1	1/1	1/1	1/1	1/1	./.	1/1	./.	1/1	./.	1/1	1/1	./.	1/1	1/1	0/0	./.	./.	./.	1/1	./.	1/1	1/1	1/1	./.	0/0	0/0	./.
Pv_Sal1_chr01	247451	PVX_087875	DNA+mismatch+repair+enzyme%2C+putative	5035.54	T	G	missense_variant	MODERATE	MISSENSE	Tcc/Gcc	p.Ser53Ala/c.157T>G	./.	./.	1/1	./.	0/0	./.	0/0	1/1	0/0	./.	0/0	0/0	0/0	0/0	0/0	./.	0/0	0/0	0/0	./.	0/0	0/0	0/0	0/0	./.	1/1	./.	./.	./.	1/1	./.	1/1	0/0	0/0	./.	1/1	1/1	./.
Pv_Sal1_chr01	248408	PVX_087875	DNA+mismatch+repair+enzyme%2C+putative	591.81	G	A	missense_variant	MODERATE	MISSENSE	Gac/Aac	p.Asp372Asn/c.1114G>A	./.	0/0	./.	0/0	0/0	./.	0/0	0/0	0/0	0/0	0/0	0/0	0/0	0/0	0/0	0/0	0/0	0/0	0/0	./.	0/0	0/0	0/0	0/0	0/0	1/1	0/0	./.	0/0	0/0	./.	0/0	0/0	0/0	0/0	1/1	1/1	./.
Pv_Sal1_chr01	250199			631.99	T	G	intergenic_region	MODIFIER			n.250199T>G	0/0	./.	0/0	./.	0/0	0/0	0/0	0/0	0/0	0/0	0/0	0/0	0/0	0/0	0/0	0/0	0/0	0/0	0/0	./.	0/0	0/0	0/0	0/0	./.	0/0	./.	./.	./.	0/0	./.	0/0	0/0	0/0	0/0	0/0	0/0	./.
Pv_Sal1_chr01	250623			1658.59	T	G	intergenic_region	MODIFIER			n.250623T>G	./.	1/1	0/0	./.	0/0	./.	1/1	0/0	1/1	./.	0/0	0/0	0/0	0/0	0/0	0/0	0/0	0/0	0/0	./.	0/0	0/0	./.	0/0	./.	1/1	0/0	./.	./.	0/0	./.	1/1	0/0	0/0	./.	./.	1/1	./.
Pv_Sal1_chr01	251234			1676.48	G	C	intergenic_region	MODIFIER			n.251234G>C	0/0	0/0	0/0	./.	0/0	./.	0/0	0/0	0/0	0/0	./.	0/0	0/0	0/0	./.	1/1	0/0	0/0	0/0	./.	0/0	0/0	0/0	0/0	./.	0/0	0/0	0/0	./.	0/0	./.	0/0	0/0	0/0	./.	0/0	0/0	0/0
Pv_Sal1_chr01	251318			1165.54	C	T	intergenic_region	MODIFIER			n.251318C>T	./.	./.	0/0	./.	0/0	./.	0/0	0/0	0/0	0/0	./.	0/0	0/0	0/0	0/0	./.	0/0	0/0	0/0	./.	0/0	0/0	0/0	0/0	0/0	0/0	0/0	0/0	./.	0/0	./.	0/0	0/0	0/0	0/0	0/0	0/0	0/0
Pv_Sal1_chr01	251363	PVX_087877	tRNA+Histidine	958.92	G	A	stop_gained	HIGH	NONSENSE	Cag/Tag	p.Gln17*/c.49C>T	0/0	./.	0/0	./.	0/0	./.	0/0	0/0	0/0	0/0	./.	0/0	0/0	0/0	0/0	0/0	0/0	0/0	0/0	./.	0/0	0/0	0/0	./.	./.	0/0	0/0	0/0	./.	0/0	0/0	0/0	0/0	0/0	0/0	0/0	0/0	0/0
Pv_Sal1_chr01	251456			3494.52	A	T	intergenic_region	MODIFIER			n.251456A>T	1/1	0/0	0/0	0/0	0/0	0/0	0/0	0/0	0/0	0/0	./.	0/0	0/0	0/0	./.	1/1	0/0	0/0	0/0	./.	0/0	0/0	./.	0/0	0/0	0/0	./.	./.	1/1	0/0	0/0	0/0	0/0	0/0	0/0	0/0	0/0	0/0
Pv_Sal1_chr01	251533			10243.3	C	T	intergenic_region	MODIFIER			n.251533C>T	0/0	1/1	1/1	./.	1/1	./.	0/0	1/1	0/0	1/1	./.	1/1	1/1	1/1	./.	0/0	0/0	1/1	1/1	./.	1/1	1/1	./.	./.	1/1	1/1	./.	./.	0/0	1/1	./.	1/1	1/1	./.	./.	1/1	1/1	./.
Pv_Sal1_chr01	252505			15428.2	C	T	intergenic_region	MODIFIER			n.252505C>T	./.	0/0	1/1	0/0	1/1	./.	0/0	1/1	0/0	0/0	1/1	1/1	1/1	1/1	1/1	0/0	0/0	1/1	1/1	./.	1/1	1/1	./.	1/1	1/1	1/1	1/1	./.	./.	1/1	1/1	1/1	1/1	1/1	./.	1/1	1/1	0/0
Pv_Sal1_chr01	253369			1576.91	A	T	intergenic_region	MODIFIER			n.253369A>T	./.	0/0	0/0	./.	0/0	./.	0/0	0/0	0/0	0/0	0/0	0/0	0/0	0/0	0/0	0/0	0/0	0/0	0/0	./.	0/0	0/0	0/0	0/0	0/0	0/0	0/0	./.	./.	0/0	0/0	0/0	0/0	0/0	./.	./.	0/0	0/0
Pv_Sal1_chr01	253656			8140.11	G	A	intergenic_region	MODIFIER			n.253656G>A	./.	0/0	./.	0/0	1/1	./.	1/1	1/1	1/1	0/0	1/1	1/1	1/1	1/1	1/1	./.	0/0	1/1	1/1	./.	1/1	1/1	./.	./.	0/0	0/0	./.	./.	./.	1/1	1/1	./.	1/1	./.	./.	./.	0/0	./.
Pv_Sal1_chr01	253839			526.52	C	T	intergenic_region	MODIFIER			n.253839C>T	0/0	0/0	0/1	0/0	0/0	./.	0/0	0/0	0/0	0/0	0/0	0/0	0/0	0/0	0/0	0/0	0/0	0/0	0/0	./.	0/0	0/0	./.	0/0	0/0	1/1	./.	./.	./.	0/0	0/0	0/0	0/0	./.	./.	./.	1/1	0/0
Pv_Sal1_chr01	254552			1375.43	C	G	intergenic_region	MODIFIER			n.254552C>G	./.	1/1	./.	0/0	0/0	./.	0/0	0/0	0/0	1/1	0/0	0/0	0/0	0/0	0/0	./.	0/0	0/0	0/0	./.	0/0	0/0	./.	0/0	0/0	0/0	0/0	0/0	./.	0/0	0/0	0/0	0/0	0/0	./.	0/0	0/0	1/1
Pv_Sal1_chr01	254639	PVX_087880	hypothetical+protein%2C+conserved	1484.98	T	A	missense_variant	MODERATE	MISSENSE	gaA/gaT	p.Glu1914Asp/c.5742A>T	1/1	1/1	./.	0/0	0/0	./.	0/0	0/0	0/0	1/1	0/0	0/0	0/0	0/0	0/0	./.	0/0	0/0	0/0	./.	0/0	0/0	0/0	0/0	0/0	0/0	0/0	./.	./.	0/0	0/0	0/0	0/0	0/0	./.	./.	0/0	./.
Pv_Sal1_chr01	254656	PVX_087880	hypothetical+protein%2C+conserved	11442.7	T	G	missense_variant	MODERATE	MISSENSE	Aaa/Caa	p.Lys1909Gln/c.5725A>C	0/0	0/0	./.	./.	1/1	./.	0/0	1/1	0/0	0/0	1/1	1/1	1/1	1/1	1/1	0/0	1/1	1/1	1/1	./.	1/1	1/1	./.	1/1	1/1	0/0	0/0	./.	./.	1/1	1/1	1/1	1/1	1/1	./.	./.	0/0	./.
Pv_Sal1_chr01	254779	PVX_087880	hypothetical+protein%2C+conserved	18044.4	C	T	missense_variant	MODERATE	MISSENSE	Gtg/Atg	p.Val1868Met/c.5602G>A	0/0	0/0	0/0	1/1	1/1	./.	0/0	1/1	0/0	0/0	1/1	1/1	1/1	1/1	./.	./.	1/1	1/1	1/1	./.	1/1	1/1	./.	1/1	1/1	0/0	0/0	./.	./.	1/1	./.	./.	1/1	1/1	./.	0/0	0/0	0/0
Pv_Sal1_chr01	254783	PVX_087880	hypothetical+protein%2C+conserved	4515.34	G	A	synonymous_variant	LOW	SILENT	ccC/ccT	p.Pro1866Pro/c.5598C>T	0/0	0/0	1/1	0/0	0/0	./.	0/0	0/0	0/0	0/0	0/0	0/0	0/0	0/0	./.	./.	0/0	0/0	0/0	./.	0/0	0/0	./.	0/0	0/0	1/1	1/1	./.	./.	0/0	./.	./.	0/0	0/0	./.	1/1	1/1	0/0
Pv_Sal1_chr01	255464	PVX_087880	hypothetical+protein%2C+conserved	15834.4	A	G	synonymous_variant	LOW	SILENT	ttT/ttC	p.Phe1639Phe/c.4917T>C	1/1	0/0	./.	./.	1/1	./.	1/1	1/1	1/1	0/0	1/1	1/1	1/1	1/1	./.	0/0	1/1	1/1	1/1	./.	1/1	1/1	./.	1/1	1/1	1/1	./.	./.	./.	1/1	1/1	1/1	1/1	1/1	./.	./.	1/1	./.
Pv_Sal1_chr01	255988	PVX_087880	hypothetical+protein%2C+conserved	4489.51	A	T	missense_variant	MODERATE	MISSENSE	Tca/Aca	p.Ser1465Thr/c.4393T>A	0/0	1/1	0/0	0/0	0/0	0/0	0/0	0/0	0/0	1/1	0/0	0/0	0/0	0/0	0/0	./.	0/0	0/0	0/0	./.	0/0	0/0	./.	0/0	0/0	0/0	0/0	./.	./.	0/0	0/0	0/0	0/0	0/0	./.	0/0	0/0	1/1
Pv_Sal1_chr01	256011	PVX_087880	hypothetical+protein%2C+conserved	535.65	T	A	missense_variant	MODERATE	MISSENSE	aAc/aTc	p.Asn1457Ile/c.4370A>T	0/0	0/0	0/0	0/0	0/0	0/0	0/0	0/0	0/0	0/0	0/0	0/0	0/0	0/0	0/0	./.	0/0	0/1	0/0	./.	0/0	0/0	./.	0/0	0/0	0/0	0/0	./.	./.	0/0	0/0	0/0	0/0	0/0	./.	0/0	0/0	0/0
Pv_Sal1_chr01	256406	PVX_087880	hypothetical+protein%2C+conserved	1948.17	A	G	synonymous_variant	LOW	SILENT	ttT/ttC	p.Phe1325Phe/c.3975T>C	1/1	0/0	0/0	0/0	0/0	0/0	0/0	0/0	0/0	0/0	0/0	0/0	0/0	0/0	./.	./.	0/0	0/0	0/0	./.	0/0	0/0	0/0	0/0	0/0	0/0	0/0	./.	./.	0/0	0/0	0/0	0/0	0/0	./.	0/0	0/0	0/0
Pv_Sal1_chr01	257386	PVX_087880	hypothetical+protein%2C+conserved	48869.5	A	G	missense_variant	MODERATE	MISSENSE	Ttc/Ctc	p.Phe999Leu/c.2995T>C	1/1	1/1	0/0	./.	1/1	1/1	0/0	1/1	0/0	1/1	1/1	1/1	1/1	1/1	1/1	./.	1/1	1/1	1/1	./.	1/1	1/1	./.	1/1	1/1	0/0	0/0	1/1	./.	1/1	./.	1/1	1/1	1/1	./.	0/0	0/0	./.
Pv_Sal1_chr01	257472	PVX_087880	hypothetical+protein%2C+conserved	14755.4	C	T	missense_variant	MODERATE	MISSENSE	aGt/aAt	p.Ser970Asn/c.2909G>A	0/0	0/0	0/0	0/0	0/0	0/0	0/0	0/0	0/0	0/0	0/0	0/0	0/0	0/0	0/0	./.	0/0	0/0	0/0	./.	0/0	0/0	./.	0/0	0/0	0/0	0/0	0/0	./.	0/0	0/0	0/0	0/0	0/0	./.	0/0	0/0	./.
Pv_Sal1_chr01	258250	PVX_087880	hypothetical+protein%2C+conserved	31256.8	T	C,*	missense_variant	MODERATE	MISSENSE	Acc/Gcc	p.Thr711Ala/c.2131A>G	2/2	0/0	0/0	./.	1/1	./.	./.	1/1	./.	0/0	1/1	1/1	1/1	1/1	./.	./.	./.	1/1	1/1	./.	1/1	1/1	./.	1/1	1/1	./.	./.	1/1	0/0	1/1	./.	1/1	1/1	1/1	./.	0/0	2/2	./.
Pv_Sal1_chr01	258265	PVX_087880	hypothetical+protein%2C+conserved	10761.6	T	C,*	missense_variant	MODERATE	MISSENSE	Acc/Gcc	p.Thr706Ala/c.2116A>G	2/2	./.	0/0	./.	0/0	0/0	0/0	0/0	0/0	./.	0/0	0/0	0/0	0/0	./.	0/0	0/0	0/0	0/0	./.	0/0	0/0	0/0	0/0	0/0	./.	0/0	1/1	0/0	0/0	./.	0/0	0/0	0/0	./.	0/0	2/2	./.
Pv_Sal1_chr01	258280	PVX_087880	hypothetical+protein%2C+conserved	19047.2	T	C	missense_variant	MODERATE	MISSENSE	Acc/Gcc	p.Thr701Ala/c.2101A>G	./.	0/0	0/0	./.	1/1	./.	0/0	1/1	0/0	0/0	1/1	1/1	1/1	1/1	./.	0/0	0/0	1/1	1/1	./.	1/1	1/1	./.	1/1	1/1	0/0	0/0	0/0	0/0	1/1	./.	./.	1/1	1/1	./.	0/0	0/0	./.
Pv_Sal1_chr01	258761	PVX_087880	hypothetical+protein%2C+conserved	2717.01	C	T	synonymous_variant	LOW	SILENT	gaG/gaA	p.Glu540Glu/c.1620G>A	0/0	./.	0/0	0/0	0/0	0/0	0/0	0/0	0/0	1/1	0/0	0/0	0/0	0/0	0/0	./.	0/0	0/0	0/0	./.	0/0	0/0	./.	0/0	0/0	0/0	0/0	./.	./.	0/0	0/0	./.	0/0	0/0	./.	0/0	0/0	./.
Pv_Sal1_chr01	259944	PVX_087880	hypothetical+protein%2C+conserved	932.62	G	C	missense_variant	MODERATE	MISSENSE	gCa/gGa	p.Ala146Gly/c.437C>G	0/0	0/0	0/0	./.	0/0	0/0	0/0	0/0	0/0	0/0	0/0	0/0	0/0	0/0	0/0	./.	1/1	0/0	0/0	./.	0/0	0/0	0/0	0/0	0/0	0/0	0/0	0/0	0/0	0/0	./.	0/0	0/0	0/0	0/0	0/0	0/0	./.
Pv_Sal1_chr01	260087	PVX_087880	hypothetical+protein%2C+conserved	1059.72	C	T	synonymous_variant	LOW	SILENT	gaG/gaA	p.Glu98Glu/c.294G>A	0/0	0/0	0/0	1/1	0/0	0/0	0/0	0/0	0/0	0/0	0/0	0/0	0/0	0/0	0/0	./.	1/1	0/0	0/0	./.	0/0	0/0	0/0	0/0	0/0	0/0	0/0	0/0	1/1	0/0	./.	0/0	0/0	0/0	0/0	0/0	0/0	./.
Pv_Sal1_chr01	260216	PVX_087880	hypothetical+protein%2C+conserved	617.08	G	A	synonymous_variant	LOW	SILENT	gaC/gaT	p.Asp55Asp/c.165C>T	1/1	0/0	0/0	0/0	0/0	0/0	0/0	0/0	0/0	0/0	0/0	0/0	0/0	0/0	0/0	./.	0/0	0/0	0/0	./.	0/0	0/0	0/0	0/0	0/0	0/0	0/0	0/0	./.	0/0	./.	0/0	0/0	0/0	0/0	0/0	0/0	0/0
Pv_Sal1_chr01	260564	PVX_087880	hypothetical+protein%2C+conserved	520.95	C	T	5_prime_UTR_variant	MODIFIER		184	c.-184G>A	0/0	0/0	0/0	1/1	0/0	0/0	0/0	0/0	0/0	0/0	0/0	0/0	0/0	0/0	0/0	./.	1/1	0/0	0/0	./.	0/0	0/0	0/0	0/0	0/0	0/0	0/0	0/0	./.	0/0	0/0	0/0	0/0	0/0	0/0	0/0	0/0	./.
Pv_Sal1_chr01	261053			44550.5	A	G	intergenic_region	MODIFIER			n.261053A>G	./.	1/1	1/1	1/1	1/1	1/1	1/1	1/1	1/1	1/1	1/1	1/1	1/1	1/1	1/1	./.	1/1	1/1	1/1	./.	1/1	1/1	./.	1/1	1/1	1/1	1/1	1/1	./.	1/1	1/1	1/1	1/1	1/1	./.	1/1	1/1	./.
Pv_Sal1_chr01	261309			1431.67	A	G	intergenic_region	MODIFIER			n.261309A>G	0/0	0/0	0/0	0/0	0/0	0/0	0/0	0/0	0/0	1/1	0/0	0/0	0/0	0/0	0/0	./.	0/0	0/0	0/0	./.	0/0	0/0	0/0	0/0	0/0	0/0	0/0	1/1	./.	0/0	0/0	1/1	0/0	0/0	0/0	0/0	0/0	0/0
Pv_Sal1_chr01	261769			10758.5	T	G	intergenic_region	MODIFIER			n.261769T>G	0/0	0/0	0/0	1/1	0/0	0/0	0/0	0/0	0/0	0/0	0/0	0/0	0/0	0/0	0/0	0/0	1/1	0/0	0/0	./.	0/0	0/0	0/0	0/0	0/0	0/0	0/0	0/0	./.	0/0	0/0	0/0	0/0	0/0	./.	0/0	0/0	0/0
Pv_Sal1_chr01	261927			887.67	C	T	intergenic_region	MODIFIER			n.261927C>T	0/0	0/0	0/0	0/0	0/0	0/0	0/0	0/0	0/0	0/0	0/0	0/0	0/0	0/0	0/0	0/0	0/0	0/0	0/0	./.	0/0	0/0	0/0	0/0	0/0	0/0	0/0	0/0	./.	0/0	0/0	0/0	0/0	0/0	./.	0/0	0/0	./.
Pv_Sal1_chr01	262015			43081.4	A	C	intergenic_region	MODIFIER			n.262015A>C	1/1	0/0	0/1	1/1	0/0	0/0	1/1	0/0	1/1	1/1	0/0	0/0	0/0	0/0	0/0	0/0	1/1	0/0	0/0	./.	0/0	0/0	0/0	0/0	0/0	0/0	1/1	1/1	0/0	0/0	0/0	1/1	0/0	0/0	0/0	0/0	0/0	0/0
Pv_Sal1_chr01	262296			2260.6	A	G	intergenic_region	MODIFIER			n.262296A>G	0/0	0/0	0/0	1/1	0/0	0/0	0/0	0/0	0/0	0/0	0/0	0/0	0/0	0/0	0/0	0/0	1/1	0/0	0/0	./.	0/0	0/0	0/0	0/0	0/0	0/0	0/0	0/0	0/0	0/0	0/0	0/0	0/0	0/0	0/0	0/0	0/0	0/0
Pv_Sal1_chr01	262456			21742.5	G	A	intergenic_region	MODIFIER			n.262456G>A	1/1	1/1	0/1	1/1	0/0	0/0	0/0	0/0	0/0	0/0	0/0	0/0	0/0	0/0	0/0	1/1	1/1	0/0	0/0	./.	0/0	0/0	0/0	0/0	0/0	0/0	1/1	0/0	1/1	0/0	0/0	1/1	0/0	0/0	1/1	0/0	0/0	1/1
Pv_Sal1_chr01	263340			5012.69	T	C	intergenic_region	MODIFIER			n.263340T>C	0/0	0/0	0/0	0/0	0/0	0/0	0/0	0/0	0/0	0/0	0/0	0/0	0/0	0/0	0/0	0/0	0/0	0/0	0/0	0/0	0/0	0/0	0/0	0/0	0/0	0/0	1/1	0/0	0/0	0/0	0/0	0/0	0/0	0/0	0/0	0/0	0/0	0/0
Pv_Sal1_chr01	263802	PVX_087885	rhoptry-associated+membrane+antigen%2C+putative	4017.82	G	T	missense_variant	MODERATE	MISSENSE	Gtc/Ttc	p.Val14Phe/c.40G>T	0/0	0/0	0/0	0/0	0/0	0/0	0/0	0/0	0/0	0/0	0/0	0/0	0/0	0/0	0/0	0/0	0/0	0/0	0/0	0/0	0/0	0/0	0/0	0/0	0/0	0/0	1/1	0/0	0/0	0/0	0/0	0/0	0/0	0/0	0/0	0/0	0/0	0/0
Pv_Sal1_chr01	264231	PVX_087885	rhoptry-associated+membrane+antigen%2C+putative	4278.31	C	G	missense_variant	MODERATE	MISSENSE	Cac/Gac	p.His57Asp/c.169C>G	0/0	0/0	0/0	0/0	0/0	0/0	0/0	0/0	0/0	0/0	0/0	0/0	0/0	0/0	0/0	0/0	0/0	0/0	0/0	0/0	0/0	0/0	0/0	0/0	0/0	0/0	1/1	0/0	0/0	0/0	0/0	0/0	0/0	0/0	0/0	0/0	0/0	0/0
Pv_Sal1_chr01	264731	PVX_087885	rhoptry-associated+membrane+antigen%2C+putative	1153.18	C	T	synonymous_variant	LOW	SILENT	ctC/ctT	p.Leu223Leu/c.669C>T	0/0	0/0	0/0	0/0	0/0	0/0	0/0	0/0	0/0	0/0	0/0	0/0	0/0	0/0	0/0	0/0	0/0	0/0	0/0	0/0	0/0	0/0	0/0	0/0	0/0	0/0	0/0	0/0	0/0	0/0	0/0	0/0	0/0	0/0	0/0	0/0	0/1	0/0
Pv_Sal1_chr01	264959	PVX_087885	rhoptry-associated+membrane+antigen%2C+putative	123666	T	C	synonymous_variant	LOW	SILENT	ggT/ggC	p.Gly299Gly/c.897T>C	1/1	1/1	1/1	1/1	0/0	1/1	1/1	1/1	1/1	0/0	0/0	0/0	0/0	0/0	0/0	1/1	1/1	0/0	0/0	0/0	0/0	0/0	0/0	0/0	0/0	1/1	1/1	0/0	1/1	0/0	0/0	1/1	0/0	0/0	1/1	1/1	1/1	1/1
Pv_Sal1_chr01	265004	PVX_087885	rhoptry-associated+membrane+antigen%2C+putative	32289.9	C	T	synonymous_variant	LOW	SILENT	agC/agT	p.Ser314Ser/c.942C>T	0/0	1/1	0/0	0/0	0/0	0/0	0/0	0/0	0/0	0/0	0/0	0/0	0/0	0/0	0/0	1/1	0/0	0/0	0/0	0/0	0/0	0/0	0/0	0/0	0/0	0/0	0/0	0/0	0/0	0/0	0/0	1/1	0/0	0/0	1/1	0/0	0/0	1/1
Pv_Sal1_chr01	265736	PVX_087885	rhoptry-associated+membrane+antigen%2C+putative	7975.45	G	A	missense_variant	MODERATE	MISSENSE	Gaa/Aaa	p.Glu484Lys/c.1450G>A	0/0	0/0	0/0	0/0	0/0	0/0	0/0	0/0	0/0	0/0	0/0	0/0	0/0	0/0	0/0	0/0	0/0	0/0	0/0	0/0	0/0	0/0	0/0	0/0	0/0	0/0	1/1	0/0	0/0	0/0	0/0	0/0	0/0	0/0	0/0	0/0	0/0	0/0
Pv_Sal1_chr01	266083	PVX_087885	rhoptry-associated+membrane+antigen%2C+putative	10923.1	C	A	missense_variant	MODERATE	MISSENSE	aaC/aaA	p.Asn599Lys/c.1797C>A	0/0	0/0	0/0	0/0	0/0	0/0	1/1	0/0	1/1	0/0	./.	0/0	0/0	0/0	0/0	0/0	0/0	0/0	0/0	0/0	0/0	0/0	0/0	0/0	0/0	0/0	./.	0/0	0/0	0/0	0/0	0/0	0/0	0/0	0/0	0/0	0/0	0/0
Pv_Sal1_chr01	266087	PVX_087885	rhoptry-associated+membrane+antigen%2C+putative	25000.6	G	A	missense_variant	MODERATE	MISSENSE	Gga/Aga	p.Gly601Arg/c.1801G>A	0/0	0/0	1/1	0/0	0/0	0/0	0/0	0/0	0/0	0/0	./.	0/0	0/0	0/0	0/0	0/0	0/0	0/0	0/0	0/0	0/0	0/0	0/0	0/0	0/0	1/1	0/0	0/0	0/0	0/0	0/0	0/0	0/0	0/0	0/0	1/1	1/1	0/0
Pv_Sal1_chr01	266272	PVX_087885	rhoptry-associated+membrane+antigen%2C+putative	3602.04	A	G	synonymous_variant	LOW	SILENT	aaA/aaG	p.Lys662Lys/c.1986A>G	0/0	0/0	0/0	0/0	0/0	0/0	1/1	0/0	1/1	0/0	0/0	0/0	0/0	0/0	0/0	0/0	0/0	0/0	0/0	0/0	0/0	0/0	0/0	0/0	0/0	0/0	0/0	0/0	0/0	0/0	0/0	0/0	0/0	0/0	0/0	0/0	0/0	0/0
Pv_Sal1_chr01	266306	PVX_087885	rhoptry-associated+membrane+antigen%2C+putative	2465.81	T	C	splice_region_variant+intron_variant	LOW			c.2014+6T>C	0/0	0/0	0/0	0/0	0/0	0/0	0/0	0/0	0/0	1/1	0/0	0/0	0/0	0/0	0/0	./.	0/0	0/0	0/0	0/0	0/0	0/0	0/0	0/0	0/0	0/0	0/0	1/1	0/0	0/0	0/0	0/0	0/0	0/0	0/0	0/0	0/0	0/0
Pv_Sal1_chr01	266457	PVX_087885	rhoptry-associated+membrane+antigen%2C+putative	1416.19	C	T	synonymous_variant	LOW	SILENT	caC/caT	p.His678His/c.2034C>T	0/1	0/0	0/0	0/0	0/0	0/0	0/0	0/0	0/0	0/0	0/0	0/0	0/0	0/0	0/0	0/0	0/0	0/0	0/0	0/0	0/0	0/0	0/0	0/0	0/0	0/0	0/0	0/0	0/0	0/0	0/0	0/0	0/0	0/0	0/0	0/0	0/0	0/0
Pv_Sal1_chr01	267827			11488.3	C	T	intergenic_region	MODIFIER			n.267827C>T	1/1	1/1	0/0	./.	0/0	0/0	0/0	0/0	0/0	0/0	0/0	0/0	0/0	0/0	0/0	./.	0/0	0/0	0/0	0/0	0/0	0/0	0/0	0/0	0/0	0/0	0/0	0/0	0/0	0/0	0/0	1/1	0/0	0/0	./.	0/0	0/0	1/1
Pv_Sal1_chr01	268647			13639.8	G	T	intergenic_region	MODIFIER			n.268647G>T	0/0	0/0	1/1	0/0	0/0	0/0	0/0	0/0	0/0	0/0	./.	0/0	0/0	0/0	0/0	./.	0/0	0/0	0/0	0/0	0/0	0/0	0/0	0/0	0/0	1/1	0/0	0/0	./.	0/0	0/0	1/1	0/0	0/0	0/0	1/1	1/1	0/0
Pv_Sal1_chr01	268970			44975.2	G	C	intergenic_region	MODIFIER			n.268970G>C	1/1	1/1	1/1	./.	1/1	1/1	1/1	1/1	1/1	0/0	1/1	1/1	1/1	1/1	1/1	./.	1/1	1/1	1/1	1/1	1/1	1/1	./.	1/1	1/1	1/1	1/1	0/0	./.	1/1	1/1	1/1	1/1	1/1	./.	1/1	1/1	1/1
Pv_Sal1_chr01	269007	PVX_087895	AAA+family+ATPase%2C+putative	5108.59	C	T	synonymous_variant	LOW	SILENT	aaC/aaT	p.Asn2Asn/c.6C>T	1/1	0/0	0/0	0/0	0/0	0/0	0/0	0/0	0/0	0/0	0/0	0/0	0/0	0/0	0/0	./.	0/0	0/0	0/0	0/0	0/0	0/0	0/0	0/0	0/0	0/0	./.	0/0	./.	0/0	0/0	0/0	0/0	0/0	0/0	0/0	0/0	0/0
Pv_Sal1_chr01	269437	PVX_087895	AAA+family+ATPase%2C+putative	31964.3	A	C	missense_variant	MODERATE	MISSENSE	Aac/Cac	p.Asn146His/c.436A>C	0/0	0/0	0/0	./.	1/1	1/1	0/0	1/1	0/0	1/1	./.	1/1	1/1	1/1	./.	./.	0/0	1/1	1/1	1/1	1/1	1/1	1/1	1/1	1/1	0/0	0/0	./.	./.	1/1	./.	0/0	1/1	1/1	0/0	./.	0/0	./.
Pv_Sal1_chr01	269712	PVX_087895	AAA+family+ATPase%2C+putative	9767.81	T	C	synonymous_variant	LOW	SILENT	taT/taC	p.Tyr237Tyr/c.711T>C	1/1	0/0	1/1	0/0	0/0	0/0	1/1	0/0	1/1	0/0	0/0	0/0	0/0	0/0	0/0	./.	0/0	0/0	0/0	0/0	0/0	0/0	0/0	0/0	0/0	1/1	0/0	./.	./.	0/0	0/0	0/0	0/0	0/0	0/0	1/1	1/1	./.
Pv_Sal1_chr01	271156			39367.8	G	A	intergenic_region	MODIFIER			n.271156G>A	1/1	0/0	0/0	0/0	1/1	1/1	1/1	1/1	1/1	0/0	./.	1/1	1/1	1/1	./.	./.	0/0	1/1	1/1	1/1	1/1	1/1	1/1	1/1	1/1	0/0	1/1	0/0	./.	1/1	./.	1/1	1/1	1/1	0/0	0/0	0/0	0/0
Pv_Sal1_chr01	271299			2402.79	G	A	intergenic_region	MODIFIER			n.271299G>A	0/0	0/0	0/0	0/0	0/0	0/0	0/0	0/0	0/0	0/0	./.	0/0	0/0	0/0	0/0	./.	0/0	0/0	0/0	0/0	0/0	0/0	./.	0/0	0/0	0/0	0/0	0/0	./.	0/0	0/0	0/0	0/0	0/0	0/0	0/0	0/0	0/0
Pv_Sal1_chr01	271821			626.65	C	T	intergenic_region	MODIFIER			n.271821C>T	1/1	0/0	0/0	./.	0/0	0/0	0/0	0/0	0/0	0/0	./.	0/0	0/0	0/0	0/0	./.	0/0	0/0	0/0	0/0	0/0	0/0	0/0	0/0	0/0	0/0	0/0	0/0	0/0	0/0	0/0	0/0	0/0	0/0	./.	0/0	0/0	0/0
Pv_Sal1_chr01	272339			2801.93	T	C	intergenic_region	MODIFIER			n.272339T>C	0/0	0/0	0/0	./.	0/0	0/0	0/0	0/0	0/0	0/0	./.	0/0	0/0	0/0	0/0	0/0	0/0	0/0	0/0	0/0	0/0	0/1	0/0	0/0	0/0	0/0	0/0	0/0	./.	0/0	0/0	0/0	0/0	0/0	0/0	0/0	0/0	0/0
Pv_Sal1_chr01	272841			90146.7	T	C	intergenic_region	MODIFIER			n.272841T>C	./.	1/1	1/1	./.	1/1	1/1	1/1	1/1	1/1	1/1	1/1	1/1	1/1	1/1	1/1	1/1	1/1	1/1	1/1	1/1	1/1	1/1	1/1	1/1	1/1	1/1	1/1	1/1	./.	1/1	1/1	1/1	1/1	1/1	1/1	1/1	1/1	1/1
Pv_Sal1_chr01	272847			71238.1	C	T	intergenic_region	MODIFIER			n.272847C>T	./.	0/0	0/0	./.	1/1	1/1	0/0	1/1	0/0	0/0	1/1	1/1	1/1	1/1	1/1	0/0	0/0	1/1	1/1	1/1	1/1	1/1	1/1	1/1	1/1	0/0	0/0	0/0	./.	1/1	1/1	0/0	1/1	1/1	0/0	0/0	0/0	0/0
Pv_Sal1_chr01	273383	PVX_087900	hypothetical+protein%2C+conserved	27988	A	C	missense_variant	MODERATE	MISSENSE	Agc/Cgc	p.Ser25Arg/c.73A>C	0/0	0/0	0/0	./.	1/1	0/0	1/1	0/0	1/1	0/0	1/1	1/1	1/1	1/1	1/1	0/0	0/0	1/1	1/1	./.	1/1	1/1	./.	1/1	1/1	0/0	0/0	0/0	0/0	1/1	1/1	0/0	1/1	1/1	./.	0/0	0/0	0/0
Pv_Sal1_chr01	273416	PVX_087900	hypothetical+protein%2C+conserved	28958.2	G	T	missense_variant	MODERATE	MISSENSE	Ggc/Tgc	p.Gly36Cys/c.106G>T	0/0	0/0	0/0	./.	1/1	0/0	1/1	0/0	1/1	0/0	./.	1/1	1/1	1/1	1/1	0/0	0/0	1/1	1/1	./.	1/1	1/1	1/1	1/1	1/1	0/0	0/0	0/0	0/0	1/1	1/1	0/0	1/1	1/1	0/0	0/0	0/0	0/0
Pv_Sal1_chr01	273791	PVX_087900	hypothetical+protein%2C+conserved	2570.06	C	G	missense_variant	MODERATE	MISSENSE	Ctc/Gtc	p.Leu161Val/c.481C>G	./.	0/0	0/0	./.	0/0	0/0	0/0	0/0	0/0	0/0	0/0	0/0	0/0	0/0	0/0	./.	0/0	0/0	0/0	0/0	0/0	0/0	./.	0/0	0/0	0/0	1/1	0/0	./.	0/0	0/0	0/0	0/0	0/0	0/0	0/0	0/0	0/0
Pv_Sal1_chr01	274494	PVX_087900	hypothetical+protein%2C+conserved	14875.5	G	A	missense_variant	MODERATE	MISSENSE	cGc/cAc	p.Arg395His/c.1184G>A	0/0	1/1	1/1	./.	0/0	1/1	0/0	1/1	0/0	1/1	0/0	0/0	0/0	0/0	0/0	./.	1/1	0/0	0/0	0/0	0/0	0/0	./.	0/0	0/0	1/1	1/1	1/1	./.	0/0	./.	1/1	0/0	0/0	1/1	1/1	1/1	1/1
Pv_Sal1_chr01	274605	PVX_087900	hypothetical+protein%2C+conserved	7194.42	G	A	missense_variant	MODERATE	MISSENSE	gGt/gAt	p.Gly432Asp/c.1295G>A	0/0	1/1	0/0	./.	0/0	1/1	0/0	1/1	0/0	1/1	./.	0/0	0/0	0/0	0/0	0/0	0/0	0/0	0/0	./.	0/0	0/0	0/0	0/0	0/0	0/0	0/0	1/1	./.	0/0	0/0	0/0	0/0	0/0	1/1	0/0	0/0	0/0
Pv_Sal1_chr01	275763	PVX_087900	hypothetical+protein%2C+conserved	2836.68	C	G	missense_variant	MODERATE	MISSENSE	aCg/aGg	p.Thr818Arg/c.2453C>G	./.	0/0	0/0	./.	0/0	0/0	1/1	0/0	1/1	0/0	0/0	0/0	0/0	0/0	0/0	./.	1/1	0/0	0/0	./.	0/0	0/0	0/0	0/0	0/0	0/0	0/0	0/0	./.	0/0	./.	0/0	0/0	0/0	0/0	0/0	0/0	0/0
Pv_Sal1_chr01	276075	PVX_087900	hypothetical+protein%2C+conserved	6742.3	T	C	missense_variant	MODERATE	MISSENSE	gTc/gCc	p.Val922Ala/c.2765T>C	0/0	0/0	0/1	0/0	0/0	0/0	0/0	0/0	0/0	0/0	0/0	0/0	0/0	0/0	0/0	0/0	0/0	0/0	0/0	0/0	0/0	0/0	0/0	0/0	0/0	1/1	0/0	0/0	./.	0/0	0/0	0/0	0/0	0/0	0/0	1/1	1/1	0/0
Pv_Sal1_chr01	276482	PVX_087900	hypothetical+protein%2C+conserved	1265.1	G	T	missense_variant	MODERATE	MISSENSE	Ggc/Tgc	p.Gly1058Cys/c.3172G>T	./.	0/0	0/0	0/0	0/0	0/0	0/0	0/0	0/0	0/0	0/0	0/0	0/0	0/0	0/0	0/0	0/0	0/0	0/0	0/0	0/0	0/1	0/0	0/0	0/0	0/0	0/0	0/0	./.	0/0	0/0	0/0	0/0	0/0	0/0	0/0	0/0	0/0
Pv_Sal1_chr01	276714	PVX_087900	hypothetical+protein%2C+conserved	10545.8	A	C	missense_variant	MODERATE	MISSENSE	aAc/aCc	p.Asn1135Thr/c.3404A>C	0/0	0/0	0/1	0/0	0/0	0/0	0/0	0/0	0/0	1/1	0/0	0/0	0/0	0/0	0/0	0/0	0/0	0/0	0/0	0/0	0/0	0/0	0/0	0/0	0/0	0/0	1/1	1/1	0/0	0/0	0/0	1/1	0/0	0/0	0/0	0/0	0/0	0/0
Pv_Sal1_chr01	276748	PVX_087900	hypothetical+protein%2C+conserved	7784.06	C	G	synonymous_variant	LOW	SILENT	ccC/ccG	p.Pro1146Pro/c.3438C>G	./.	0/0	0/1	0/0	0/0	0/0	0/0	0/0	0/0	0/0	0/0	0/0	0/0	0/0	0/0	0/0	0/0	0/0	0/0	0/0	0/0	0/0	0/0	0/0	0/0	0/0	1/1	0/0	./.	0/0	0/0	1/1	0/0	0/0	0/0	0/0	0/0	0/0
Pv_Sal1_chr01	276901	PVX_087900	hypothetical+protein%2C+conserved	85798.4	C	G	missense_variant	MODERATE	MISSENSE	atC/atG	p.Ile1197Met/c.3591C>G	0/0	1/1	1/1	./.	1/1	1/1	1/1	1/1	1/1	1/1	1/1	1/1	1/1	1/1	1/1	1/1	1/1	1/1	1/1	1/1	1/1	1/1	1/1	1/1	1/1	1/1	1/1	1/1	./.	1/1	1/1	1/1	1/1	1/1	1/1	1/1	1/1	./.
Pv_Sal1_chr01	276944	PVX_087900	hypothetical+protein%2C+conserved	2748.4	C	G	missense_variant	MODERATE	MISSENSE	Cag/Gag	p.Gln1212Glu/c.3634C>G	0/0	0/0	0/0	./.	0/0	0/0	1/1	0/0	1/1	0/0	0/0	0/0	0/0	0/0	0/0	0/0	0/0	0/0	0/0	0/0	0/0	0/0	0/0	0/0	0/0	0/0	0/0	0/0	./.	0/0	0/0	0/0	0/0	0/0	0/0	0/0	0/0	0/0
Pv_Sal1_chr01	276946	PVX_087900	hypothetical+protein%2C+conserved	15851.8	G	T	missense_variant	MODERATE	MISSENSE	caG/caT	p.Gln1212His/c.3636G>T	0/0	0/0	1/1	./.	0/0	0/0	0/0	0/0	0/0	0/0	0/0	0/0	0/0	0/0	0/0	0/0	1/1	0/0	0/0	0/0	0/0	0/0	0/0	0/0	0/0	1/1	1/1	0/0	./.	0/0	0/0	0/0	0/0	0/0	0/0	0/0	1/1	0/0
Pv_Sal1_chr01	277549	PVX_087900	hypothetical+protein%2C+conserved	4506.96	C	T	3_prime_UTR_variant	MODIFIER		156	c.*156C>T	1/1	1/1	0/0	0/0	0/0	0/0	0/0	0/0	0/0	0/0	0/0	0/0	0/0	0/0	0/0	1/1	0/0	0/0	0/0	0/0	0/0	0/0	0/0	0/0	0/0	0/0	0/0	0/0	0/0	0/0	0/0	0/0	0/0	0/0	./.	0/0	0/0	1/1
Pv_Sal1_chr01	278135			606.56	G	A	intergenic_region	MODIFIER			n.278135G>A	0/0	0/0	0/0	0/0	0/0	0/0	0/0	0/0	0/0	0/0	0/0	0/0	0/0	0/0	0/0	0/0	0/0	0/0	0/0	0/0	0/0	0/0	0/0	0/0	0/0	0/0	0/0	0/0	0/0	0/0	0/0	0/0	0/0	0/0	./.	0/0	0/0	0/0
Pv_Sal1_chr01	278158			813.25	C	T	intergenic_region	MODIFIER			n.278158C>T	0/0	0/0	0/0	0/0	0/0	0/0	0/0	0/0	0/0	0/0	0/0	0/0	0/0	0/0	0/0	0/0	0/0	0/0	0/0	0/0	0/0	0/0	0/0	0/0	0/0	0/0	0/0	0/0	0/0	0/0	0/0	1/1	0/0	0/0	0/0	0/0	0/0	0/0
Pv_Sal1_chr01	278336			2053.42	T	C	intergenic_region	MODIFIER			n.278336T>C	0/0	0/0	0/0	0/0	0/0	0/0	1/1	0/0	1/1	0/0	0/0	0/0	0/0	0/0	0/0	0/0	0/0	0/0	0/0	./.	0/0	0/0	0/0	0/0	0/0	0/0	0/0	0/0	0/0	0/0	0/0	0/0	0/0	0/0	0/0	0/0	0/0	0/0
Pv_Sal1_chr01	278378			107249	C	G	intergenic_region	MODIFIER			n.278378C>G	1/1	1/1	0/0	1/1	1/1	1/1	1/1	1/1	1/1	1/1	1/1	1/1	1/1	1/1	1/1	1/1	1/1	1/1	1/1	./.	1/1	1/1	1/1	1/1	1/1	0/0	0/0	1/1	1/1	1/1	1/1	1/1	1/1	1/1	1/1	1/1	0/0	1/1
Pv_Sal1_chr01	278538			38695.2	C	A	intergenic_region	MODIFIER			n.278538C>A	0/0	1/1	0/0	0/0	1/1	0/0	0/0	0/0	0/0	1/1	1/1	1/1	1/1	1/1	1/1	0/0	0/0	1/1	1/1	./.	1/1	1/1	1/1	1/1	1/1	0/0	0/0	1/1	0/0	1/1	1/1	1/1	1/1	1/1	./.	1/1	0/0	1/1
Pv_Sal1_chr01	278586	PVX_087905	hypothetical+protein%2C+conserved	39197.7	G	A	missense_variant	MODERATE	MISSENSE	aGa/aAa	p.Arg11Lys/c.32G>A	0/0	1/1	0/0	0/0	1/1	0/0	1/1	0/0	1/1	0/0	1/1	1/1	1/1	1/1	1/1	0/0	0/0	1/1	1/1	./.	1/1	1/1	1/1	1/1	1/1	0/0	0/0	0/0	0/0	1/1	1/1	1/1	1/1	1/1	1/1	1/1	0/1	1/1
Pv_Sal1_chr01	279334	PVX_087905	hypothetical+protein%2C+conserved	17082.2	T	C	synonymous_variant	LOW	SILENT	ctT/ctC	p.Leu260Leu/c.780T>C	1/1	0/0	0/0	1/1	0/0	1/1	0/0	1/1	0/0	1/1	0/0	0/0	0/0	0/0	0/0	1/1	1/1	0/0	0/0	0/0	0/0	0/0	0/0	0/0	0/0	0/0	1/1	1/1	1/1	0/0	0/0	0/1	0/0	0/0	0/0	0/0	0/0	0/0
Pv_Sal1_chr01	280016			4209.06	G	A	intergenic_region	MODIFIER			n.280016G>A	0/0	./.	0/0	./.	0/0	1/1	0/0	1/1	0/0	0/0	0/0	0/0	0/0	0/0	0/0	0/0	1/1	0/0	0/0	./.	./.	0/0	0/0	0/0	0/0	0/0	0/0	0/0	0/0	0/0	0/0	0/0	0/0	0/0	0/0	0/0	0/0	0/0
Pv_Sal1_chr01	280177			7487.65	C	G	intergenic_region	MODIFIER			n.280177C>G	0/0	0/0	0/0	1/1	0/0	0/0	0/0	0/0	0/0	0/0	0/0	0/0	0/0	0/0	0/0	0/0	1/1	0/0	0/0	./.	0/0	0/0	0/0	0/0	0/0	0/0	1/1	0/0	0/0	0/0	0/0	0/0	0/0	0/0	0/0	0/0	0/0	0/0
Pv_Sal1_chr01	280214			12896.2	C	T	intergenic_region	MODIFIER			n.280214C>T	0/0	0/0	0/0	0/0	0/0	0/0	0/0	0/0	0/0	0/0	0/0	0/0	0/0	0/0	0/0	0/0	0/0	0/0	0/0	./.	0/0	0/0	0/0	0/0	0/0	0/0	1/1	0/0	0/0	0/0	0/0	0/0	0/0	0/0	0/0	0/0	0/0	0/0
Pv_Sal1_chr01	280244			77727.7	A	G	intergenic_region	MODIFIER			n.280244A>G	1/1	1/1	1/1	1/1	1/1	1/1	1/1	1/1	1/1	1/1	./.	1/1	1/1	1/1	1/1	./.	1/1	1/1	1/1	./.	1/1	1/1	1/1	1/1	1/1	1/1	1/1	1/1	1/1	1/1	1/1	1/1	1/1	1/1	1/1	1/1	1/1	1/1
Pv_Sal1_chr01	281009			4314.04	G	T	intergenic_region	MODIFIER			n.281009G>T	0/0	0/0	./.	0/0	0/0	0/0	1/1	0/0	1/1	0/0	0/0	0/0	0/0	0/0	0/0	./.	0/0	0/0	0/0	./.	0/0	0/0	0/0	0/0	0/0	0/0	1/1	0/0	./.	0/0	0/0	0/0	0/0	0/0	0/0	0/0	0/0	0/0
Pv_Sal1_chr01	282344			1508.76	C	T	intergenic_region	MODIFIER			n.282344C>T	./.	0/0	./.	0/0	0/0	0/0	1/1	0/0	1/1	0/0	./.	0/0	0/0	0/0	0/0	./.	0/0	0/0	0/0	./.	./.	0/0	./.	0/0	0/0	0/0	1/1	./.	./.	0/0	0/0	0/0	0/0	0/0	0/0	0/0	0/0	0/0
Pv_Sal1_chr01	282511			5762.05	G	T	intergenic_region	MODIFIER			n.282511G>T	0/0	1/1	0/0	0/0	1/1	0/0	0/0	0/0	0/0	0/0	1/1	0/0	1/1	1/1	0/0	./.	./.	1/1	0/0	./.	0/1	0/0	0/0	1/1	1/1	0/0	0/0	./.	./.	1/1	0/0	0/0	1/1	0/0	0/0	1/1	0/0	./.
Pv_Sal1_chr01	282515			5205.72	G	A	intergenic_region	MODIFIER			n.282515G>A	0/0	1/1	0/0	0/0	1/1	0/0	0/0	0/0	0/0	0/0	1/1	0/0	1/1	1/1	0/0	./.	./.	1/1	0/0	./.	0/1	0/0	0/0	1/1	1/1	0/0	0/0	./.	./.	1/1	0/0	0/0	1/1	0/0	0/0	1/1	0/0	./.
Pv_Sal1_chr01	282521			5649.52	C	T	intergenic_region	MODIFIER			n.282521C>T	0/0	1/1	0/0	0/0	1/1	0/0	0/0	0/0	0/0	0/0	1/1	0/0	1/1	1/1	0/0	./.	./.	1/1	0/0	./.	./.	0/0	0/0	1/1	1/1	0/0	0/0	./.	./.	1/1	0/0	0/0	1/1	0/0	0/0	1/1	0/0	./.
Pv_Sal1_chr01	282528			5598.83	C	T	intergenic_region	MODIFIER			n.282528C>T	./.	./.	0/0	0/0	1/1	0/0	0/0	0/0	0/0	0/0	1/1	0/0	1/1	1/1	0/0	./.	0/0	0/1	0/0	./.	./.	0/0	0/0	1/1	1/1	0/0	0/0	./.	./.	1/1	0/0	0/0	./.	0/0	0/0	0/0	0/0	./.
Pv_Sal1_chr01	282532			1739.36	G	A	intergenic_region	MODIFIER			n.282532G>A	./.	0/0	0/0	0/0	1/1	0/0	0/0	0/0	0/0	0/0	1/1	0/0	1/1	1/1	0/0	./.	0/0	0/1	0/0	./.	./.	0/0	./.	1/1	1/1	0/0	0/0	./.	./.	1/1	0/0	0/0	./.	./.	0/0	./.	0/0	0/0
Pv_Sal1_chr01	282538			2245.66	C	T,*	intergenic_region	MODIFIER			n.282538C>T	./.	0/0	0/0	0/0	1/1	0/0	0/0	0/0	0/0	0/0	1/1	0/0	1/1	1/1	2/2	./.	0/0	0/1	0/0	./.	./.	2/2	2/2	1/1	1/1	0/0	0/0	./.	./.	1/1	0/0	0/0	./.	2/2	2/2	0/0	0/0	0/0
Pv_Sal1_chr01	282545			2211.57	C	G,*	intergenic_region	MODIFIER			n.282545C>G	./.	./.	0/0	0/0	1/1	0/0	0/0	0/0	0/0	0/0	./.	0/0	1/1	1/1	2/2	./.	0/0	0/1	0/0	./.	./.	2/2	2/2	1/1	1/1	0/0	0/0	./.	./.	1/1	0/0	0/0	./.	2/2	2/2	./.	0/0	0/0
Pv_Sal1_chr01	282567			2356.05	C	T,*	intergenic_region	MODIFIER			n.282567C>T	./.	./.	0/0	0/0	1/1	0/0	0/0	0/0	0/0	0/0	./.	0/0	1/1	1/1	2/2	./.	0/0	0/1	2/2	./.	./.	2/2	2/2	1/1	1/1	0/0	0/0	./.	./.	1/1	./.	0/0	0/0	2/2	2/2	0/0	0/0	0/0
Pv_Sal1_chr01	283635	PVX_087910	E3+ubiquitin-protein+ligase%2C+putative	15819	T	C	synonymous_variant	LOW	SILENT	ggT/ggC	p.Gly127Gly/c.381T>C	./.	./.	./.	./.	./.	./.	./.	./.	./.	1/1	./.	./.	1/1	1/1	./.	0/0	./.	./.	./.	./.	./.	./.	./.	1/1	1/1	1/1	./.	./.	./.	1/1	./.	./.	1/1	./.	1/1	./.	1/1	./.
Pv_Sal1_chr01	283638	PVX_087910	E3+ubiquitin-protein+ligase%2C+putative	15196.8	G	A	synonymous_variant	LOW	SILENT	aaG/aaA	p.Lys128Lys/c.384G>A	./.	./.	./.	./.	./.	./.	./.	./.	./.	1/1	./.	./.	1/1	1/1	./.	./.	./.	./.	./.	./.	./.	./.	./.	1/1	1/1	1/1	./.	./.	./.	1/1	./.	./.	1/1	./.	1/1	./.	1/1	./.
Pv_Sal1_chr01	283639	PVX_087910	E3+ubiquitin-protein+ligase%2C+putative	15286.8	A	G	missense_variant	MODERATE	MISSENSE	Agc/Ggc	p.Ser129Gly/c.385A>G	./.	./.	./.	./.	./.	./.	./.	./.	./.	1/1	./.	./.	1/1	1/1	./.	./.	./.	./.	./.	./.	./.	./.	./.	1/1	1/1	1/1	./.	./.	./.	1/1	./.	./.	1/1	./.	1/1	./.	1/1	./.
Pv_Sal1_chr01	283647	PVX_087910	E3+ubiquitin-protein+ligase%2C+putative	14831.7	G	A	synonymous_variant	LOW	SILENT	caG/caA	p.Gln131Gln/c.393G>A	./.	./.	./.	./.	./.	./.	./.	./.	./.	1/1	./.	./.	1/1	1/1	./.	./.	./.	./.	./.	./.	./.	./.	./.	1/1	1/1	0/0	./.	./.	./.	1/1	./.	./.	1/1	./.	1/1	./.	1/1	./.
Pv_Sal1_chr01	283653	PVX_087910	E3+ubiquitin-protein+ligase%2C+putative	14979.9	A	C,T	synonymous_variant	LOW	SILENT	ggA/ggC	p.Gly133Gly/c.399A>C	./.	./.	./.	./.	./.	./.	./.	./.	./.	1/1	./.	./.	1/1	1/1	./.	./.	./.	./.	./.	./.	./.	./.	./.	1/1	1/1	0/0	./.	./.	./.	1/1	./.	./.	1/1	./.	1/1	./.	1/1	./.
Pv_Sal1_chr01	283654	PVX_087910	E3+ubiquitin-protein+ligase%2C+putative	14726.5	C	G,A	missense_variant	MODERATE	MISSENSE	Cag/Gag	p.Gln134Glu/c.400C>G	./.	./.	./.	./.	./.	./.	./.	./.	./.	1/1	./.	./.	1/1	1/1	./.	./.	./.	./.	./.	./.	./.	./.	./.	1/1	1/1	0/0	./.	./.	./.	1/1	./.	./.	1/1	./.	1/1	./.	0/1	./.
Pv_Sal1_chr01	283656	PVX_087910	E3+ubiquitin-protein+ligase%2C+putative	15008.5	G	A	synonymous_variant	LOW	SILENT	caG/caA	p.Gln134Gln/c.402G>A	./.	./.	./.	./.	./.	./.	./.	./.	./.	1/1	./.	./.	1/1	1/1	./.	./.	./.	./.	./.	./.	./.	./.	./.	1/1	1/1	0/0	./.	./.	./.	1/1	./.	./.	1/1	./.	1/1	./.	0/1	./.
Pv_Sal1_chr01	283662	PVX_087910	E3+ubiquitin-protein+ligase%2C+putative	14861.5	A	T	synonymous_variant	LOW	SILENT	ggA/ggT	p.Gly136Gly/c.408A>T	./.	./.	./.	./.	./.	./.	./.	./.	./.	1/1	./.	./.	1/1	1/1	./.	./.	./.	./.	./.	./.	./.	./.	./.	1/1	1/1	0/0	./.	./.	./.	1/1	./.	./.	1/1	./.	1/1	./.	0/1	./.
Pv_Sal1_chr01	283663	PVX_087910	E3+ubiquitin-protein+ligase%2C+putative	14861.5	C	A	missense_variant	MODERATE	MISSENSE	Cag/Aag	p.Gln137Lys/c.409C>A	./.	./.	./.	./.	./.	./.	./.	./.	./.	1/1	./.	./.	1/1	1/1	./.	./.	./.	./.	./.	./.	./.	./.	./.	1/1	1/1	0/0	./.	./.	./.	1/1	./.	./.	1/1	./.	1/1	./.	0/1	./.
Pv_Sal1_chr01	283902	PVX_087910	E3+ubiquitin-protein+ligase%2C+putative	19157	C	G	missense_variant	MODERATE	MISSENSE	aaC/aaG	p.Asn216Lys/c.648C>G	./.	./.	./.	0/0	1/1	./.	0/0	0/0	0/0	0/0	./.	1/1	1/1	1/1	./.	0/0	0/0	1/1	./.	./.	1/1	1/1	1/1	1/1	1/1	0/0	./.	./.	./.	1/1	./.	0/0	1/1	./.	1/1	1/1	0/0	./.
Pv_Sal1_chr01	284000	PVX_087910	E3+ubiquitin-protein+ligase%2C+putative	6129.08	C	T	missense_variant	MODERATE	MISSENSE	gCc/gTc	p.Ala249Val/c.746C>T	./.	./.	./.	0/0	0/0	0/0	0/0	0/0	0/0	0/0	./.	0/0	0/0	0/0	./.	0/0	0/0	0/0	0/0	./.	0/0	./.	0/0	0/0	0/0	0/0	0/0	./.	./.	1/1	0/0	0/0	0/0	0/0	1/1	./.	0/0	./.
Pv_Sal1_chr01	284067	PVX_087910	E3+ubiquitin-protein+ligase%2C+putative	17358.3	G	C	missense_variant	MODERATE	MISSENSE	aaG/aaC	p.Lys271Asn/c.813G>C	./.	./.	./.	0/0	1/1	0/0	1/1	0/0	1/1	0/0	./.	1/1	1/1	1/1	./.	./.	0/0	1/1	1/1	./.	1/1	./.	1/1	1/1	1/1	0/0	./.	./.	./.	1/1	./.	0/0	1/1	1/1	1/1	./.	0/0	./.
Pv_Sal1_chr01	284202	PVX_087910	E3+ubiquitin-protein+ligase%2C+putative	16049.4	T	C	synonymous_variant	LOW	SILENT	agT/agC	p.Ser316Ser/c.948T>C	./.	1/1	./.	./.	1/1	1/1	0/0	1/1	0/0	1/1	./.	1/1	1/1	1/1	./.	./.	1/1	1/1	1/1	./.	1/1	./.	1/1	1/1	1/1	1/1	./.	./.	0/0	1/1	./.	./.	1/1	./.	1/1	1/1	1/1	./.
Pv_Sal1_chr01	284540	PVX_087910	E3+ubiquitin-protein+ligase%2C+putative	1683.97	A	G	missense_variant	MODERATE	MISSENSE	aAt/aGt	p.Asn429Ser/c.1286A>G	0/0	./.	./.	0/0	0/0	1/1	0/0	1/1	0/0	0/0	./.	0/0	0/0	0/0	./.	0/0	0/0	./.	0/0	./.	0/0	0/0	0/0	0/0	0/0	0/0	0/0	0/0	0/0	0/0	./.	./.	0/0	0/0	0/0	0/0	0/0	./.
Pv_Sal1_chr01	284544	PVX_087910	E3+ubiquitin-protein+ligase%2C+putative	1341.98	A	G	synonymous_variant	LOW	SILENT	ggA/ggG	p.Gly430Gly/c.1290A>G	./.	0/0	./.	0/0	0/0	0/0	1/1	0/0	1/1	0/0	./.	0/0	0/0	0/0	./.	1/1	0/0	./.	0/0	./.	0/0	0/0	0/0	0/0	0/0	0/0	1/1	0/0	0/0	0/0	./.	./.	0/0	0/0	0/0	0/0	0/0	./.
Pv_Sal1_chr01	285189	PVX_087910	E3+ubiquitin-protein+ligase%2C+putative	5238.4	A	C,*	synonymous_variant	LOW	SILENT	ggA/ggC	p.Gly645Gly/c.1935A>C	./.	./.	./.	0/0	1/1	0/0	./.	0/0	./.	0/0	./.	1/1	1/1	1/1	./.	./.	./.	./.	./.	./.	1/1	./.	1/1	1/1	./.	0/0	./.	./.	./.	1/1	./.	./.	1/1	1/1	1/1	./.	0/0	./.
Pv_Sal1_chr01	285201	PVX_087910	E3+ubiquitin-protein+ligase%2C+putative	10242.4	G	A,*	synonymous_variant	LOW	SILENT	ggG/ggA	p.Gly649Gly/c.1947G>A	./.	./.	./.	0/0	1/1	0/0	./.	0/0	0/0	0/0	./.	1/1	1/1	1/1	./.	./.	0/0	./.	./.	./.	1/1	./.	1/1	1/1	./.	0/0	./.	./.	0/0	1/1	./.	./.	1/1	1/1	1/1	./.	0/0	./.
Pv_Sal1_chr01	285736	PVX_087910	E3+ubiquitin-protein+ligase%2C+putative	687.53	G	T	missense_variant	MODERATE	MISSENSE	Gcc/Tcc	p.Ala828Ser/c.2482G>T	./.	./.	./.	0/0	0/0	0/0	0/0	0/0	0/0	0/0	./.	0/0	0/0	0/0	0/0	./.	0/0	0/0	0/0	./.	0/0	0/0	0/0	0/0	./.	0/0	./.	./.	0/0	0/0	0/0	./.	0/0	0/0	0/0	0/0	0/0	./.
Pv_Sal1_chr01	286471	PVX_087910	E3+ubiquitin-protein+ligase%2C+putative	4822.89	C	T	stop_gained	HIGH	NONSENSE	Cga/Tga	p.Arg1073*/c.3217C>T	0/0	./.	./.	./.	0/0	0/0	0/0	0/0	0/0	0/0	./.	0/0	0/0	0/0	./.	./.	0/0	0/0	0/0	./.	0/0	0/0	0/0	0/0	./.	0/0	./.	0/0	0/0	0/0	0/0	0/0	0/0	0/0	0/0	0/0	0/0	./.
Pv_Sal1_chr01	286894			8456.06	T	C	intergenic_region	MODIFIER			n.286894T>C	./.	./.	1/1	./.	1/1	0/0	1/1	0/0	1/1	1/1	./.	1/1	./.	1/1	./.	./.	0/0	1/1	1/1	./.	1/1	./.	1/1	1/1	./.	1/1	./.	./.	1/1	1/1	./.	1/1	1/1	1/1	./.	1/1	./.	./.
Pv_Sal1_chr01	287068			644.79	T	A	intergenic_region	MODIFIER			n.287068T>A	./.	0/0	./.	./.	0/0	0/0	1/1	0/0	1/1	0/0	./.	0/0	0/0	0/0	./.	1/1	0/0	0/0	./.	./.	0/0	0/0	0/0	0/0	0/0	0/0	0/0	0/0	0/0	0/0	0/0	0/0	0/0	0/0	0/0	0/0	0/0	./.
Pv_Sal1_chr01	287838			1148.11	A	T	intergenic_region	MODIFIER			n.287838A>T	./.	./.	./.	./.	0/0	0/0	0/0	0/0	0/0	0/0	./.	0/0	0/0	0/0	./.	./.	0/0	0/0	./.	./.	0/0	0/0	0/0	0/0	./.	0/0	./.	0/0	0/0	0/0	./.	0/0	0/0	0/0	0/0	0/0	0/0	./.
Pv_Sal1_chr01	288379	PVX_087915	RAP+protein%2C+putative	866.28	G	A	missense_variant	MODERATE	MISSENSE	Ggt/Agt	p.Gly84Ser/c.250G>A	./.	./.	./.	./.	0/0	./.	0/0	0/0	0/0	0/0	./.	0/0	0/0	0/0	./.	./.	1/1	0/0	0/0	./.	0/0	0/0	0/0	0/0	0/0	0/0	./.	0/0	./.	0/0	./.	0/0	0/0	0/0	0/0	0/0	0/0	./.
Pv_Sal1_chr01	288477	PVX_087915	RAP+protein%2C+putative	1575.43	G	A	synonymous_variant	LOW	SILENT	ttG/ttA	p.Leu116Leu/c.348G>A	0/0	./.	0/0	./.	0/0	./.	0/0	0/0	0/0	0/0	./.	0/0	0/0	0/0	0/0	./.	1/1	./.	0/0	./.	0/0	0/0	0/0	0/0	0/0	0/0	./.	0/0	0/0	0/0	./.	0/0	0/0	./.	0/0	0/0	0/0	0/0
Pv_Sal1_chr01	288700	PVX_087915	RAP+protein%2C+putative	688.7	C	G	missense_variant	MODERATE	MISSENSE	Cca/Gca	p.Pro191Ala/c.571C>G	./.	./.	0/0	./.	0/0	0/0	0/0	0/0	0/0	0/0	./.	./.	0/0	0/0	./.	./.	0/0	0/0	0/0	./.	0/0	0/0	0/0	0/0	./.	0/0	./.	0/0	0/0	0/0	./.	0/0	0/0	0/0	0/0	0/0	0/0	./.
Pv_Sal1_chr01	288708	PVX_087915	RAP+protein%2C+putative	571.84	G	A	synonymous_variant	LOW	SILENT	gaG/gaA	p.Glu193Glu/c.579G>A	./.	./.	0/0	./.	0/0	0/0	0/0	0/0	0/0	0/0	./.	./.	0/0	0/0	./.	./.	0/0	0/0	0/0	./.	0/0	0/0	0/0	0/0	./.	0/0	./.	0/0	0/0	0/0	./.	0/0	0/0	0/0	0/0	0/0	0/0	./.
Pv_Sal1_chr01	290002	PVX_087915	RAP+protein%2C+putative	1380.54	G	A	missense_variant	MODERATE	MISSENSE	Ggg/Agg	p.Gly625Arg/c.1873G>A	0/0	0/0	0/0	./.	0/0	0/0	0/0	0/0	0/0	0/0	./.	0/0	0/0	0/0	0/0	0/0	0/0	0/0	0/0	./.	0/0	0/0	0/0	0/0	0/0	0/0	./.	0/0	0/0	0/0	0/0	0/0	0/0	0/0	./.	0/0	0/0	./.
Pv_Sal1_chr01	290241	PVX_087915	RAP+protein%2C+putative	1494.65	T	C	synonymous_variant	LOW	SILENT	ctT/ctC	p.Leu704Leu/c.2112T>C	0/0	0/0	0/0	0/0	0/0	0/0	0/0	0/0	0/0	0/0	./.	0/0	0/0	0/0	./.	./.	0/0	0/0	0/0	./.	0/0	0/0	0/0	0/0	0/0	0/0	./.	0/0	0/0	0/0	0/0	1/1	0/0	0/0	./.	0/0	0/0	./.
Pv_Sal1_chr01	291051	PVX_087915	RAP+protein%2C+putative	538.88	C	T	synonymous_variant	LOW	SILENT	aaC/aaT	p.Asn974Asn/c.2922C>T	0/0	0/0	0/0	./.	0/0	0/0	0/0	0/0	0/0	0/0	./.	0/0	0/0	0/0	0/0	0/0	0/0	0/0	0/0	./.	0/0	0/0	0/1	0/0	0/0	0/0	./.	0/0	0/0	0/0	0/0	0/0	0/0	0/0	./.	0/0	0/0	./.
Pv_Sal1_chr01	291125	PVX_087915	RAP+protein%2C+putative	560.47	C	T	missense_variant	MODERATE	MISSENSE	aCg/aTg	p.Thr999Met/c.2996C>T	0/0	0/0	0/0	0/0	0/0	0/0	1/1	0/0	1/1	0/0	./.	0/0	0/0	0/0	./.	1/1	./.	0/0	0/0	./.	0/0	0/0	0/0	0/0	0/0	0/0	./.	0/0	0/0	0/0	0/0	0/0	0/0	0/0	./.	0/0	0/0	./.
Pv_Sal1_chr01	291317	PVX_087915	RAP+protein%2C+putative	2696.78	G	T	splice_region_variant+intron_variant	LOW			c.3077+4G>T	0/0	0/0	0/0	0/0	0/0	0/0	0/0	0/0	0/0	0/0	./.	0/0	0/0	0/0	0/0	./.	0/0	0/0	0/0	./.	0/0	0/0	0/0	0/0	0/0	0/0	./.	0/0	0/0	0/0	./.	1/1	0/0	0/0	./.	0/0	0/0	./.
Pv_Sal1_chr01	291366	PVX_087915	RAP+protein%2C+putative	1791.31	C	T	intron_variant	MODIFIER			c.3077+53C>T	0/0	0/0	./.	0/0	0/0	0/0	0/0	0/0	0/0	1/1	./.	0/0	0/0	0/0	0/0	./.	0/0	0/0	0/0	./.	0/0	./.	0/0	0/0	0/0	1/1	./.	1/1	./.	0/0	0/0	0/0	0/0	0/0	./.	0/0	0/1	./.
Pv_Sal1_chr01	291915			1468.91	G	A	intergenic_region	MODIFIER			n.291915G>A	./.	./.	0/0	0/0	0/0	./.	0/0	0/0	0/0	0/0	0/0	0/0	0/0	0/0	0/0	./.	0/0	0/0	0/0	./.	0/0	0/0	0/0	0/0	0/0	0/0	./.	0/0	0/0	0/0	0/0	0/0	0/0	0/0	0/0	0/0	0/0	./.
Pv_Sal1_chr01	291931			7299.22	T	G	intergenic_region	MODIFIER			n.291931T>G	0/0	./.	0/0	0/0	1/1	./.	./.	0/0	1/1	0/0	./.	1/1	1/1	1/1	1/1	./.	0/0	1/1	1/1	./.	1/1	1/1	1/1	1/1	1/1	0/0	./.	0/0	0/0	1/1	0/1	0/0	1/1	1/1	./.	1/1	0/0	./.
Pv_Sal1_chr01	291972			814.97	G	A	intergenic_region	MODIFIER			n.291972G>A	0/0	0/0	0/0	0/0	0/0	./.	./.	0/0	1/1	0/0	./.	0/0	0/0	0/0	0/0	./.	0/0	0/0	0/0	./.	0/0	0/0	0/0	0/0	0/0	0/0	./.	0/0	0/0	0/0	0/0	0/0	0/0	0/0	./.	0/0	0/0	./.
Pv_Sal1_chr01	291973			815.67	G	A	intergenic_region	MODIFIER			n.291973G>A	0/0	0/0	0/0	0/0	0/0	./.	./.	0/0	1/1	0/0	./.	0/0	0/0	0/0	0/0	./.	0/0	0/0	0/0	./.	0/0	0/0	0/0	0/0	0/0	0/0	./.	0/0	0/0	0/0	0/0	0/0	0/0	0/0	./.	0/0	0/0	./.
Pv_Sal1_chr01	292246			566.61	G	T	intergenic_region	MODIFIER			n.292246G>T	./.	0/0	0/0	0/0	0/0	./.	0/0	1/1	0/0	0/0	./.	./.	0/0	0/0	0/0	0/0	0/0	./.	0/0	./.	0/0	0/0	0/0	0/0	./.	0/0	./.	0/0	0/0	0/0	0/0	0/0	0/0	0/0	./.	./.	0/0	./.
Pv_Sal1_chr01	293132	PVX_087920	ribosomal+protein+S8e%2C+putative	842.22	A	G	missense_variant	MODERATE	MISSENSE	Ata/Gta	p.Ile65Val/c.193A>G	./.	0/0	0/0	0/0	0/0	0/0	0/0	0/0	0/0	0/0	./.	0/0	0/0	0/0	0/0	0/0	0/0	0/0	0/0	./.	0/0	0/0	0/0	0/0	0/0	0/0	0/0	0/0	0/0	0/0	0/0	1/1	0/0	0/0	./.	0/0	0/0	./.
Pv_Sal1_chr01	293147	PVX_087920	ribosomal+protein+S8e%2C+putative	1272.89	C	A	missense_variant	MODERATE	MISSENSE	Ccg/Acg	p.Pro70Thr/c.208C>A	./.	0/0	0/0	0/0	0/0	0/0	0/0	0/0	0/0	0/0	./.	0/0	0/0	0/0	0/0	0/0	0/0	0/0	0/0	./.	0/0	0/0	0/0	0/0	0/0	0/0	0/0	0/0	0/0	0/0	0/0	1/1	0/0	0/0	0/0	0/0	0/0	./.
Pv_Sal1_chr01	293153	PVX_087920	ribosomal+protein+S8e%2C+putative	17684.7	C	G	missense_variant	MODERATE	MISSENSE	Cac/Gac	p.His72Asp/c.214C>G	./.	1/1	0/0	0/0	1/1	0/0	0/0	0/0	0/0	1/1	./.	1/1	1/1	1/1	1/1	0/0	0/0	1/1	1/1	./.	1/1	1/1	1/1	1/1	1/1	0/0	./.	1/1	1/1	1/1	1/1	1/1	1/1	1/1	./.	1/1	0/0	./.
Pv_Sal1_chr01	293236	PVX_087920	ribosomal+protein+S8e%2C+putative	620.13	A	T	missense_variant	MODERATE	MISSENSE	aaA/aaT	p.Lys99Asn/c.297A>T	0/0	0/0	0/0	0/0	0/0	0/0	0/0	0/0	0/0	0/0	./.	0/0	0/0	0/0	0/0	0/0	0/0	0/0	0/0	./.	0/0	0/0	0/0	0/0	0/0	0/0	0/0	0/0	0/0	0/0	0/0	1/1	0/0	0/0	0/0	0/0	0/0	0/0
Pv_Sal1_chr01	293894			30667	C	T	intergenic_region	MODIFIER			n.293894C>T	./.	1/1	0/1	0/0	1/1	0/0	0/0	0/0	0/0	0/0	./.	1/1	1/1	1/1	1/1	0/0	0/0	1/1	1/1	./.	1/1	1/1	1/1	1/1	1/1	0/0	./.	0/0	0/0	1/1	1/1	0/0	1/1	1/1	1/1	1/1	0/1	0/1
Pv_Sal1_chr01	294041			1666.06	G	T	intergenic_region	MODIFIER			n.294041G>T	0/0	0/0	0/1	./.	0/0	0/0	0/0	0/0	0/0	0/0	./.	0/0	0/0	0/0	0/0	0/0	1/1	0/0	0/0	./.	0/0	0/0	0/0	0/0	0/0	0/0	1/1	0/0	1/1	0/0	0/0	1/1	0/0	0/0	./.	0/0	0/0	0/0
Pv_Sal1_chr01	294602			10826.5	T	G	intergenic_region	MODIFIER			n.294602T>G	0/0	./.	0/0	./.	1/1	0/0	0/0	0/0	0/0	0/0	./.	1/1	1/1	1/1	1/1	0/0	1/1	1/1	./.	./.	./.	1/1	1/1	1/1	1/1	0/0	./.	0/0	0/0	1/1	./.	1/1	1/1	1/1	./.	1/1	0/0	./.
Pv_Sal1_chr01	295336	PVX_087925	cytoskeleton+associated+protein%2C+putative	2564.32	G	A,*	missense_variant	MODERATE	MISSENSE	Ggc/Agc	p.Gly53Ser/c.157G>A	./.	0/0	0/0	./.	0/0	0/0	1/1	0/0	1/1	0/0	./.	0/0	0/0	0/0	0/0	./.	1/1	0/0	0/0	./.	0/0	0/0	0/0	0/0	0/0	0/0	0/0	0/0	1/1	0/0	0/0	1/1	0/0	0/0	0/0	0/0	0/0	./.
Pv_Sal1_chr01	296361	PVX_087925	cytoskeleton+associated+protein%2C+putative	1581.67	C	T	synonymous_variant	LOW	SILENT	ccC/ccT	p.Pro394Pro/c.1182C>T	0/0	0/0	0/0	0/0	0/0	0/0	1/1	0/0	1/1	0/0	./.	0/0	0/0	0/0	0/0	1/1	0/0	0/0	0/0	./.	0/0	0/0	0/0	0/0	0/0	0/0	0/0	0/0	0/0	0/0	0/0	0/0	0/0	0/0	./.	0/0	0/0	0/0
Pv_Sal1_chr01	297008	PVX_087925	cytoskeleton+associated+protein%2C+putative	13784.8	C	T	missense_variant	MODERATE	MISSENSE	gCt/gTt	p.Ala610Val/c.1829C>T	./.	1/1	0/0	./.	0/0	0/0	0/0	0/0	0/0	0/0	./.	0/0	0/0	0/0	0/0	0/0	0/0	0/0	0/0	./.	0/0	0/0	0/0	0/0	0/0	0/0	1/1	0/0	0/0	1/1	0/0	0/0	0/0	0/0	./.	1/1	0/0	./.
Pv_Sal1_chr01	297105	PVX_087925	cytoskeleton+associated+protein%2C+putative	6600.47	G	A,T	missense_variant	MODERATE	MISSENSE	atG/atA	p.Met642Ile/c.1926G>A	./.	2/2	0/0	./.	0/0	0/0	0/0	0/0	0/0	0/0	0/0	0/0	0/0	0/0	0/0	0/0	0/0	0/0	0/0	./.	0/0	0/0	0/0	0/0	0/0	0/0	1/1	0/0	0/0	2/2	0/0	0/0	0/0	0/0	./.	2/2	0/0	./.
Pv_Sal1_chr01	297234	PVX_087925	cytoskeleton+associated+protein%2C+putative	1811.66	C	T	synonymous_variant	LOW	SILENT	caC/caT	p.His685His/c.2055C>T	./.	0/0	0/0	./.	0/0	0/0	1/1	0/0	1/1	0/0	0/0	0/0	0/0	0/0	0/0	1/1	0/0	0/0	0/0	./.	0/0	0/0	0/0	0/0	0/0	0/0	0/0	0/0	0/0	0/0	0/0	0/0	0/0	0/0	0/0	0/0	0/0	0/0
Pv_Sal1_chr01	298412	PVX_087930	hypothetical+protein	2943.25	A	C	5_prime_UTR_variant	MODIFIER		650	c.-456A>C	./.	1/1	0/0	./.	0/0	0/0	0/0	0/0	0/0	0/0	0/0	0/0	0/0	0/0	0/0	0/0	0/0	0/0	0/0	./.	0/0	0/0	0/0	0/0	0/0	0/0	0/0	0/0	0/0	1/1	0/0	0/0	0/0	0/0	./.	1/1	0/0	./.
Pv_Sal1_chr01	299217	PVX_087930	hypothetical+protein	70956.7	A	G	synonymous_variant	LOW	SILENT	gaA/gaG	p.Glu52Glu/c.156A>G	1/1	1/1	1/1	./.	1/1	1/1	1/1	1/1	1/1	1/1	./.	1/1	1/1	1/1	1/1	./.	1/1	1/1	1/1	./.	1/1	1/1	1/1	1/1	1/1	1/1	./.	1/1	1/1	1/1	1/1	1/1	1/1	1/1	1/1	1/1	1/1	1/1
Pv_Sal1_chr01	300568			2312.13	G	C	intergenic_region	MODIFIER			n.300568G>C	0/0	./.	./.	0/0	0/0	0/0	0/0	0/0	0/0	0/0	./.	0/0	0/0	0/0	./.	./.	0/0	0/0	0/0	./.	0/0	0/0	0/0	0/0	0/0	0/0	./.	0/0	0/0	1/1	0/0	0/0	0/0	0/0	./.	./.	0/0	./.
Pv_Sal1_chr01	300889			648.52	C	T	intergenic_region	MODIFIER			n.300889C>T	0/0	0/0	0/0	0/0	0/0	0/0	1/1	0/0	1/1	0/0	0/0	0/0	0/0	0/0	0/0	./.	0/0	0/0	0/0	./.	0/0	0/0	0/0	0/0	0/0	0/0	./.	0/0	0/0	0/0	0/0	0/0	0/0	0/0	0/0	0/0	0/0	0/0
Pv_Sal1_chr01	301396	PVX_087940	hypothetical+protein%2C+conserved	13168.6	C	T	synonymous_variant	LOW	SILENT	ggG/ggA	p.Gly825Gly/c.2475G>A	0/0	0/0	0/0	./.	1/1	1/1	0/0	1/1	0/0	0/0	./.	1/1	1/1	1/1	1/1	0/0	0/0	1/1	1/1	./.	1/1	1/1	1/1	1/1	1/1	0/0	./.	0/0	0/0	0/0	1/1	1/1	1/1	1/1	0/0	0/0	0/0	0/0
Pv_Sal1_chr01	301994	PVX_087940	hypothetical+protein%2C+conserved	31865.1	G	C	missense_variant	MODERATE	MISSENSE	Ccg/Gcg	p.Pro683Ala/c.2047C>G	1/1	./.	1/1	./.	1/1	1/1	1/1	1/1	1/1	1/1	./.	1/1	1/1	1/1	./.	./.	1/1	1/1	1/1	./.	1/1	1/1	1/1	1/1	1/1	1/1	./.	1/1	1/1	1/1	./.	1/1	1/1	1/1	./.	1/1	1/1	./.
Pv_Sal1_chr01	302340	PVX_087940	hypothetical+protein%2C+conserved	666.54	G	T	missense_variant	MODERATE	MISSENSE	caC/caA	p.His567Gln/c.1701C>A	0/0	0/0	0/0	0/0	0/0	0/0	0/0	0/0	0/0	0/0	0/0	0/0	0/0	0/0	0/0	0/0	0/0	0/0	0/0	./.	0/0	0/0	0/0	0/0	0/0	0/0	./.	0/0	1/1	0/0	./.	0/0	0/0	0/0	0/0	0/0	0/0	0/0
Pv_Sal1_chr01	302353	PVX_087940	hypothetical+protein%2C+conserved	864.94	C	G	missense_variant	MODERATE	MISSENSE	cGt/cCt	p.Arg563Pro/c.1688G>C	1/1	0/0	0/0	./.	0/0	0/0	0/0	0/0	0/0	0/0	0/0	0/0	0/0	0/0	0/0	./.	0/0	0/0	0/0	./.	0/0	0/0	0/0	0/0	0/0	0/0	./.	0/0	0/0	0/0	0/0	0/0	0/0	0/0	0/0	0/0	0/0	0/0
Pv_Sal1_chr01	302526	PVX_087940	hypothetical+protein%2C+conserved	28796.2	A	G	synonymous_variant	LOW	SILENT	agT/agC	p.Ser505Ser/c.1515T>C	0/0	./.	0/1	1/1	1/1	1/1	0/0	1/1	0/0	0/0	1/1	1/1	1/1	1/1	1/1	./.	1/1	1/1	1/1	./.	1/1	1/1	1/1	1/1	1/1	0/0	./.	0/0	0/0	1/1	1/1	1/1	1/1	1/1	1/1	1/1	0/0	./.
Pv_Sal1_chr01	304163			35351.5	G	C	intergenic_region	MODIFIER			n.304163G>C	1/1	./.	./.	./.	1/1	./.	0/0	1/1	0/0	0/0	./.	1/1	1/1	1/1	./.	./.	./.	1/1	./.	./.	./.	1/1	1/1	./.	1/1	0/0	./.	0/0	0/0	./.	./.	0/0	1/1	./.	./.	0/0	0/0	0/0
Pv_Sal1_chr01	305113	PVX_087945	EKC%2FKEOPS+complex+subunit+BUD32%2C+putative+%28BUD32%29	663.38	T	C	intron_variant	MODIFIER			c.37-21T>C	./.	./.	0/0	./.	0/0	0/0	1/1	0/0	1/1	1/1	./.	0/0	0/0	0/0	0/0	./.	0/0	0/0	0/0	./.	0/0	0/0	0/0	0/0	0/0	0/0	0/0	1/1	0/0	0/0	./.	0/0	0/0	0/0	./.	0/0	0/0	./.
Pv_Sal1_chr01	306894			1549.32	A	G	intergenic_region	MODIFIER			n.306894A>G	./.	1/1	./.	./.	0/0	0/0	0/0	0/0	0/0	0/0	0/0	0/0	0/0	0/0	./.	0/0	0/0	0/0	0/0	./.	0/0	0/0	./.	0/0	0/0	0/0	0/0	0/0	0/0	1/1	./.	0/0	0/0	0/0	./.	1/1	0/0	./.
Pv_Sal1_chr01	307922			3534.04	T	C	intergenic_region	MODIFIER			n.307922T>C	0/0	./.	./.	./.	0/0	./.	1/1	1/1	1/1	1/1	./.	0/0	0/0	0/0	0/0	./.	0/0	0/0	0/0	./.	0/0	0/0	0/0	./.	0/0	0/0	0/0	./.	0/0	1/1	./.	0/0	0/0	0/0	./.	1/1	0/0	./.
Pv_Sal1_chr01	308896	PVX_087950	heat+shock+protein+86%2C+putative	24130.6	C	T	intron_variant	MODIFIER			c.-58+52C>T	./.	1/1	./.	./.	1/1	1/1	1/1	1/1	1/1	1/1	1/1	1/1	1/1	1/1	1/1	1/1	./.	1/1	1/1	./.	1/1	1/1	1/1	1/1	1/1	1/1	1/1	./.	./.	1/1	./.	./.	1/1	1/1	./.	1/1	1/1	1/1
Pv_Sal1_chr01	309035	PVX_087950	heat+shock+protein+86%2C+putative	16818.9	G	A	intron_variant	MODIFIER			c.-58+191G>A	0/0	0/0	./.	./.	1/1	0/0	0/0	0/0	0/0	0/0	1/1	1/1	1/1	1/1	1/1	0/0	0/0	1/1	0/1	./.	1/1	1/1	./.	1/1	1/1	0/0	1/1	./.	0/0	0/0	./.	0/0	1/1	1/1	0/0	0/0	0/0	0/0
Pv_Sal1_chr01	309039	PVX_087950	heat+shock+protein+86%2C+putative	3386.21	C	T	intron_variant	MODIFIER			c.-58+195C>T	0/0	0/0	./.	./.	0/0	0/0	0/0	0/0	0/0	0/0	0/0	0/0	0/0	0/0	0/0	0/0	0/0	0/0	0/0	./.	0/0	0/0	0/0	0/0	0/0	1/1	0/0	./.	0/0	0/0	./.	0/0	0/0	0/0	0/0	0/0	1/1	0/0
Pv_Sal1_chr01	309593	PVX_087950	heat+shock+protein+86%2C+putative	24392.6	C	T	synonymous_variant	LOW	SILENT	ggC/ggT	p.Gly83Gly/c.249C>T	./.	1/1	./.	./.	1/1	1/1	1/1	1/1	1/1	1/1	1/1	1/1	1/1	1/1	1/1	1/1	1/1	1/1	./.	./.	1/1	1/1	./.	1/1	1/1	1/1	./.	./.	./.	1/1	./.	1/1	1/1	1/1	./.	./.	1/1	./.
Pv_Sal1_chr01	309821	PVX_087950	heat+shock+protein+86%2C+putative	13189.7	C	G	synonymous_variant	LOW	SILENT	acC/acG	p.Thr159Thr/c.477C>G	./.	1/1	0/0	0/0	0/0	1/1	1/1	1/1	1/1	1/1	0/0	0/0	0/0	0/0	0/0	1/1	0/0	0/0	0/0	./.	0/0	0/0	0/0	0/0	0/0	0/0	./.	./.	0/0	1/1	./.	0/0	0/0	0/0	./.	1/1	0/0	./.
Pv_Sal1_chr01	310083	PVX_087950	heat+shock+protein+86%2C+putative	3712.55	A	G	missense_variant	MODERATE	MISSENSE	Aag/Gag	p.Lys247Glu/c.739A>G	./.	1/1	0/0	./.	0/0	0/0	0/0	0/0	0/0	0/0	0/0	0/0	0/0	0/0	0/0	0/0	1/1	0/0	0/0	./.	0/0	0/0	0/0	0/0	0/0	0/0	./.	./.	0/0	1/1	./.	1/1	0/0	0/0	./.	./.	0/0	1/1
Pv_Sal1_chr01	310152	PVX_087950	heat+shock+protein+86%2C+putative	2666.68	A	C	missense_variant	MODERATE	MISSENSE	Aaa/Caa	p.Lys270Gln/c.808A>C	./.	0/0	0/0	0/0	0/0	0/0	1/1	0/0	1/1	1/1	0/0	0/0	0/0	0/0	0/0	0/1	0/0	0/0	0/0	./.	0/0	0/0	0/0	0/0	0/0	0/0	./.	./.	0/0	0/0	./.	0/0	0/0	0/0	./.	./.	0/0	./.
Pv_Sal1_chr01	310380	PVX_087950	heat+shock+protein+86%2C+putative	5668.01	C	T	synonymous_variant	LOW	SILENT	Cta/Tta	p.Leu346Leu/c.1036C>T	0/0	0/0	./.	0/0	0/0	0/0	1/1	0/0	1/1	0/0	0/0	0/0	0/0	0/0	0/0	1/1	0/0	0/0	0/0	./.	0/0	0/0	0/0	0/0	0/0	0/0	./.	./.	0/0	0/0	0/0	0/0	0/0	0/0	0/0	0/0	0/0	./.
Pv_Sal1_chr01	310832	PVX_087950	heat+shock+protein+86%2C+putative	4217.72	G	A	intron_variant	MODIFIER			c.1440+48G>A	0/0	0/0	0/0	./.	0/0	0/0	0/0	0/0	0/0	0/0	0/0	0/0	0/1	0/0	0/0	0/0	0/0	0/0	0/0	./.	0/0	0/0	0/0	0/0	0/1	0/0	0/0	./.	0/0	0/1	0/0	0/0	0/0	0/0	./.	./.	0/1	0/0
Pv_Sal1_chr01	310836	PVX_087950	heat+shock+protein+86%2C+putative	3414.85	G	T	intron_variant	MODIFIER			c.1440+52G>T	0/0	0/0	0/0	./.	0/0	0/0	0/0	0/0	0/0	0/0	0/0	0/0	0/1	0/0	0/0	0/0	0/0	0/0	0/0	./.	0/0	0/0	0/0	0/0	0/1	0/0	0/0	./.	0/0	0/1	0/0	./.	0/0	0/0	./.	./.	0/1	0/0
Pv_Sal1_chr01	311564	PVX_087950	heat+shock+protein+86%2C+putative	12435.8	C	T	synonymous_variant	LOW	SILENT	aaC/aaT	p.Asn522Asn/c.1566C>T	0/0	./.	0/0	1/1	0/0	1/1	0/0	1/1	0/0	0/0	0/0	0/0	0/0	0/0	0/0	0/0	1/1	0/0	0/0	./.	0/0	0/0	0/0	0/0	0/0	0/0	0/0	./.	1/1	0/0	./.	0/0	0/0	0/0	0/0	./.	0/0	./.
Pv_Sal1_chr01	311852	PVX_087950	heat+shock+protein+86%2C+putative	9921.39	C	G	synonymous_variant	LOW	SILENT	ccC/ccG	p.Pro618Pro/c.1854C>G	0/0	0/0	0/0	0/0	0/0	0/0	1/1	0/0	1/1	0/0	0/0	0/0	0/0	0/0	0/0	1/1	0/0	0/0	0/0	./.	0/0	0/0	0/0	0/0	0/0	0/0	./.	./.	0/0	0/0	./.	0/0	0/0	0/0	0/0	./.	0/0	0/0
Pv_Sal1_chr01	312343	PVX_087950	heat+shock+protein+86%2C+putative	40586.3	C	T	3_prime_UTR_variant	MODIFIER		98	c.*98C>T	./.	1/1	0/0	0/0	1/1	0/0	0/0	0/0	0/0	0/0	1/1	1/1	1/1	1/1	1/1	0/0	0/0	1/1	1/1	./.	1/1	1/1	1/1	1/1	1/1	0/0	./.	./.	./.	1/1	./.	0/0	1/1	1/1	./.	1/1	0/0	./.
Pv_Sal1_chr01	312541	PVX_087950	heat+shock+protein+86%2C+putative	43785.7	A	G	3_prime_UTR_variant	MODIFIER		296	c.*296A>G	0/0	1/1	0/0	0/0	1/1	0/0	0/0	0/0	0/0	1/1	1/1	1/1	1/1	1/1	1/1	0/0	0/0	1/1	1/1	./.	1/1	1/1	1/1	1/1	1/1	0/0	./.	./.	0/0	1/1	./.	1/1	1/1	1/1	./.	1/1	0/1	./.
Pv_Sal1_chr01	312599	PVX_087950	heat+shock+protein+86%2C+putative	9123.65	T	A	3_prime_UTR_variant	MODIFIER		354	c.*354T>A	./.	1/1	./.	./.	0/1	0/0	0/0	0/0	0/0	0/0	1/1	1/1	1/1	1/1	./.	0/0	0/0	1/1	1/1	./.	0/1	1/1	./.	./.	0/1	0/0	./.	./.	./.	1/1	./.	0/0	1/1	1/1	./.	./.	0/0	./.
Pv_Sal1_chr01	313178			2106.73	A	G	intergenic_region	MODIFIER			n.313178A>G	0/0	0/0	0/0	1/1	0/0	0/0	0/0	0/0	0/0	1/1	0/0	0/0	0/0	0/0	0/0	0/0	1/1	0/0	0/0	./.	0/0	0/0	0/0	0/0	0/0	0/0	./.	./.	./.	0/0	./.	1/1	0/0	0/0	./.	0/0	0/0	0/0
Pv_Sal1_chr01	314343	PVX_087955	O1%2C+putative	29965.8	C	T	synonymous_variant	LOW	SILENT	gaG/gaA	p.Glu668Glu/c.2004G>A	./.	1/1	./.	./.	1/1	0/0	0/0	0/0	0/0	1/1	./.	1/1	1/1	1/1	1/1	0/0	1/1	1/1	./.	./.	1/1	1/1	./.	1/1	1/1	1/1	./.	./.	1/1	1/1	./.	1/1	1/1	1/1	./.	1/1	1/1	./.
Pv_Sal1_chr01	315717	PVX_087955	O1%2C+putative	9283.77	A	C	missense_variant	MODERATE	MISSENSE	aaT/aaG	p.Asn210Lys/c.630T>G	0/0	0/0	0/0	0/0	0/0	0/0	1/1	0/0	1/1	0/0	0/0	0/0	0/0	0/0	0/0	1/1	0/0	0/0	0/0	./.	0/0	0/0	0/0	0/0	0/0	0/0	./.	0/0	0/0	0/0	0/0	0/0	0/0	0/0	./.	0/0	0/0	0/0
Pv_Sal1_chr01	316227	PVX_087955	O1%2C+putative	4093.18	C	T	synonymous_variant	LOW	SILENT	ctG/ctA	p.Leu40Leu/c.120G>A	0/0	0/0	./.	./.	0/0	0/0	1/1	0/0	1/1	0/0	./.	0/0	0/0	0/0	0/0	./.	0/0	0/0	0/0	./.	0/0	0/0	./.	0/0	0/0	0/0	./.	0/0	0/0	0/0	./.	0/0	0/0	0/0	./.	0/0	0/0	0/0
Pv_Sal1_chr01	317453	PVX_087960	inner+membrane+complex+protein+1d%2C+putative+%28IMC1d%29	993.55	G	A	3_prime_UTR_variant	MODIFIER		246	c.*246C>T	0/0	0/0	./.	0/0	0/0	0/0	0/0	0/0	0/0	0/0	0/0	0/0	0/0	0/0	0/0	0/0	0/0	0/0	0/0	./.	0/0	0/0	./.	0/0	0/0	0/0	0/0	0/0	0/0	0/0	0/0	0/0	0/0	0/0	0/0	0/0	0/0	0/0
Pv_Sal1_chr01	317633	PVX_087960	inner+membrane+complex+protein+1d%2C+putative+%28IMC1d%29	67335.5	T	A	3_prime_UTR_variant	MODIFIER		66	c.*66A>T	1/1	1/1	1/1	1/1	1/1	1/1	0/0	1/1	0/0	1/1	1/1	1/1	1/1	1/1	1/1	0/0	1/1	1/1	1/1	./.	1/1	1/1	1/1	1/1	1/1	1/1	0/0	1/1	./.	1/1	1/1	1/1	1/1	1/1	1/1	1/1	1/1	1/1
Pv_Sal1_chr01	318307	PVX_087960	inner+membrane+complex+protein+1d%2C+putative+%28IMC1d%29	8030.87	G	T	missense_variant	MODERATE	MISSENSE	Cag/Aag	p.Gln51Lys/c.151C>A	0/0	1/1	0/0	./.	0/0	0/0	0/0	0/0	0/0	0/0	0/0	0/0	0/0	0/0	0/0	0/0	0/0	0/0	0/0	./.	0/0	0/0	0/0	0/0	0/0	0/0	./.	0/0	0/0	1/1	0/0	0/0	0/0	0/0	./.	1/1	0/0	./.
Pv_Sal1_chr01	318934	PVX_087960	inner+membrane+complex+protein+1d%2C+putative+%28IMC1d%29	2802.19	G	A	5_prime_UTR_variant	MODIFIER		316	c.-316C>T	0/0	0/0	0/0	0/0	0/0	0/0	0/0	0/0	0/0	0/0	0/0	0/0	0/0	0/0	0/0	0/0	0/0	0/0	0/0	0/0	0/0	0/0	0/0	0/0	0/0	1/1	./.	0/0	0/0	0/0	0/0	0/0	0/0	0/0	0/0	0/0	0/1	0/0
Pv_Sal1_chr01	319460	PVX_087965	cloroquine+resistance+associated+protein+Cg8%2C+putative	7780.03	A	C	3_prime_UTR_variant	MODIFIER		281	c.*280T>G	0/0	0/0	0/0	0/0	0/0	0/0	1/1	0/0	1/1	0/0	0/0	0/0	0/0	0/0	0/0	1/1	0/0	0/0	0/0	0/0	0/0	0/0	0/0	0/0	0/0	0/0	./.	0/0	0/0	0/0	0/0	0/0	0/0	0/0	0/0	0/0	0/0	0/0
Pv_Sal1_chr01	320458	PVX_087965	cloroquine+resistance+associated+protein+Cg8%2C+putative	2571.32	G	A	5_prime_UTR_premature_start_codon_gain_variant	LOW			c.-73C>T	1/1	0/0	0/0	0/0	0/0	0/0	0/0	0/0	0/0	0/0	./.	0/0	0/0	0/0	0/0	0/0	0/0	0/0	0/0	./.	0/0	0/0	0/0	0/0	0/0	0/0	./.	0/0	0/0	0/0	0/0	0/0	0/0	0/0	0/0	0/0	0/0	0/0
Pv_Sal1_chr01	320765	PVX_087965	cloroquine+resistance+associated+protein+Cg8%2C+putative	4029.04	G	A	intron_variant	MODIFIER			c.-297-83C>T	0/0	0/0	0/0	./.	0/0	0/0	1/1	0/0	1/1	0/0	./.	0/0	0/0	0/0	0/0	./.	0/0	0/0	0/0	./.	0/0	0/0	0/0	0/0	0/0	0/0	./.	./.	0/0	0/0	0/0	0/0	0/0	0/0	./.	0/0	0/0	0/0
Pv_Sal1_chr01	320954	PVX_087965	cloroquine+resistance+associated+protein+Cg8%2C+putative	1300.35	A	T	5_prime_UTR_variant	MODIFIER		569	c.-348T>A	0/0	0/0	0/0	0/0	0/0	0/0	0/0	0/0	0/0	1/1	0/0	0/0	0/0	0/0	0/0	0/0	0/0	0/0	0/0	./.	0/0	0/0	0/0	0/0	0/0	0/0	0/0	1/1	0/0	0/0	0/0	1/1	0/0	0/0	0/0	0/0	0/0	0/0
Pv_Sal1_chr01	321103	PVX_087965	cloroquine+resistance+associated+protein+Cg8%2C+putative	545.14	G	A	5_prime_UTR_variant	MODIFIER		718	c.-497C>T	./.	0/0	0/0	0/0	0/0	0/0	0/0	0/0	0/0	0/0	./.	0/0	0/0	0/0	0/0	0/0	0/0	0/0	0/0	./.	0/0	0/0	0/0	0/0	0/0	0/1	./.	0/0	0/0	0/0	0/0	0/0	0/0	0/0	./.	0/0	0/0	0/0
Pv_Sal1_chr01	321885			7154.98	C	T	intergenic_region	MODIFIER			n.321885C>T	0/0	0/0	0/1	0/0	0/0	0/0	0/0	0/0	0/0	0/0	0/0	0/0	0/0	0/0	0/0	0/0	0/0	0/0	0/0	./.	0/0	0/0	0/0	0/0	0/0	1/1	0/0	0/0	0/0	0/0	0/0	0/0	0/0	0/0	0/0	0/0	1/1	0/0
Pv_Sal1_chr01	321886			7152.94	C	T	intergenic_region	MODIFIER			n.321886C>T	0/0	0/0	0/1	0/0	0/0	0/0	0/0	0/0	0/0	0/0	0/0	0/0	0/0	0/0	0/0	0/0	0/0	0/0	0/0	./.	0/0	0/0	0/0	0/0	0/0	1/1	0/0	0/0	0/0	0/0	0/0	0/0	0/0	0/0	0/0	0/0	1/1	0/0
Pv_Sal1_chr01	321970			9239.43	G	A	intergenic_region	MODIFIER			n.321970G>A	0/0	0/0	0/0	0/0	0/0	0/0	1/1	0/0	1/1	0/0	./.	0/0	0/0	0/0	0/0	./.	0/0	0/0	0/0	./.	0/0	0/0	0/0	0/0	0/0	0/0	1/1	0/0	1/1	0/0	0/0	0/0	0/0	0/0	0/0	0/0	0/0	0/0
Pv_Sal1_chr01	322308			2836.44	G	C	intergenic_region	MODIFIER			n.322308G>C	1/1	0/0	0/0	0/0	0/0	0/0	0/0	0/0	0/0	0/0	./.	0/0	0/0	0/0	0/0	./.	0/0	0/0	./.	./.	0/0	0/0	0/0	0/0	0/0	0/0	0/0	./.	0/0	0/0	0/0	0/0	0/0	0/0	0/0	0/0	0/0	0/0
Pv_Sal1_chr01	322455			4339.21	C	G	intergenic_region	MODIFIER			n.322455C>G	0/0	0/0	0/0	1/1	0/0	1/1	0/0	1/1	0/0	0/0	0/0	0/0	0/0	0/0	0/0	./.	1/1	0/0	0/0	./.	0/0	0/0	0/0	0/0	0/0	0/0	./.	0/0	0/0	0/0	0/0	0/0	0/0	0/0	0/0	0/0	0/0	0/0
Pv_Sal1_chr01	322781			2784.46	G	T	intergenic_region	MODIFIER			n.322781G>T	1/1	0/0	0/0	0/0	0/0	0/0	0/0	0/0	0/0	0/0	./.	0/0	0/0	0/0	0/0	./.	0/0	0/0	0/0	0/0	0/0	0/0	0/0	0/0	0/0	0/0	./.	./.	./.	0/0	0/0	0/0	0/0	0/0	0/0	0/0	0/0	0/0
Pv_Sal1_chr01	323417			3019.18	T	C,*	intergenic_region	MODIFIER			n.323417T>C	0/0	0/0	0/0	0/0	0/0	0/0	0/0	0/0	0/0	0/0	./.	0/0	0/0	0/0	0/0	./.	0/0	0/0	./.	./.	0/0	0/0	0/0	0/0	0/0	0/0	./.	./.	0/0	0/0	./.	0/0	0/0	0/0	0/0	0/0	0/0	0/0
Pv_Sal1_chr01	323744			777.99	G	A	intergenic_region	MODIFIER			n.323744G>A	0/0	0/0	0/0	./.	0/0	./.	1/1	./.	./.	./.	./.	0/0	0/0	0/0	./.	./.	0/0	0/0	0/0	./.	0/0	0/0	0/0	./.	./.	0/0	./.	./.	./.	0/0	./.	0/0	0/0	./.	0/0	0/0	0/0	./.
Pv_Sal1_chr01	323992			4045.01	G	A	intergenic_region	MODIFIER			n.323992G>A	0/0	1/1	0/0	0/0	0/0	./.	0/0	0/0	0/0	0/0	./.	0/0	0/0	0/0	0/0	./.	0/0	0/0	0/0	./.	0/0	0/0	0/0	0/0	0/0	0/0	./.	./.	./.	1/1	./.	0/0	0/0	0/0	./.	1/1	0/0	./.
Pv_Sal1_chr01	324019			18633	G	T	intergenic_region	MODIFIER			n.324019G>T	0/0	0/0	0/0	0/0	1/1	./.	1/1	0/0	1/1	0/0	./.	1/1	1/1	1/1	1/1	./.	0/0	1/1	./.	./.	1/1	1/1	1/1	1/1	1/1	0/0	./.	0/0	0/0	0/0	./.	1/1	1/1	1/1	./.	0/0	0/0	0/0
Pv_Sal1_chr01	324059			1646.22	C	G	intergenic_region	MODIFIER			n.324059C>G	0/0	0/0	0/0	0/0	0/0	0/0	0/0	0/0	0/0	0/0	./.	0/0	0/0	0/0	0/0	./.	0/0	0/0	./.	./.	0/0	0/0	0/0	0/0	0/0	0/0	0/0	0/0	0/0	0/0	./.	0/0	0/0	0/0	0/0	0/0	0/0	./.
Pv_Sal1_chr01	324176			11413.1	C	A	intergenic_region	MODIFIER			n.324176C>A	./.	0/0	./.	0/0	1/1	0/0	1/1	./.	1/1	0/0	./.	1/1	1/1	1/1	./.	./.	0/0	./.	./.	./.	1/1	1/1	./.	./.	./.	0/0	./.	0/0	./.	0/0	./.	1/1	1/1	./.	./.	0/0	0/0	0/0
Pv_Sal1_chr01	324180			12549.2	T	G	intergenic_region	MODIFIER			n.324180T>G	./.	0/0	./.	0/0	1/1	0/0	1/1	./.	1/1	0/0	./.	1/1	1/1	1/1	./.	./.	0/0	./.	./.	./.	1/1	1/1	./.	0/0	./.	0/0	./.	0/0	./.	0/0	./.	1/1	1/1	./.	./.	0/0	0/0	0/0
Pv_Sal1_chr01	324761	PVX_087970	heat+shock+protein+110%2C+putative+%28HSP110c%29	3756.11	C	G	synonymous_variant	LOW	SILENT	gcC/gcG	p.Ala160Ala/c.480C>G	0/0	0/0	0/0	0/0	0/0	1/1	0/0	1/1	0/0	0/0	./.	0/0	0/0	0/0	0/0	./.	0/0	0/0	0/0	./.	0/0	0/0	0/0	0/0	0/0	0/0	./.	0/0	0/0	0/0	0/0	0/0	0/0	0/0	./.	0/0	0/0	./.
Pv_Sal1_chr01	324779	PVX_087970	heat+shock+protein+110%2C+putative+%28HSP110c%29	3846.28	C	G	synonymous_variant	LOW	SILENT	gtC/gtG	p.Val166Val/c.498C>G	0/0	1/1	0/0	0/0	0/0	0/0	0/0	0/0	0/0	0/0	./.	0/0	0/0	0/0	0/0	./.	0/0	0/0	0/0	./.	0/0	0/0	0/0	0/0	0/0	0/0	./.	0/0	0/0	1/1	0/0	0/0	0/0	0/0	./.	1/1	0/1	./.
Pv_Sal1_chr01	324794	PVX_087970	heat+shock+protein+110%2C+putative+%28HSP110c%29	4917.68	C	T	synonymous_variant	LOW	SILENT	atC/atT	p.Ile171Ile/c.513C>T	1/1	0/0	0/0	0/0	0/0	0/0	0/0	0/0	0/0	1/1	0/0	0/0	0/0	0/0	0/0	./.	0/0	0/0	0/0	./.	0/0	0/0	0/0	0/0	0/0	0/0	./.	1/1	0/0	0/0	0/0	0/0	0/0	0/0	./.	0/0	0/0	./.
Pv_Sal1_chr01	324881	PVX_087970	heat+shock+protein+110%2C+putative+%28HSP110c%29	2023.39	T	C	synonymous_variant	LOW	SILENT	ttT/ttC	p.Phe200Phe/c.600T>C	0/0	0/0	0/0	0/0	0/0	0/0	0/0	0/0	0/0	0/0	0/0	0/0	0/0	0/0	0/0	./.	0/0	0/0	0/0	./.	0/0	0/0	0/0	0/0	0/0	0/0	./.	./.	0/0	0/0	0/0	1/1	0/0	0/0	./.	0/0	0/0	./.
Pv_Sal1_chr01	324987	PVX_087970	heat+shock+protein+110%2C+putative+%28HSP110c%29	4346.69	A	C	missense_variant	MODERATE	MISSENSE	Ata/Cta	p.Ile236Leu/c.706A>C	0/0	1/1	0/0	0/0	0/0	./.	0/0	0/0	0/0	0/0	0/0	0/0	0/0	0/0	0/0	./.	0/0	0/0	0/0	./.	0/0	0/0	0/0	0/0	0/0	0/0	./.	0/0	0/0	1/1	0/0	0/0	0/0	0/0	./.	1/1	0/1	./.
Pv_Sal1_chr01	325992	PVX_087970	heat+shock+protein+110%2C+putative+%28HSP110c%29	596	G	A	missense_variant	MODERATE	MISSENSE	Gag/Aag	p.Glu571Lys/c.1711G>A	0/0	0/0	0/0	0/0	0/0	0/0	0/0	0/0	0/0	0/0	./.	0/0	0/0	0/0	0/0	0/0	0/0	0/0	0/0	./.	0/0	0/0	0/0	0/0	0/0	0/0	./.	./.	0/0	0/0	./.	0/0	0/0	0/0	./.	0/0	0/0	./.
Pv_Sal1_chr01	326841	PVX_087970	heat+shock+protein+110%2C+putative+%28HSP110c%29	92324.3	C	A	missense_variant	MODERATE	MISSENSE	Cac/Aac	p.His854Asn/c.2560C>A	1/1	1/1	1/1	1/1	1/1	1/1	1/1	1/1	1/1	1/1	./.	1/1	1/1	1/1	1/1	./.	1/1	1/1	1/1	./.	1/1	1/1	1/1	1/1	1/1	1/1	1/1	1/1	0/0	1/1	./.	1/1	1/1	1/1	./.	1/1	1/1	./.
Pv_Sal1_chr01	327520			866.09	C	T	intergenic_region	MODIFIER			n.327520C>T	0/0	0/0	./.	0/0	0/0	0/0	0/0	0/0	0/0	0/0	0/0	0/0	0/0	0/0	0/0	0/0	0/0	0/0	0/0	./.	0/0	0/0	0/0	0/0	0/0	0/0	./.	0/0	./.	0/0	0/0	0/0	0/0	0/0	./.	0/0	0/0	./.
Pv_Sal1_chr01	328556	PVX_087975	cloroquine+resistance+associated+protein+Cg3%2C+putative%2CSCO1+protein+homolog%2C+mitochondrial%2C+putative	4049.72	C	T	missense_variant	MODERATE	MISSENSE	Gtg/Atg	p.Val9Met/c.25G>A	0/0	0/0	0/0	0/0	0/0	0/0	0/0	0/0	0/0	0/0	./.	0/0	0/0	0/0	0/0	0/0	0/0	0/0	0/0	./.	0/0	0/0	0/0	0/0	0/0	0/0	./.	0/0	./.	0/0	./.	0/0	0/0	0/0	./.	0/0	0/0	0/0
Pv_Sal1_chr01	328920			16577.3	A	G	intergenic_region	MODIFIER			n.328920A>G	1/1	./.	./.	0/0	1/1	1/1	1/1	1/1	1/1	1/1	./.	1/1	1/1	1/1	1/1	0/0	0/0	1/1	1/1	./.	1/1	1/1	./.	1/1	1/1	1/1	./.	1/1	./.	1/1	./.	1/1	1/1	1/1	./.	1/1	1/1	./.
Pv_Sal1_chr01	329047			2199.96	G	A	intergenic_region	MODIFIER			n.329047G>A	0/0	0/0	0/1	0/0	0/0	0/0	0/0	0/0	0/0	0/0	./.	0/0	0/0	0/0	0/0	0/0	0/0	0/0	0/0	./.	0/0	0/0	0/0	0/0	0/0	1/1	0/0	0/0	./.	0/0	./.	0/0	0/0	0/0	./.	0/0	0/1	./.
Pv_Sal1_chr01	329841			85632.5	C	G	intergenic_region	MODIFIER			n.329841C>G	0/0	0/0	1/1	1/1	1/1	1/1	1/1	1/1	1/1	1/1	1/1	1/1	1/1	1/1	1/1	1/1	1/1	1/1	1/1	./.	1/1	1/1	1/1	1/1	1/1	1/1	./.	1/1	./.	0/0	1/1	1/1	1/1	1/1	./.	0/0	0/1	./.
Pv_Sal1_chr01	330362	PVX_087980	chloroquine+resistance+transporter%2C+putative+%28CRT%29	56143.4	A	G	5_prime_UTR_variant	MODIFIER		605	c.-605A>G	0/0	0/0	0/0	0/0	0/0	1/1	0/0	1/1	0/0	0/0	0/0	0/0	0/0	0/0	0/0	0/0	0/0	0/0	0/0	./.	0/0	0/0	0/0	0/0	0/0	0/0	0/0	0/0	0/0	0/0	0/0	1/1	0/0	0/0	0/0	0/0	0/0	0/0
Pv_Sal1_chr01	331151	PVX_087980	chloroquine+resistance+transporter%2C+putative+%28CRT%29	314633	T	C	intron_variant	MODIFIER			c.92-72T>C	1/1	1/1	0/0	1/1	1/1	1/1	1/1	1/1	1/1	0/0	1/1	1/1	1/1	1/1	1/1	1/1	1/1	1/1	1/1	1/1	1/1	1/1	1/1	1/1	1/1	0/0	1/1	0/0	1/1	1/1	1/1	1/1	1/1	1/1	./.	1/1	0/1	1/1
Pv_Sal1_chr01	331580	PVX_087980	chloroquine+resistance+transporter%2C+putative+%28CRT%29	1073.06	G	C	intron_variant	MODIFIER			c.357+92G>C	0/0	0/0	0/0	0/0	0/0	0/0	0/0	0/0	0/0	0/0	0/0	0/0	0/1	0/0	0/0	0/0	0/0	0/0	0/0	0/0	0/0	0/0	0/0	0/0	0/0	0/0	0/0	0/0	0/0	0/0	0/0	0/0	0/0	0/0	0/0	0/0	0/0	0/0
Pv_Sal1_chr01	331698	PVX_087980	chloroquine+resistance+transporter%2C+putative+%28CRT%29	1220.19	G	A	intron_variant	MODIFIER			c.358-20G>A	0/0	0/0	0/0	0/0	0/0	0/0	0/0	0/0	0/0	0/0	0/0	0/0	0/0	0/0	0/0	0/0	0/0	0/0	0/0	0/0	0/0	0/0	0/0	0/1	0/0	0/0	0/0	0/0	0/0	0/0	0/0	0/0	0/0	0/0	0/0	0/0	0/0	0/0
Pv_Sal1_chr01	331819	PVX_087980	chloroquine+resistance+transporter%2C+putative+%28CRT%29	107696	G	A	intron_variant	MODIFIER			c.436+23G>A	0/0	0/0	0/0	0/0	1/1	0/0	0/0	0/0	0/0	0/0	1/1	1/1	1/1	1/1	1/1	1/1	0/0	1/1	1/1	1/1	1/1	1/1	1/1	1/1	1/1	0/0	0/0	0/0	0/0	0/0	1/1	0/0	1/1	1/1	0/0	0/0	0/0	0/0
Pv_Sal1_chr01	331951	PVX_087980	chloroquine+resistance+transporter%2C+putative+%28CRT%29	36205.8	C	T	synonymous_variant	LOW	SILENT	tcC/tcT	p.Ser156Ser/c.468C>T	0/0	0/0	0/0	0/0	0/0	0/0	0/0	0/0	0/0	0/0	0/0	0/0	0/0	0/0	0/0	0/0	0/0	0/0	0/0	0/0	0/0	0/0	0/0	0/0	0/0	0/0	0/0	0/0	0/0	0/0	0/0	1/1	0/0	0/0	0/0	0/0	0/0	0/0
Pv_Sal1_chr01	332453	PVX_087980	chloroquine+resistance+transporter%2C+putative+%28CRT%29	223967	T	C	intron_variant	MODIFIER			c.664-18T>C	1/1	1/1	1/1	1/1	1/1	1/1	1/1	1/1	1/1	1/1	1/1	1/1	1/1	1/1	1/1	1/1	1/1	1/1	1/1	1/1	1/1	1/1	1/1	1/1	1/1	1/1	1/1	1/1	0/0	1/1	1/1	1/1	1/1	1/1	1/1	1/1	1/1	1/1
Pv_Sal1_chr01	332874	PVX_087980	chloroquine+resistance+transporter%2C+putative+%28CRT%29	176075	A	C	intron_variant	MODIFIER			c.812-12A>C	1/1	1/1	1/1	1/1	1/1	1/1	1/1	1/1	1/1	1/1	1/1	1/1	1/1	1/1	1/1	1/1	1/1	1/1	1/1	1/1	1/1	1/1	1/1	1/1	1/1	1/1	1/1	1/1	1/1	1/1	1/1	1/1	1/1	1/1	1/1	1/1	1/1	1/1
Pv_Sal1_chr01	333873	PVX_087980	chloroquine+resistance+transporter%2C+putative+%28CRT%29	5856.12	C	T	intron_variant	MODIFIER			c.1003-11C>T	0/0	0/0	0/0	0/0	0/0	0/0	0/0	0/0	0/0	0/0	0/0	0/0	0/0	0/0	0/0	0/0	0/0	0/0	0/0	0/0	0/0	0/0	0/0	0/0	0/0	0/0	0/0	0/0	0/0	0/0	0/0	0/0	0/0	0/0	0/0	0/0	0/0	0/0
Pv_Sal1_chr01	333898	PVX_087980	chloroquine+resistance+transporter%2C+putative+%28CRT%29	10769.3	C	T	synonymous_variant	LOW	SILENT	ttC/ttT	p.Phe339Phe/c.1017C>T	0/0	0/0	0/0	0/0	0/0	0/0	0/0	0/0	0/0	0/0	0/0	0/0	0/0	0/0	0/0	0/0	0/0	0/0	0/0	0/0	0/0	0/0	0/0	0/0	0/0	0/0	0/0	0/0	0/0	0/0	0/0	0/0	0/0	0/0	0/0	0/0	0/0	0/0
Pv_Sal1_chr01	334862			3681.62	C	A	intergenic_region	MODIFIER			n.334862C>A	0/0	0/0	0/0	0/0	0/0	0/0	0/0	0/0	0/0	0/0	./.	0/0	0/0	0/0	0/0	./.	0/0	0/0	0/0	0/0	0/0	0/0	0/0	0/0	0/0	0/0	0/0	0/0	0/0	0/0	0/0	0/0	0/0	0/0	0/0	0/0	0/0	0/0
Pv_Sal1_chr01	334904			3473.66	T	C	intergenic_region	MODIFIER			n.334904T>C	0/0	0/0	0/0	0/0	0/0	0/0	0/0	0/0	0/0	0/0	./.	0/0	0/0	0/0	0/0	0/0	0/0	0/0	0/0	0/0	0/0	0/0	0/0	0/0	0/0	0/0	0/0	0/0	0/0	0/0	0/0	0/0	0/0	0/0	0/0	0/0	0/0	0/0
Pv_Sal1_chr01	335394			1773.61	G	T	intergenic_region	MODIFIER			n.335394G>T	0/0	0/0	0/1	0/0	0/0	0/0	0/0	0/0	0/0	0/0	0/0	0/0	0/0	0/0	./.	./.	0/0	0/0	0/0	0/0	0/0	0/0	./.	0/0	0/0	0/1	0/0	0/0	0/0	0/0	0/0	0/0	0/0	0/0	0/0	0/0	0/1	0/0
Pv_Sal1_chr01	335421			3007.22	G	T	intergenic_region	MODIFIER			n.335421G>T	0/0	0/0	0/1	0/0	./.	./.	0/0	0/0	0/0	0/0	./.	0/0	0/0	0/0	./.	./.	0/0	0/0	0/0	./.	./.	0/0	./.	./.	0/0	0/1	0/0	0/0	0/0	0/0	0/0	0/0	0/0	0/0	0/0	0/0	0/1	0/0
Pv_Sal1_chr01	335540			549.87	T	A	intergenic_region	MODIFIER			n.335540T>A	0/0	0/0	0/0	0/0	0/0	./.	0/0	0/0	0/0	0/0	./.	0/0	0/0	0/0	./.	0/0	0/0	0/0	0/0	0/0	0/0	0/0	0/0	0/0	0/0	0/0	0/0	0/0	0/0	0/0	0/0	0/1	0/0	0/0	0/0	0/0	0/0	0/0
Pv_Sal1_chr01	335870			12049.6	C	A	intergenic_region	MODIFIER			n.335870C>A	0/1	0/0	0/0	0/0	1/1	./.	0/0	0/0	0/0	0/0	./.	1/1	1/1	1/1	1/1	./.	0/0	1/1	1/1	1/1	./.	1/1	./.	1/1	1/1	0/0	0/0	0/0	0/0	0/0	./.	0/0	1/1	1/1	0/0	0/0	0/0	0/0
Pv_Sal1_chr01	336480			2382.6	T	G	intergenic_region	MODIFIER			n.336480T>G	0/0	0/0	0/0	0/0	0/0	0/0	0/0	0/0	0/0	0/0	0/0	0/0	0/0	0/0	0/0	0/0	0/0	0/0	0/0	0/0	0/0	0/0	0/0	0/0	0/0	0/0	0/0	0/0	0/0	0/0	0/0	0/0	0/0	0/0	0/0	0/0	0/0	0/0
Pv_Sal1_chr01	336697			3500.7	G	C	intergenic_region	MODIFIER			n.336697G>C	0/0	0/0	./.	0/0	0/0	./.	1/1	0/0	1/1	0/0	./.	0/0	0/0	0/0	0/0	./.	0/0	0/0	0/0	0/0	./.	0/0	./.	0/0	0/0	0/0	1/1	./.	0/0	0/0	0/0	0/0	0/0	0/0	0/0	0/0	0/0	0/0
Pv_Sal1_chr01	337565	PVX_087985	cloroquine+resistance+associated+protein+cg1%2C+putative	12923.8	G	A	missense_variant	MODERATE	MISSENSE	Gaa/Aaa	p.Glu75Lys/c.223G>A	0/0	0/0	0/0	0/0	0/0	0/0	1/1	0/0	1/1	0/0	0/0	0/0	0/0	0/0	0/0	./.	0/0	0/0	0/0	0/0	0/0	0/0	0/0	0/0	0/0	0/0	1/1	./.	0/0	0/0	0/0	0/0	0/0	0/0	0/0	0/0	0/0	0/0
Pv_Sal1_chr01	338062	PVX_087985	cloroquine+resistance+associated+protein+cg1%2C+putative	8276.41	C	T	synonymous_variant	LOW	SILENT	gaC/gaT	p.Asp240Asp/c.720C>T	0/0	0/0	0/0	0/0	0/0	0/0	0/0	0/0	0/0	0/0	0/0	0/0	0/0	0/0	0/0	./.	0/0	0/0	0/0	0/0	0/0	0/0	0/0	0/0	0/0	0/0	0/0	0/0	0/0	0/0	0/0	0/0	0/0	0/0	0/0	0/0	0/0	0/0
Pv_Sal1_chr01	338230	PVX_087985	cloroquine+resistance+associated+protein+cg1%2C+putative	85384.6	C	T	synonymous_variant	LOW	SILENT	atC/atT	p.Ile296Ile/c.888C>T	1/1	1/1	1/1	0/0	1/1	0/0	0/0	0/0	0/0	0/0	./.	1/1	1/1	1/1	1/1	./.	0/0	1/1	1/1	1/1	1/1	1/1	1/1	1/1	1/1	1/1	0/0	./.	0/0	1/1	1/1	0/0	1/1	1/1	1/1	1/1	1/1	1/1
Pv_Sal1_chr01	338768	PVX_087985	cloroquine+resistance+associated+protein+cg1%2C+putative	3201.47	C	T	stop_gained	HIGH	NONSENSE	Cag/Tag	p.Gln476*/c.1426C>T	0/0	0/0	0/0	0/0	0/0	0/0	0/0	0/0	0/0	0/0	./.	0/0	0/0	0/0	0/0	./.	0/0	0/0	0/0	0/0	0/0	0/0	0/0	0/0	0/0	0/0	0/0	0/0	0/0	0/0	0/0	0/0	0/0	0/0	0/0	0/0	0/0	0/0
Pv_Sal1_chr01	339791	PVX_087985	cloroquine+resistance+associated+protein+cg1%2C+putative	2132.12	A	G	missense_variant	MODERATE	MISSENSE	Agc/Ggc	p.Ser817Gly/c.2449A>G	0/0	0/0	0/0	0/1	0/0	./.	0/0	1/1	0/0	1/1	0/0	0/0	0/0	0/0	0/0	./.	1/1	0/0	0/0	0/0	0/0	0/0	./.	0/0	0/0	0/0	./.	./.	./.	0/0	0/0	0/0	0/0	0/0	0/0	0/0	0/0	0/0
Pv_Sal1_chr01	339795	PVX_087985	cloroquine+resistance+associated+protein+cg1%2C+putative	2131.03	G	A	missense_variant	MODERATE	MISSENSE	aGa/aAa	p.Arg818Lys/c.2453G>A	0/0	0/0	0/0	0/1	0/0	./.	0/0	1/1	0/0	1/1	0/0	0/0	0/0	0/0	0/0	./.	1/1	0/0	0/0	0/0	0/0	0/0	./.	0/0	0/0	0/0	./.	./.	0/0	0/0	0/0	0/0	0/0	0/0	0/0	0/0	0/0	0/0
Pv_Sal1_chr01	339803	PVX_087985	cloroquine+resistance+associated+protein+cg1%2C+putative	3802.47	G	A	missense_variant	MODERATE	MISSENSE	Ggc/Agc	p.Gly821Ser/c.2461G>A	0/0	0/0	0/0	0/1	0/0	./.	0/0	1/1	0/0	1/1	0/0	0/0	0/0	0/0	0/0	./.	1/1	0/0	0/0	0/0	0/0	0/0	./.	0/0	0/0	0/0	./.	./.	0/0	0/0	0/0	0/0	0/0	0/0	0/0	0/0	0/0	./.
Pv_Sal1_chr01	340295	PVX_087985	cloroquine+resistance+associated+protein+cg1%2C+putative	774.53	G	A	missense_variant	MODERATE	MISSENSE	Gaa/Aaa	p.Glu985Lys/c.2953G>A	0/0	0/0	0/0	0/0	0/0	0/0	0/1	0/0	0/0	0/0	./.	0/0	0/0	0/0	0/0	./.	0/0	0/0	0/0	0/0	0/0	0/0	0/0	0/0	0/0	0/0	0/0	./.	0/0	0/0	0/0	0/0	0/0	0/0	0/0	0/0	0/0	0/0
Pv_Sal1_chr01	340872			47041.7	G	T	intergenic_region	MODIFIER			n.340872G>T	0/0	0/0	1/1	1/1	0/0	1/1	1/1	1/1	1/1	1/1	./.	0/0	0/0	0/0	0/0	./.	1/1	0/0	0/0	0/0	0/0	0/0	./.	0/0	0/0	1/1	./.	./.	./.	0/0	0/0	1/1	0/0	0/0	0/0	0/0	1/1	0/0
Pv_Sal1_chr01	341133			12798.7	C	A	intergenic_region	MODIFIER			n.341133C>A	0/0	0/0	0/0	0/0	0/0	0/0	0/0	0/0	0/0	0/0	./.	0/0	0/0	0/0	0/0	./.	0/0	0/0	0/0	0/0	0/0	0/0	0/0	0/0	0/0	0/0	0/0	0/0	0/0	0/0	0/0	0/0	0/0	0/0	0/0	0/0	0/0	0/0
Pv_Sal1_chr01	341137			178165	A	G	intergenic_region	MODIFIER			n.341137A>G	1/1	1/1	1/1	1/1	1/1	1/1	1/1	1/1	1/1	1/1	./.	1/1	1/1	1/1	1/1	./.	1/1	1/1	1/1	1/1	1/1	1/1	1/1	1/1	1/1	1/1	1/1	1/1	1/1	1/1	1/1	1/1	1/1	1/1	1/1	1/1	1/1	./.
Pv_Sal1_chr01	341146			176666	G	A	intergenic_region	MODIFIER			n.341146G>A	1/1	1/1	1/1	1/1	1/1	1/1	1/1	1/1	1/1	1/1	./.	1/1	1/1	1/1	1/1	./.	1/1	1/1	1/1	1/1	1/1	1/1	1/1	1/1	1/1	1/1	1/1	1/1	0/0	1/1	1/1	1/1	1/1	1/1	1/1	1/1	1/1	./.
Pv_Sal1_chr01	342219	PVX_087990	glutaredoxin-like+protein	26674.4	C	G	missense_variant	MODERATE	MISSENSE	ttG/ttC	p.Leu10Phe/c.30G>C	./.	0/0	1/1	0/0	0/0	0/0	1/1	0/0	1/1	0/0	0/0	0/0	0/0	0/0	0/0	./.	0/0	0/0	0/0	0/0	0/0	0/0	0/0	0/0	0/0	1/1	./.	./.	./.	0/0	0/0	1/1	0/0	0/0	0/0	0/0	1/1	0/0
Pv_Sal1_chr01	342312			3409.96	G	A	intergenic_region	MODIFIER			n.342312G>A	0/0	0/0	0/0	0/0	0/0	0/0	0/0	0/0	0/0	0/0	0/0	0/0	0/0	0/0	0/0	./.	0/0	0/0	0/0	0/0	0/0	0/0	0/0	0/0	0/0	0/0	./.	./.	./.	0/0	0/0	0/0	0/0	0/0	0/0	0/0	0/0	0/0
Pv_Sal1_chr01	342317			22531.2	C	T	intergenic_region	MODIFIER			n.342317C>T	0/0	0/0	1/1	0/0	0/0	0/0	1/1	0/0	1/1	0/0	0/0	0/0	0/0	0/0	0/0	./.	0/0	0/0	0/0	0/0	0/0	0/0	0/0	0/0	0/0	1/1	./.	./.	./.	0/0	0/0	1/1	0/0	0/0	0/0	0/0	1/1	0/0
Pv_Sal1_chr01	342570			4854.72	A	G	intergenic_region	MODIFIER			n.342570A>G	0/0	0/0	1/1	0/0	0/0	0/0	0/0	0/0	0/0	0/0	0/0	0/0	0/0	0/0	0/0	./.	0/0	0/0	0/0	0/0	0/0	0/0	0/0	0/0	./.	1/1	0/0	./.	./.	0/0	0/0	0/0	0/0	0/0	./.	0/0	0/1	0/0
Pv_Sal1_chr01	342764	PVX_087995	cloroquine+resistance+associated+protein+Cg2%2C+putative	21135.8	G	A	missense_variant	MODERATE	MISSENSE	Cac/Tac	p.His2401Tyr/c.7201C>T	0/0	0/0	0/0	0/0	1/1	0/0	0/0	0/0	0/0	0/0	1/1	1/1	1/1	1/1	1/1	./.	0/0	1/1	1/1	1/1	1/1	1/1	./.	1/1	1/1	0/0	0/0	./.	./.	0/0	1/1	0/0	1/1	1/1	./.	1/1	0/1	0/0
Pv_Sal1_chr01	342913	PVX_087995	cloroquine+resistance+associated+protein+Cg2%2C+putative	14551	A	G	missense_variant	MODERATE	MISSENSE	aTa/aCa	p.Ile2351Thr/c.7052T>C	0/0	0/0	0/0	0/0	0/0	0/0	1/1	0/0	1/1	0/0	0/0	0/0	0/0	0/0	0/0	./.	0/0	0/0	0/0	0/0	0/0	0/0	./.	0/0	0/0	0/0	1/1	./.	./.	0/0	0/0	1/1	0/0	0/0	0/0	0/0	0/0	0/0
Pv_Sal1_chr01	343074	PVX_087995	cloroquine+resistance+associated+protein+Cg2%2C+putative	21770.1	G	T	synonymous_variant	LOW	SILENT	acC/acA	p.Thr2297Thr/c.6891C>A	1/1	1/1	1/1	0/0	0/0	0/0	1/1	0/0	1/1	0/0	0/0	0/0	0/0	0/0	0/0	0/0	0/0	0/0	0/0	0/0	0/0	0/0	0/0	0/0	0/0	1/1	1/1	0/0	./.	1/1	0/0	1/1	0/0	0/0	./.	0/0	0/1	1/1
Pv_Sal1_chr01	343109	PVX_087995	cloroquine+resistance+associated+protein+Cg2%2C+putative	58461.7	T	C	missense_variant	MODERATE	MISSENSE	Acc/Gcc	p.Thr2286Ala/c.6856A>G	1/1	1/1	1/1	1/1	1/1	1/1	1/1	1/1	1/1	1/1	1/1	1/1	1/1	1/1	1/1	1/1	1/1	1/1	1/1	1/1	1/1	1/1	1/1	1/1	1/1	1/1	1/1	./.	./.	1/1	1/1	1/1	1/1	1/1	./.	1/1	1/1	1/1
Pv_Sal1_chr01	343434	PVX_087995	cloroquine+resistance+associated+protein+Cg2%2C+putative	20686.3	G	T	synonymous_variant	LOW	SILENT	ctC/ctA	p.Leu2177Leu/c.6531C>A	0/0	0/0	0/0	0/0	1/1	0/0	0/0	0/0	0/0	0/0	1/1	1/1	1/1	1/1	1/1	./.	0/0	1/1	1/1	1/1	1/1	1/1	./.	1/1	1/1	0/0	0/0	0/0	0/0	0/0	1/1	0/0	1/1	1/1	./.	1/1	0/0	0/0
Pv_Sal1_chr01	343827	PVX_087995	cloroquine+resistance+associated+protein+Cg2%2C+putative	25141.5	G	T	missense_variant	MODERATE	MISSENSE	aaC/aaA	p.Asn2046Lys/c.6138C>A	0/0	1/1	0/0	0/0	1/1	0/0	0/0	0/0	0/0	0/0	1/1	1/1	1/1	1/1	1/1	./.	0/0	1/1	1/1	1/1	1/1	1/1	1/1	1/1	1/1	0/0	./.	0/0	./.	1/1	1/1	0/0	1/1	1/1	./.	1/1	0/0	1/1
Pv_Sal1_chr01	344575	PVX_087995	cloroquine+resistance+associated+protein+Cg2%2C+putative	9910.25	C	G	missense_variant	MODERATE	MISSENSE	gGc/gCc	p.Gly1797Ala/c.5390G>C	0/0	1/1	0/0	0/0	0/0	0/0	0/0	0/0	0/0	0/0	0/0	0/0	0/0	0/0	0/0	./.	0/0	0/0	0/0	0/0	0/0	0/0	0/0	0/0	0/0	0/0	0/0	./.	./.	1/1	0/0	./.	0/0	0/0	./.	0/0	0/0	1/1
Pv_Sal1_chr01	344889	PVX_087995	cloroquine+resistance+associated+protein+Cg2%2C+putative	23966.7	A	G	synonymous_variant	LOW	SILENT	caT/caC	p.His1692His/c.5076T>C	./.	1/1	1/1	1/1	1/1	./.	1/1	1/1	1/1	1/1	1/1	1/1	1/1	1/1	1/1	./.	1/1	1/1	1/1	1/1	./.	1/1	./.	1/1	1/1	1/1	1/1	./.	./.	1/1	1/1	./.	1/1	1/1	./.	./.	1/1	1/1
Pv_Sal1_chr01	345291	PVX_087995	cloroquine+resistance+associated+protein+Cg2%2C+putative	1745.8	G	T	missense_variant	MODERATE	MISSENSE	caC/caA	p.His1558Gln/c.4674C>A	0/0	0/0	0/0	1/1	0/0	./.	0/0	1/1	0/0	1/1	0/0	0/0	0/0	0/0	0/0	./.	1/1	0/0	0/0	0/0	0/0	0/0	./.	0/0	0/0	0/0	./.	./.	./.	0/0	0/0	./.	0/0	0/0	0/0	0/0	0/0	0/0
Pv_Sal1_chr01	346062	PVX_087995	cloroquine+resistance+associated+protein+Cg2%2C+putative	21294.8	T	C	synonymous_variant	LOW	SILENT	ggA/ggG	p.Gly1301Gly/c.3903A>G	./.	0/0	0/1	1/1	1/1	./.	0/0	1/1	0/0	1/1	1/1	1/1	1/1	1/1	./.	./.	1/1	1/1	1/1	1/1	1/1	1/1	1/1	1/1	1/1	1/1	0/0	./.	./.	0/0	1/1	0/0	1/1	1/1	0/0	0/0	1/1	./.
Pv_Sal1_chr01	346467	PVX_087995	cloroquine+resistance+associated+protein+Cg2%2C+putative	13725.2	C	A	synonymous_variant	LOW	SILENT	cgG/cgT	p.Arg1166Arg/c.3498G>T	./.	1/1	0/1	1/1	0/0	./.	1/1	1/1	1/1	1/1	0/0	0/0	0/0	0/0	./.	./.	1/1	0/0	0/0	0/0	./.	0/0	0/0	0/0	0/0	0/0	1/1	./.	./.	1/1	0/0	0/0	0/0	0/0	./.	0/0	0/0	./.
Pv_Sal1_chr01	347097	PVX_087995	cloroquine+resistance+associated+protein+Cg2%2C+putative	15151.7	G	T	synonymous_variant	LOW	SILENT	acC/acA	p.Thr956Thr/c.2868C>A	./.	0/0	0/0	0/0	1/1	./.	1/1	0/0	1/1	0/0	1/1	1/1	1/1	1/1	1/1	./.	0/0	1/1	1/1	./.	1/1	1/1	1/1	1/1	1/1	0/0	./.	./.	./.	0/0	1/1	1/1	1/1	1/1	0/0	0/0	0/0	./.
Pv_Sal1_chr01	347360	PVX_087995	cloroquine+resistance+associated+protein+Cg2%2C+putative	8051.6	C	T	missense_variant	MODERATE	MISSENSE	Gcc/Acc	p.Ala869Thr/c.2605G>A	./.	0/0	0/0	./.	1/1	./.	1/1	0/0	1/1	0/0	1/1	1/1	1/1	1/1	./.	./.	0/0	1/1	1/1	./.	1/1	1/1	./.	1/1	./.	0/0	./.	./.	./.	0/0	1/1	1/1	1/1	1/1	./.	./.	0/0	./.
Pv_Sal1_chr01	347622	PVX_087995	cloroquine+resistance+associated+protein+Cg2%2C+putative	8937.5	A	C	synonymous_variant	LOW	SILENT	tcT/tcG	p.Ser781Ser/c.2343T>G	./.	1/1	1/1	1/1	0/0	1/1	0/0	1/1	0/0	1/1	0/0	0/0	0/0	0/0	./.	./.	1/1	0/0	0/0	./.	0/0	0/0	0/0	0/0	0/0	1/1	0/0	./.	./.	1/1	0/0	./.	0/0	0/0	./.	1/1	1/1	./.
Pv_Sal1_chr01	348438	PVX_087995	cloroquine+resistance+associated+protein+Cg2%2C+putative	24534	T	A	synonymous_variant	LOW	SILENT	ccA/ccT	p.Pro509Pro/c.1527A>T	./.	1/1	1/1	./.	1/1	0/0	0/0	0/0	0/0	0/0	1/1	1/1	1/1	1/1	./.	./.	0/0	1/1	1/1	./.	./.	1/1	1/1	1/1	./.	1/1	./.	./.	./.	1/1	1/1	0/0	1/1	1/1	1/1	0/0	1/1	./.
Pv_Sal1_chr01	348712	PVX_087995	cloroquine+resistance+associated+protein+Cg2%2C+putative	737.98	T	C,A	missense_variant	MODERATE	MISSENSE	cAc/cGc	p.His418Arg/c.1253A>G	./.	0/0	0/0	2/2	0/0	0/0	0/0	0/0	0/0	0/0	0/1	0/0	0/0	0/0	0/0	0/0	2/2	0/0	0/0	./.	0/0	0/0	./.	0/0	0/0	0/0	0/0	./.	0/0	0/0	0/0	0/0	0/0	0/0	0/0	0/0	0/0	./.
Pv_Sal1_chr01	348838	PVX_087995	cloroquine+resistance+associated+protein+Cg2%2C+putative	2784.02	C	T	missense_variant	MODERATE	MISSENSE	aGg/aAg	p.Arg376Lys/c.1127G>A	./.	0/0	0/0	0/0	0/0	1/1	0/0	1/1	0/0	1/1	0/0	0/0	0/0	0/0	0/0	0/0	0/0	0/0	0/0	./.	0/0	0/0	0/0	0/0	0/0	0/0	./.	./.	./.	0/0	0/0	0/0	0/0	0/0	0/0	1/1	0/0	./.
Pv_Sal1_chr01	349067	PVX_087995	cloroquine+resistance+associated+protein+Cg2%2C+putative	6790.59	C	G	missense_variant	MODERATE	MISSENSE	Gac/Cac	p.Asp300His/c.898G>C	./.	1/1	0/0	0/0	0/0	./.	1/1	0/0	1/1	0/0	0/0	0/0	0/0	0/0	./.	./.	0/0	0/0	0/0	./.	0/0	0/0	0/0	0/0	./.	0/0	./.	./.	./.	1/1	0/0	0/0	0/0	0/0	1/1	0/0	0/0	./.
Pv_Sal1_chr01	349068	PVX_087995	cloroquine+resistance+associated+protein+Cg2%2C+putative	6757.98	C	G	synonymous_variant	LOW	SILENT	gtG/gtC	p.Val299Val/c.897G>C	./.	1/1	0/0	0/0	0/0	./.	1/1	0/0	1/1	0/0	0/0	0/0	0/0	0/0	./.	./.	0/0	0/0	0/0	./.	0/0	0/0	0/0	0/0	./.	0/0	./.	./.	./.	1/1	0/0	0/0	0/0	0/0	1/1	0/0	0/0	./.
Pv_Sal1_chr01	350092			542.79	C	A	intergenic_region	MODIFIER			n.350092C>A	./.	0/0	0/0	./.	0/0	0/0	0/0	0/0	0/0	0/0	0/0	0/0	0/0	0/0	0/0	./.	0/0	0/0	0/0	./.	./.	0/0	0/0	0/0	0/0	0/0	./.	0/0	0/0	0/0	0/0	0/0	0/0	0/0	0/0	0/0	0/0	0/0
Pv_Sal1_chr01	350146			21086.5	C	G	intergenic_region	MODIFIER			n.350146C>G	./.	0/0	0/0	./.	1/1	1/1	1/1	1/1	1/1	1/1	1/1	1/1	1/1	1/1	./.	./.	1/1	1/1	1/1	./.	./.	1/1	1/1	1/1	0/1	0/0	./.	1/1	0/0	0/0	1/1	./.	1/1	1/1	0/0	1/1	0/0	./.
Pv_Sal1_chr01	350189			4709.56	C	A	intergenic_region	MODIFIER			n.350189C>A	./.	0/0	0/0	./.	0/0	1/1	0/0	1/1	0/0	1/1	0/0	0/0	0/0	0/0	./.	./.	0/0	0/0	0/0	./.	0/0	0/0	0/0	0/0	0/0	0/0	./.	1/1	0/0	0/0	./.	0/0	0/0	0/0	0/0	1/1	0/0	0/0
Pv_Sal1_chr01	350218			1666.17	G	T	intergenic_region	MODIFIER			n.350218G>T	./.	0/0	1/1	./.	0/0	0/0	0/0	0/0	0/0	0/0	0/0	0/0	0/0	0/0	./.	./.	0/0	0/0	0/0	./.	0/0	0/0	0/0	0/0	0/0	1/1	./.	0/0	0/0	0/0	0/0	0/0	0/0	0/0	0/0	0/0	1/1	./.
Pv_Sal1_chr01	350227			6635.78	G	A	intergenic_region	MODIFIER			n.350227G>A	./.	0/0	0/0	./.	1/1	0/0	0/0	0/0	0/0	0/0	1/1	1/1	1/1	1/1	./.	./.	0/0	1/1	0/0	./.	./.	1/1	./.	1/1	1/1	0/0	./.	0/0	0/0	0/0	./.	0/0	1/1	1/1	0/0	0/0	0/0	./.
Pv_Sal1_chr01	350311			30570.5	G	T	intergenic_region	MODIFIER			n.350311G>T	./.	1/1	0/0	./.	1/1	./.	./.	1/1	1/1	1/1	1/1	1/1	./.	1/1	./.	./.	1/1	1/1	1/1	./.	1/1	1/1	./.	1/1	1/1	0/0	./.	1/1	1/1	1/1	./.	./.	1/1	1/1	1/1	1/1	0/0	./.
Pv_Sal1_chr01	350315			6426.74	A	C	intergenic_region	MODIFIER			n.350315A>C	./.	0/1	0/0	./.	./.	0/0	./.	0/0	0/1	0/0	0/0	./.	0/0	0/0	./.	./.	0/0	0/0	./.	./.	./.	./.	./.	0/0	./.	0/0	./.	./.	1/1	1/1	0/0	./.	0/0	./.	1/1	0/1	0/0	./.
Pv_Sal1_chr01	351152	PVX_088000	cloroquine+resistance+asscociatd+protein+Cg7%2C+putative	1413.75	C	A	missense_variant	MODERATE	MISSENSE	Gcc/Tcc	p.Ala1216Ser/c.3646G>T	0/0	0/0	0/0	0/0	0/0	./.	0/0	1/1	0/0	1/1	0/0	0/0	0/0	0/0	0/0	./.	0/0	0/0	0/0	./.	./.	0/0	./.	0/0	0/0	0/0	./.	./.	./.	0/0	./.	0/0	0/0	0/0	0/0	1/1	0/0	./.
Pv_Sal1_chr01	351339	PVX_088000	cloroquine+resistance+asscociatd+protein+Cg7%2C+putative	3273.08	A	C	missense_variant	MODERATE	MISSENSE	ttT/ttG	p.Phe1153Leu/c.3459T>G	./.	0/0	0/1	0/0	0/0	./.	0/0	0/0	0/0	0/0	0/0	0/0	0/0	0/0	./.	./.	0/0	0/0	0/0	./.	0/0	0/0	0/0	0/0	0/0	1/1	./.	0/0	./.	0/0	./.	1/1	0/0	0/0	0/0	0/0	0/1	0/0
Pv_Sal1_chr01	351430	PVX_088000	cloroquine+resistance+asscociatd+protein+Cg7%2C+putative	19050.7	T	G	missense_variant	MODERATE	MISSENSE	gAg/gCg	p.Glu1123Ala/c.3368A>C	./.	0/0	0/1	0/0	1/1	./.	0/0	0/0	0/0	0/0	1/1	1/1	1/1	1/1	./.	./.	0/0	1/1	1/1	./.	./.	1/1	./.	1/1	1/1	1/1	./.	0/0	./.	0/0	./.	1/1	1/1	1/1	0/0	0/0	0/1	0/0
Pv_Sal1_chr01	351735	PVX_088000	cloroquine+resistance+asscociatd+protein+Cg7%2C+putative	3168.31	G	C	missense_variant	MODERATE	MISSENSE	gaC/gaG	p.Asp1021Glu/c.3063C>G	0/0	0/0	0/0	0/0	0/0	0/0	0/0	0/0	0/0	0/0	0/0	0/0	0/0	0/0	0/0	0/0	0/0	0/0	0/0	./.	0/0	0/0	./.	0/0	0/0	0/0	./.	0/0	./.	0/0	./.	1/1	0/0	0/0	0/0	0/0	0/0	0/0
Pv_Sal1_chr01	351850	PVX_088000	cloroquine+resistance+asscociatd+protein+Cg7%2C+putative	3582.77	T	C	missense_variant	MODERATE	MISSENSE	gAg/gGg	p.Glu983Gly/c.2948A>G	./.	0/0	0/0	./.	0/0	./.	0/0	1/1	0/0	./.	0/0	0/0	0/0	0/0	0/0	./.	0/0	0/0	0/0	./.	0/0	0/0	0/0	0/0	0/0	0/0	./.	1/1	./.	0/0	./.	./.	0/0	0/0	0/0	1/1	0/0	0/0
Pv_Sal1_chr01	351897	PVX_088000	cloroquine+resistance+asscociatd+protein+Cg7%2C+putative	836.37	C	T	synonymous_variant	LOW	SILENT	gaG/gaA	p.Glu967Glu/c.2901G>A	./.	0/0	0/0	./.	./.	./.	0/0	0/1	0/0	0/0	0/0	0/0	0/0	0/0	./.	./.	0/0	0/0	./.	./.	./.	./.	./.	0/1	./.	0/1	./.	0/0	./.	0/0	0/0	0/0	0/0	0/1	0/0	0/0	0/1	0/0
Pv_Sal1_chr01	352263	PVX_088000	cloroquine+resistance+asscociatd+protein+Cg7%2C+putative	597.67	A	G	synonymous_variant	LOW	SILENT	ctT/ctC	p.Leu845Leu/c.2535T>C	./.	0/0	0/0	./.	0/0	./.	0/0	0/0	0/0	0/0	0/0	0/0	0/0	0/0	./.	./.	0/0	0/0	0/0	0/0	./.	./.	0/0	0/0	0/0	0/0	./.	0/0	./.	0/0	./.	0/0	0/0	0/0	0/0	0/0	0/0	./.
Pv_Sal1_chr01	352312	PVX_088000	cloroquine+resistance+asscociatd+protein+Cg7%2C+putative	1831.2	G	A	missense_variant	MODERATE	MISSENSE	gCa/gTa	p.Ala829Val/c.2486C>T	./.	0/0	1/1	1/1	0/0	./.	0/0	./.	0/0	1/1	0/0	0/0	0/0	./.	./.	./.	./.	0/0	0/0	0/0	./.	./.	0/0	0/0	./.	1/1	./.	1/1	./.	0/0	./.	./.	0/0	./.	0/0	1/1	1/1	0/0
Pv_Sal1_chr01	352422	PVX_088000	cloroquine+resistance+asscociatd+protein+Cg7%2C+putative	1799.51	T	C	synonymous_variant	LOW	SILENT	gaA/gaG	p.Glu792Glu/c.2376A>G	./.	0/0	0/0	1/1	0/0	0/0	0/0	0/0	0/0	0/0	0/0	0/0	0/0	0/0	./.	./.	1/1	0/0	0/0	0/0	0/0	./.	./.	0/0	./.	0/0	./.	./.	0/0	0/0	./.	0/0	0/0	0/0	0/0	0/0	0/0	0/0
Pv_Sal1_chr01	352528	PVX_088000	cloroquine+resistance+asscociatd+protein+Cg7%2C+putative	7074.75	A	G	missense_variant	MODERATE	MISSENSE	gTg/gCg	p.Val757Ala/c.2270T>C	./.	0/0	0/0	0/0	0/0	1/1	0/0	1/1	0/0	1/1	0/0	0/0	0/0	0/0	0/0	0/0	0/0	0/0	0/0	0/0	0/0	0/0	0/0	0/0	0/0	0/0	./.	1/1	./.	0/0	./.	0/0	0/0	0/0	0/0	1/1	0/1	0/0
Pv_Sal1_chr01	352553	PVX_088000	cloroquine+resistance+asscociatd+protein+Cg7%2C+putative	793.38	C	A	missense_variant	MODERATE	MISSENSE	Gta/Tta	p.Val749Leu/c.2245G>T	./.	0/0	0/0	0/0	0/0	0/0	0/0	0/0	0/0	0/0	0/0	0/0	0/0	0/0	0/0	0/0	0/0	0/0	0/0	0/0	0/0	0/0	0/0	0/0	0/0	0/0	./.	0/0	0/0	0/0	./.	0/0	0/0	0/0	1/1	0/0	0/0	0/0
Pv_Sal1_chr01	352610	PVX_088000	cloroquine+resistance+asscociatd+protein+Cg7%2C+putative	26706.5	T	C	missense_variant	MODERATE	MISSENSE	Aag/Gag	p.Lys730Glu/c.2188A>G	./.	0/0	0/0	1/1	1/1	1/1	0/0	1/1	0/0	1/1	1/1	1/1	1/1	1/1	1/1	0/0	1/1	1/1	1/1	1/1	1/1	1/1	1/1	1/1	1/1	0/0	./.	1/1	0/0	0/0	1/1	0/0	1/1	1/1	0/0	1/1	0/1	0/0
Pv_Sal1_chr01	353300	PVX_088000	cloroquine+resistance+asscociatd+protein+Cg7%2C+putative	7199.71	C	T	missense_variant	MODERATE	MISSENSE	Ggc/Agc	p.Gly534Ser/c.1600G>A	./.	0/0	0/0	0/0	0/0	1/1	0/0	./.	0/0	1/1	0/0	0/0	0/0	0/0	0/0	1/1	0/0	0/0	0/0	./.	0/0	0/0	0/0	0/0	0/0	0/0	./.	1/1	0/0	0/0	0/0	0/0	0/0	0/0	0/0	1/1	0/1	0/0
Pv_Sal1_chr01	353311	PVX_088000	cloroquine+resistance+asscociatd+protein+Cg7%2C+putative	1181.22	G	T	stop_gained	HIGH	NONSENSE	tCg/tAg	p.Ser530*/c.1589C>A	./.	0/0	0/0	0/0	0/0	0/0	0/0	0/0	0/0	0/0	0/0	0/0	0/0	0/0	0/0	0/0	0/0	0/0	0/0	./.	0/0	0/0	0/0	0/0	0/0	0/0	0/0	0/1	0/0	0/0	0/0	0/0	0/0	0/0	0/0	0/0	0/0	0/0
Pv_Sal1_chr01	353383	PVX_088000	cloroquine+resistance+asscociatd+protein+Cg7%2C+putative	4794.49	C	T	missense_variant	MODERATE	MISSENSE	gGc/gAc	p.Gly506Asp/c.1517G>A	./.	0/0	0/0	0/0	0/0	./.	0/0	1/1	0/0	1/1	0/0	0/0	0/0	0/0	0/0	./.	0/0	0/0	0/0	0/0	0/0	0/0	0/0	0/0	0/0	0/0	0/0	1/1	./.	0/0	./.	0/0	0/0	0/0	0/0	1/1	0/1	0/0
Pv_Sal1_chr01	353480	PVX_088000	cloroquine+resistance+asscociatd+protein+Cg7%2C+putative	1605.1	A	G	missense_variant	MODERATE	MISSENSE	Tgt/Cgt	p.Cys474Arg/c.1420T>C	./.	0/0	0/0	0/0	0/0	0/0	0/0	0/0	0/0	0/0	0/0	0/0	0/0	0/0	0/0	0/0	0/0	0/0	0/0	0/0	0/0	0/0	0/0	0/0	0/0	0/0	./.	0/0	./.	0/0	0/0	0/0	0/0	0/0	0/0	0/0	0/0	0/0
Pv_Sal1_chr01	354017	PVX_088000	cloroquine+resistance+asscociatd+protein+Cg7%2C+putative	5083.17	T	C	missense_variant	MODERATE	MISSENSE	Aac/Gac	p.Asn295Asp/c.883A>G	0/0	0/0	1/1	0/0	0/0	0/0	0/0	0/0	0/0	0/0	0/0	0/0	0/0	0/0	0/0	0/0	0/0	0/0	0/0	0/0	0/0	0/0	0/0	0/0	0/0	1/1	./.	0/0	./.	0/0	0/0	0/0	0/0	0/0	0/0	0/0	0/1	0/0
Pv_Sal1_chr01	354068	PVX_088000	cloroquine+resistance+asscociatd+protein+Cg7%2C+putative	666.76	A	G	missense_variant	MODERATE	MISSENSE	Tgg/Cgg	p.Trp278Arg/c.832T>C	0/0	0/0	0/0	0/0	0/0	0/0	0/0	0/0	0/0	0/0	0/0	0/0	0/0	0/0	0/0	0/0	0/0	0/0	0/0	0/0	0/0	0/0	0/0	0/0	0/0	0/0	./.	0/0	./.	0/0	0/0	0/0	0/0	0/0	0/0	0/0	0/0	0/0
Pv_Sal1_chr01	354460	PVX_088000	cloroquine+resistance+asscociatd+protein+Cg7%2C+putative	1529.38	C	T	missense_variant	MODERATE	MISSENSE	aGg/aAg	p.Arg147Lys/c.440G>A	./.	0/0	0/0	0/0	0/0	0/0	0/0	0/0	0/0	0/0	0/0	0/0	0/0	0/0	0/0	0/0	0/0	0/0	0/0	0/0	0/0	0/0	./.	0/0	0/0	0/0	./.	0/0	0/0	0/0	0/0	0/0	0/0	0/0	0/0	0/0	0/0	0/0
Pv_Sal1_chr01	354953	PVX_088000	cloroquine+resistance+asscociatd+protein+Cg7%2C+putative	5509.61	G	T,*	5_prime_UTR_variant	MODIFIER		54	c.-54C>A	./.	1/1	0/0	0/0	0/0	0/0	0/0	0/0	0/0	0/0	0/0	0/0	0/0	0/0	0/0	./.	0/0	0/0	0/0	0/0	./.	0/0	./.	0/0	0/0	0/0	./.	0/0	0/0	1/1	./.	0/0	0/0	0/0	1/1	1/1	0/0	2/2
Pv_Sal1_chr01	354956	PVX_088000	cloroquine+resistance+asscociatd+protein+Cg7%2C+putative	5669.74	A	C,*	5_prime_UTR_variant	MODIFIER		57	c.-57T>G	./.	1/1	0/0	0/0	0/0	0/0	0/0	0/0	0/0	0/0	0/0	0/0	0/0	0/0	0/0	./.	0/0	0/0	0/0	./.	./.	0/0	./.	0/0	0/0	0/0	./.	0/0	0/0	1/1	./.	0/0	0/0	0/0	1/1	1/1	0/0	2/2
Pv_Sal1_chr01	354957	PVX_088000	cloroquine+resistance+asscociatd+protein+Cg7%2C+putative	7120.37	T	A	5_prime_UTR_variant	MODIFIER		58	c.-58A>T	./.	1/1	0/0	0/0	0/0	0/0	0/0	0/0	0/0	0/0	0/0	0/0	0/0	0/0	0/0	./.	0/0	0/0	0/0	./.	./.	0/0	./.	0/0	0/0	0/0	./.	0/0	0/0	1/1	./.	0/0	0/0	0/0	1/1	1/1	0/1	./.
Pv_Sal1_chr01	355432	PVX_088000	cloroquine+resistance+asscociatd+protein+Cg7%2C+putative	17661.2	T	C	5_prime_UTR_variant	MODIFIER		533	c.-533A>G	./.	0/0	1/1	1/1	0/0	1/1	0/0	1/1	0/0	1/1	0/0	0/0	0/0	0/0	0/0	0/0	1/1	0/0	0/0	0/0	0/0	0/0	./.	0/0	0/0	1/1	./.	1/1	1/1	0/0	0/0	1/1	0/0	0/0	0/0	0/0	0/1	0/0
Pv_Sal1_chr01	355481	PVX_088000	cloroquine+resistance+asscociatd+protein+Cg7%2C+putative	8019.15	C	T	5_prime_UTR_variant	MODIFIER		582	c.-582G>A	0/0	0/0	0/1	1/1	0/0	./.	0/0	0/1	0/0	1/1	0/0	0/0	0/0	0/0	0/0	0/0	1/1	0/0	0/0	0/0	0/0	0/0	0/0	0/0	0/0	1/1	./.	1/1	0/0	0/0	0/0	0/0	0/0	0/0	0/0	0/0	0/1	0/0
Pv_Sal1_chr01	355905			16935.6	G	A	intergenic_region	MODIFIER			n.355905G>A	./.	0/0	1/1	1/1	0/0	1/1	0/0	1/1	0/0	1/1	0/0	0/0	0/0	0/0	0/0	0/0	1/1	0/0	0/0	0/0	0/0	0/0	0/0	0/0	0/0	1/1	./.	1/1	0/0	0/0	0/0	0/0	0/0	0/0	./.	0/0	1/1	0/0
Pv_Sal1_chr01	356498	PVX_088005	hypothetical+protein%2C+conserved	8765.86	C	T	synonymous_variant	LOW	SILENT	taC/taT	p.Tyr99Tyr/c.297C>T	./.	0/0	0/0	0/0	0/0	0/0	0/0	0/0	0/0	0/0	0/0	0/0	0/0	0/0	0/0	0/0	0/0	0/0	0/0	./.	0/0	0/0	./.	0/0	0/0	0/0	./.	0/0	0/0	0/0	0/0	0/0	0/0	0/0	0/0	0/0	0/0	0/0
Pv_Sal1_chr01	358314	PVX_088007	ribonucleases+P%2FMRP+protein+subunit+POP1%2C+putative+%28POP1%29	82300.1	G	A	splice_region_variant+intron_variant	LOW			c.2929+8C>T	0/0	0/0	0/0	0/0	0/0	0/0	0/0	0/0	0/0	0/0	0/0	0/0	0/0	0/0	0/0	0/0	0/0	0/0	0/0	./.	0/0	0/0	./.	0/0	0/0	0/0	0/0	0/0	0/0	0/0	0/0	0/0	0/0	0/0	0/0	0/0	0/0	./.
Pv_Sal1_chr01	358680	PVX_088007	ribonucleases+P%2FMRP+protein+subunit+POP1%2C+putative+%28POP1%29	811.25	C	A	missense_variant	MODERATE	MISSENSE	aaG/aaT	p.Lys857Asn/c.2571G>T	0/0	0/0	0/0	1/1	0/0	0/0	0/0	0/0	0/0	0/0	0/0	0/0	0/0	0/0	0/0	0/0	1/1	0/0	0/0	0/0	0/0	0/0	0/0	0/0	0/0	0/0	0/0	0/0	0/0	0/0	0/0	0/0	0/0	0/0	0/0	0/0	0/0	./.
Pv_Sal1_chr01	358827	PVX_088007	ribonucleases+P%2FMRP+protein+subunit+POP1%2C+putative+%28POP1%29	73989	C	T	synonymous_variant	LOW	SILENT	ggG/ggA	p.Gly808Gly/c.2424G>A	./.	0/0	0/0	0/0	0/0	0/0	1/1	0/0	1/1	0/0	0/0	0/0	0/0	0/0	0/0	0/0	0/0	0/0	0/0	0/0	0/0	0/0	0/0	0/0	0/0	0/0	0/0	0/0	1/1	0/0	0/0	0/0	0/0	0/0	0/0	0/0	0/0	./.
Pv_Sal1_chr01	359210	PVX_088007	ribonucleases+P%2FMRP+protein+subunit+POP1%2C+putative+%28POP1%29	31531.3	C	T,*	missense_variant	MODERATE	MISSENSE	Gcg/Acg	p.Ala681Thr/c.2041G>A	./.	0/0	1/1	0/0	./.	0/0	0/0	0/0	./.	0/0	1/1	./.	./.	1/1	./.	./.	0/0	1/1	./.	./.	1/1	1/1	./.	./.	./.	1/1	./.	./.	./.	2/2	./.	1/1	./.	1/1	./.	0/0	1/1	./.
Pv_Sal1_chr01	359568	PVX_088007	ribonucleases+P%2FMRP+protein+subunit+POP1%2C+putative+%28POP1%29	14131.4	T	C	synonymous_variant	LOW	SILENT	ccA/ccG	p.Pro561Pro/c.1683A>G	./.	1/1	1/1	0/0	0/0	0/0	0/0	0/0	0/0	0/0	0/0	0/0	0/0	0/0	0/0	0/0	0/0	0/0	0/0	0/0	0/0	0/0	0/0	0/0	0/0	1/1	0/0	./.	./.	1/1	0/0	0/0	0/0	0/0	1/1	1/1	1/1	./.
Pv_Sal1_chr01	360428	PVX_088007	ribonucleases+P%2FMRP+protein+subunit+POP1%2C+putative+%28POP1%29	2353.79	T	C	missense_variant	MODERATE	MISSENSE	Aca/Gca	p.Thr275Ala/c.823A>G	./.	1/1	0/0	0/0	0/0	0/0	0/0	0/0	0/0	0/0	0/0	0/0	0/0	0/0	0/0	0/0	0/0	0/0	0/0	0/0	0/0	0/0	./.	0/0	0/0	0/0	1/1	0/0	0/0	1/1	./.	0/0	0/0	0/0	./.	1/1	0/1	./.
Pv_Sal1_chr01	360795	PVX_088007	ribonucleases+P%2FMRP+protein+subunit+POP1%2C+putative+%28POP1%29	3237.51	G	C	synonymous_variant	LOW	SILENT	ccC/ccG	p.Pro152Pro/c.456C>G	./.	0/0	0/0	1/1	0/0	1/1	0/0	./.	0/0	1/1	0/0	0/0	0/0	0/0	0/0	0/0	./.	0/0	0/0	0/0	0/0	0/0	0/0	0/0	0/0	0/0	./.	./.	./.	0/0	0/0	0/0	0/0	0/0	./.	1/1	0/0	./.
Pv_Sal1_chr01	361284			4431.96	T	C	intergenic_region	MODIFIER			n.361284T>C	./.	./.	1/1	0/0	0/0	0/0	1/1	0/0	1/1	1/1	0/0	0/0	0/0	0/0	./.	./.	0/0	0/0	0/0	./.	0/0	0/0	./.	0/0	0/0	1/1	./.	./.	0/0	0/0	0/0	0/0	0/0	0/0	./.	1/1	1/1	./.
Pv_Sal1_chr01	361854			2044.07	T	G	intergenic_region	MODIFIER			n.361854T>G	./.	0/0	1/1	0/0	0/0	0/0	0/0	./.	0/0	0/0	0/0	0/0	0/0	0/0	0/0	0/0	0/0	0/0	0/0	./.	0/0	0/0	0/0	./.	0/0	1/1	./.	./.	./.	0/0	./.	0/0	0/0	0/0	./.	0/0	0/1	./.
Pv_Sal1_chr01	362467			42935.6	T	C	intergenic_region	MODIFIER			n.362467T>C	./.	1/1	1/1	./.	1/1	1/1	0/0	1/1	0/0	0/0	1/1	1/1	1/1	1/1	1/1	1/1	1/1	1/1	1/1	./.	1/1	1/1	./.	1/1	1/1	1/1	./.	0/0	0/0	1/1	./.	0/0	1/1	1/1	./.	1/1	1/1	./.
Pv_Sal1_chr01	362522			2115.16	C	A	intergenic_region	MODIFIER			n.362522C>A	./.	0/0	0/0	0/0	0/0	0/0	0/0	0/1	0/0	1/1	0/0	0/0	0/0	0/0	0/0	0/0	0/0	0/0	0/0	./.	0/0	0/0	0/0	0/0	0/0	0/0	0/0	1/1	0/0	0/0	0/0	0/0	0/0	0/0	./.	0/0	0/0	0/0
Pv_Sal1_chr01	363136	PVX_088010	lysophospholipase%2C+putative	12983.6	G	A	missense_variant	MODERATE	MISSENSE	Cct/Tct	p.Pro658Ser/c.1972C>T	./.	1/1	0/0	./.	0/0	1/1	0/0	1/1	0/0	0/0	0/0	0/0	0/0	0/0	0/0	./.	1/1	0/0	0/0	./.	0/0	0/0	0/0	0/0	0/0	0/0	./.	0/0	0/0	1/1	./.	0/0	0/0	0/0	./.	1/1	0/0	./.
Pv_Sal1_chr01	363821	PVX_088010	lysophospholipase%2C+putative	36058.9	C	G	synonymous_variant	LOW	SILENT	ggG/ggC	p.Gly429Gly/c.1287G>C	1/1	1/1	1/1	./.	1/1	1/1	1/1	1/1	1/1	1/1	1/1	1/1	1/1	1/1	1/1	./.	1/1	1/1	1/1	./.	1/1	1/1	./.	1/1	1/1	1/1	./.	1/1	1/1	1/1	./.	0/0	1/1	1/1	./.	1/1	1/1	./.
Pv_Sal1_chr01	365974			28793.8	A	G	intergenic_region	MODIFIER			n.365974A>G	1/1	1/1	0/0	1/1	1/1	1/1	0/0	1/1	0/0	1/1	1/1	1/1	1/1	1/1	./.	./.	1/1	1/1	1/1	./.	1/1	1/1	./.	1/1	1/1	0/0	./.	./.	./.	1/1	./.	0/0	1/1	1/1	1/1	1/1	0/0	1/1
Pv_Sal1_chr01	367599	PVX_088015	lysophospholipase%2C+putative	15189.1	T	A	missense_variant	MODERATE	MISSENSE	Ata/Tta	p.Ile145Leu/c.433A>T	0/0	0/0	0/0	0/0	0/0	./.	0/0	0/0	0/0	1/1	0/0	0/0	0/0	0/0	./.	0/0	0/0	0/0	0/0	./.	0/0	0/0	./.	0/0	0/0	0/0	./.	1/1	0/0	0/0	./.	0/0	0/0	0/0	0/0	0/0	0/0	0/0
Pv_Sal1_chr01	367924	PVX_088015	lysophospholipase%2C+putative	56759.1	T	C	synonymous_variant	LOW	SILENT	ttA/ttG	p.Leu36Leu/c.108A>G	0/0	0/0	1/1	./.	1/1	1/1	0/0	1/1	0/0	1/1	./.	1/1	1/1	1/1	1/1	0/0	./.	1/1	1/1	./.	1/1	1/1	./.	1/1	1/1	1/1	./.	1/1	0/0	0/0	./.	0/0	1/1	1/1	0/0	0/0	0/1	0/0
Pv_Sal1_chr01	368277			1741.61	A	C	intergenic_region	MODIFIER			n.368277A>C	1/1	0/0	0/0	0/0	0/0	0/0	0/0	0/0	0/0	0/0	0/0	0/0	0/0	0/0	0/0	0/0	0/0	0/0	0/0	./.	0/0	0/0	0/0	0/0	./.	0/0	./.	./.	0/0	0/0	./.	1/1	0/0	0/0	0/0	0/0	0/0	0/0
Pv_Sal1_chr01	368683			15327.1	A	G	intergenic_region	MODIFIER			n.368683A>G	./.	./.	1/1	./.	1/1	./.	0/0	./.	0/0	./.	./.	./.	1/1	1/1	./.	0/0	./.	1/1	./.	./.	./.	./.	./.	1/1	./.	1/1	./.	./.	./.	./.	./.	1/1	1/1	1/1	./.	./.	./.	./.
Pv_Sal1_chr01	368967			17645.5	G	C	intergenic_region	MODIFIER			n.368967G>C	./.	./.	0/0	./.	1/1	./.	0/0	1/1	0/0	0/0	./.	1/1	1/1	1/1	./.	./.	0/0	1/1	1/1	./.	1/1	1/1	./.	1/1	./.	0/0	./.	0/0	./.	0/0	./.	0/0	1/1	1/1	0/0	0/0	0/0	0/0
Pv_Sal1_chr01	369032			42606.7	T	A	intergenic_region	MODIFIER			n.369032T>A	./.	./.	1/1	1/1	1/1	0/0	0/0	0/0	0/0	0/0	./.	1/1	1/1	1/1	1/1	./.	1/1	1/1	1/1	./.	1/1	1/1	./.	1/1	1/1	1/1	./.	0/0	1/1	1/1	./.	1/1	1/1	1/1	1/1	1/1	1/1	1/1
Pv_Sal1_chr01	370005			1130.7	A	C	intergenic_region	MODIFIER			n.370005A>C	./.	0/0	0/0	./.	0/0	0/0	1/1	0/0	1/1	0/0	0/0	0/0	0/0	0/0	0/0	./.	1/1	0/0	0/0	./.	0/0	0/0	./.	0/0	0/0	0/0	./.	./.	0/0	0/0	0/0	0/0	0/0	0/0	0/0	0/0	0/0	0/0
Pv_Sal1_chr01	370182			1344.68	C	T	intergenic_region	MODIFIER			n.370182C>T	./.	0/0	0/0	./.	0/0	0/0	0/0	0/0	0/0	0/0	./.	0/0	0/0	0/0	0/0	./.	0/0	0/0	0/0	0/0	0/0	0/0	0/0	0/0	0/0	0/0	./.	./.	0/0	0/0	0/0	1/1	0/0	0/0	0/0	0/0	0/0	0/0
Pv_Sal1_chr01	370255	PVX_088020	hypothetical+protein%2C+conserved	1967.87	G	A	intron_variant	MODIFIER			c.-44+35G>A	0/0	0/0	0/0	./.	0/0	0/0	0/0	0/0	0/0	0/0	0/0	0/0	0/0	0/0	0/0	./.	0/0	0/0	0/0	0/0	0/0	0/0	0/0	0/0	0/0	0/0	./.	./.	0/0	0/0	./.	1/1	0/0	0/0	0/0	0/0	0/0	0/0
Pv_Sal1_chr01	370652	PVX_088020	hypothetical+protein%2C+conserved	2416.33	C	T	3_prime_UTR_variant	MODIFIER		56	c.*56C>T	./.	0/0	0/0	./.	0/0	0/0	0/0	0/0	0/0	0/0	0/0	0/0	0/0	0/0	0/0	0/0	0/0	0/0	0/0	./.	0/0	0/0	0/0	0/0	0/0	0/0	./.	./.	0/0	0/0	0/0	1/1	0/0	0/0	0/0	0/0	0/0	0/0
Pv_Sal1_chr01	371005			1534.71	G	C	intergenic_region	MODIFIER			n.371005G>C	0/0	0/0	0/0	0/0	0/0	0/0	0/0	0/0	0/0	0/0	0/0	0/0	0/0	0/0	0/0	0/0	0/0	0/0	0/0	0/0	0/0	0/0	./.	0/0	0/0	0/0	./.	0/0	0/0	0/0	0/0	0/0	0/0	0/0	0/0	0/0	0/0	0/0
Pv_Sal1_chr01	371512	PVX_088025	hypothetical+protein%2C+conserved	3624.53	C	A	missense_variant	MODERATE	MISSENSE	ttG/ttT	p.Leu2208Phe/c.6624G>T	./.	0/0	0/0	./.	0/0	1/1	0/0	1/1	0/0	0/0	0/0	0/0	0/0	0/0	0/0	./.	1/1	0/0	0/0	0/0	0/0	0/0	0/0	0/0	0/0	0/0	./.	0/0	1/1	0/0	0/0	0/0	0/0	0/0	0/0	0/0	0/0	./.
Pv_Sal1_chr01	372671	PVX_088025	hypothetical+protein%2C+conserved	10063.2	C	T	intron_variant	MODIFIER			c.5929+111G>A	0/0	0/0	0/0	0/0	0/0	1/1	0/0	1/1	0/0	0/0	./.	0/0	0/0	0/0	0/0	0/0	0/0	0/0	0/0	0/0	0/0	0/0	0/0	0/0	0/0	0/0	./.	./.	1/1	0/0	0/0	0/0	0/0	0/0	0/0	0/0	0/0	./.
Pv_Sal1_chr01	372672	PVX_088025	hypothetical+protein%2C+conserved	10105.6	C	T	intron_variant	MODIFIER			c.5929+110G>A	0/0	0/0	0/0	0/0	0/0	1/1	0/0	1/1	0/0	0/0	./.	0/0	0/0	0/0	0/0	0/0	0/0	0/0	0/0	0/0	0/0	0/0	0/0	0/0	0/0	0/0	./.	./.	1/1	0/0	0/0	0/0	0/0	0/0	0/0	0/0	0/0	./.
Pv_Sal1_chr01	372737	PVX_088025	hypothetical+protein%2C+conserved	3815.32	C	G	intron_variant	MODIFIER			c.5929+45G>C	0/0	0/0	0/0	./.	0/0	0/0	./.	0/0	0/0	0/0	./.	0/0	0/0	0/0	0/0	./.	0/0	0/0	0/0	0/0	0/0	0/0	0/0	0/0	0/0	0/0	0/0	./.	0/0	0/0	0/0	1/1	0/0	0/0	./.	0/0	0/0	./.
Pv_Sal1_chr01	372773	PVX_088025	hypothetical+protein%2C+conserved	11295.2	C	T	intron_variant	MODIFIER			c.5929+9G>A	0/0	0/0	0/0	./.	0/0	0/0	0/0	0/0	0/0	1/1	0/0	0/0	0/0	0/0	0/0	./.	1/1	0/0	0/0	0/0	0/0	0/0	0/0	0/0	0/0	0/0	0/0	./.	0/0	0/0	0/0	1/1	0/0	0/0	0/0	0/0	0/0	./.
Pv_Sal1_chr01	372948	PVX_088025	hypothetical+protein%2C+conserved	8060.2	G	C	synonymous_variant	LOW	SILENT	ctC/ctG	p.Leu1921Leu/c.5763C>G	0/0	0/0	1/1	./.	0/0	0/0	1/1	0/0	1/1	1/1	0/0	0/0	0/0	0/0	0/0	./.	0/0	0/0	0/0	0/0	0/0	0/0	0/0	0/0	0/0	1/1	./.	1/1	0/0	0/0	0/0	0/0	0/0	0/0	0/0	0/0	0/1	0/0
Pv_Sal1_chr01	373122	PVX_088025	hypothetical+protein%2C+conserved	37926.7	C	T	synonymous_variant	LOW	SILENT	agG/agA	p.Arg1863Arg/c.5589G>A	0/0	1/1	0/0	./.	0/0	0/0	0/0	0/0	0/0	0/0	0/0	0/0	0/0	0/0	0/0	./.	0/0	0/0	0/0	0/0	0/0	0/0	0/0	0/0	0/0	0/0	./.	./.	./.	1/1	0/0	0/0	0/0	0/0	1/1	1/1	0/1	1/1
Pv_Sal1_chr01	373152	PVX_088025	hypothetical+protein%2C+conserved	26547.5	G	T	missense_variant	MODERATE	MISSENSE	agC/agA	p.Ser1853Arg/c.5559C>A	0/1	0/0	1/1	./.	0/0	1/1	1/1	1/1	1/1	1/1	0/0	0/0	0/0	0/0	0/0	./.	1/1	0/0	0/0	0/0	0/0	0/0	0/0	0/0	0/0	1/1	./.	./.	1/1	0/0	0/0	0/0	0/0	0/0	0/0	0/0	0/1	0/0
Pv_Sal1_chr01	373251	PVX_088025	hypothetical+protein%2C+conserved	10695.8	G	C	synonymous_variant	LOW	SILENT	tcC/tcG	p.Ser1820Ser/c.5460C>G	0/0	0/0	0/0	./.	0/0	1/1	0/0	1/1	0/0	1/1	0/0	0/0	0/0	0/0	0/0	./.	0/0	0/0	0/0	0/0	0/0	0/0	0/0	0/0	0/0	0/0	./.	./.	1/1	0/0	0/0	0/0	0/0	0/0	0/0	0/0	0/0	./.
Pv_Sal1_chr01	373404	PVX_088025	hypothetical+protein%2C+conserved	1546.01	G	C	synonymous_variant	LOW	SILENT	ccC/ccG	p.Pro1769Pro/c.5307C>G	0/0	0/0	0/0	0/0	0/0	1/1	0/0	1/1	0/0	0/0	0/0	0/0	0/0	0/0	0/0	./.	0/0	0/0	0/0	0/0	0/0	0/0	0/0	0/0	0/0	0/0	./.	0/0	0/0	0/0	0/0	0/0	0/0	0/0	0/0	0/0	0/0	./.
Pv_Sal1_chr01	373593	PVX_088025	hypothetical+protein%2C+conserved	919.34	G	C	synonymous_variant	LOW	SILENT	acC/acG	p.Thr1706Thr/c.5118C>G	0/1	0/0	0/0	./.	0/0	0/0	1/1	0/0	1/1	0/0	./.	0/0	0/0	0/0	0/0	0/0	./.	0/0	0/0	0/0	0/0	0/0	./.	0/0	0/0	0/0	1/1	0/0	./.	0/0	0/0	0/0	0/0	0/0	0/0	0/0	0/0	./.
Pv_Sal1_chr01	373669	PVX_088025	hypothetical+protein%2C+conserved	1881.43	G	A	missense_variant	MODERATE	MISSENSE	gCc/gTc	p.Ala1681Val/c.5042C>T	0/0	0/0	0/0	0/0	0/0	0/0	0/0	0/0	0/0	0/0	./.	0/0	0/0	0/0	0/0	./.	0/0	0/0	0/0	./.	0/0	0/0	0/0	0/0	0/0	0/0	0/0	./.	0/0	0/0	0/0	0/0	0/0	0/0	0/0	0/0	0/0	./.
Pv_Sal1_chr01	373915	PVX_088025	hypothetical+protein%2C+conserved	106345	A	G	missense_variant	MODERATE	MISSENSE	gTa/gCa	p.Val1599Ala/c.4796T>C	1/1	1/1	1/1	./.	1/1	1/1	1/1	1/1	1/1	1/1	./.	1/1	1/1	1/1	1/1	./.	1/1	1/1	1/1	./.	1/1	1/1	1/1	1/1	1/1	1/1	./.	1/1	./.	1/1	1/1	1/1	1/1	1/1	1/1	1/1	1/1	./.
Pv_Sal1_chr01	374048	PVX_088025	hypothetical+protein%2C+conserved	54583	A	C	missense_variant	MODERATE	MISSENSE	Tcg/Gcg	p.Ser1555Ala/c.4663T>G	1/1	1/1	1/1	./.	1/1	1/1	1/1	1/1	1/1	0/0	./.	1/1	1/1	1/1	1/1	./.	1/1	1/1	1/1	./.	1/1	1/1	1/1	1/1	1/1	1/1	./.	0/0	./.	1/1	1/1	1/1	1/1	1/1	./.	1/1	1/1	0/1
Pv_Sal1_chr01	374168	PVX_088025	hypothetical+protein%2C+conserved	17062.6	G	T	synonymous_variant	LOW	SILENT	Cga/Aga	p.Arg1515Arg/c.4543C>A	1/1	1/1	1/1	./.	0/0	1/1	1/1	1/1	1/1	1/1	./.	0/0	0/0	0/0	0/0	./.	1/1	0/0	0/0	0/0	0/0	0/0	0/0	0/0	0/0	1/1	./.	1/1	./.	1/1	0/0	0/0	0/0	0/0	1/1	1/1	1/1	./.
Pv_Sal1_chr01	374698	PVX_088025	hypothetical+protein%2C+conserved	33004.9	C	T	missense_variant	MODERATE	MISSENSE	gGc/gAc	p.Gly1338Asp/c.4013G>A	./.	1/1	1/1	./.	1/1	1/1	1/1	1/1	1/1	1/1	./.	1/1	1/1	1/1	1/1	./.	1/1	1/1	1/1	1/1	1/1	1/1	1/1	1/1	1/1	1/1	./.	1/1	./.	1/1	1/1	0/1	1/1	1/1	1/1	1/1	1/1	./.
Pv_Sal1_chr01	376125	PVX_088025	hypothetical+protein%2C+conserved	2994.55	A	T	synonymous_variant	LOW	SILENT	gcT/gcA	p.Ala908Ala/c.2724T>A	0/0	0/0	0/0	./.	0/0	0/0	0/0	0/0	0/0	0/0	0/0	0/0	0/0	0/0	0/0	./.	0/0	0/0	0/0	./.	0/0	0/0	0/0	0/0	0/0	0/0	./.	0/0	0/0	0/0	0/0	0/0	0/0	0/0	0/0	0/0	0/0	./.
Pv_Sal1_chr01	376135	PVX_088025	hypothetical+protein%2C+conserved	3000.85	A	C	missense_variant	MODERATE	MISSENSE	gTg/gGg	p.Val905Gly/c.2714T>G	0/0	0/0	0/0	./.	0/0	0/0	0/0	0/0	0/0	0/0	0/0	0/0	0/0	0/0	0/0	./.	0/0	0/0	0/0	./.	0/0	0/0	0/0	0/0	0/0	0/0	./.	0/0	0/0	0/0	0/0	0/0	0/0	0/0	0/0	0/0	0/0	./.
Pv_Sal1_chr01	376434	PVX_088025	hypothetical+protein%2C+conserved	1859.67	G	A	synonymous_variant	LOW	SILENT	tgC/tgT	p.Cys805Cys/c.2415C>T	0/0	0/0	0/1	0/0	0/0	0/0	0/0	0/0	0/0	0/0	./.	0/0	0/0	0/0	0/0	./.	0/0	0/0	0/0	0/0	0/0	0/0	0/0	0/0	0/0	1/1	./.	0/0	./.	0/0	0/0	0/0	0/0	0/0	0/0	0/0	1/1	./.
Pv_Sal1_chr01	377599	PVX_088025	hypothetical+protein%2C+conserved	16061.4	C	T	missense_variant	MODERATE	MISSENSE	gGa/gAa	p.Gly417Glu/c.1250G>A	0/0	1/1	1/1	./.	1/1	0/0	./.	0/0	0/0	0/0	./.	1/1	1/1	1/1	1/1	./.	0/0	1/1	1/1	./.	1/1	1/1	1/1	1/1	1/1	1/1	./.	0/0	./.	1/1	1/1	1/1	1/1	1/1	1/1	0/0	0/1	./.
Pv_Sal1_chr01	377968	PVX_088025	hypothetical+protein%2C+conserved	2070.15	C	T	missense_variant	MODERATE	MISSENSE	aGt/aAt	p.Ser294Asn/c.881G>A	./.	0/0	0/0	./.	0/0	1/1	0/0	1/1	0/0	0/0	./.	0/0	0/0	0/0	0/0	./.	1/1	0/0	0/0	0/0	0/0	0/0	0/0	0/0	0/0	0/0	./.	0/0	0/0	0/0	0/0	./.	0/0	0/0	0/0	0/0	0/0	./.
Pv_Sal1_chr01	378111	PVX_088025	hypothetical+protein%2C+conserved	35383.3	G	A,T	missense_variant	MODERATE	MISSENSE	aaC/aaA	p.Asn246Lys/c.738C>A	0/0	0/0	1/2	./.	1/1	1/1	0/0	1/1	0/0	2/2	./.	1/1	1/1	1/1	1/1	./.	1/1	1/1	1/1	1/1	1/1	1/1	1/1	1/1	1/1	1/1	./.	2/2	./.	0/0	1/1	./.	1/1	1/1	0/0	2/2	1/2	./.
Pv_Sal1_chr01	378233	PVX_088025	hypothetical+protein%2C+conserved	1051.98	T	G	missense_variant	MODERATE	MISSENSE	Aaa/Caa	p.Lys206Gln/c.616A>C	./.	0/0	0/0	./.	0/0	0/0	0/0	0/0	0/0	0/0	./.	0/0	0/0	0/0	0/0	./.	0/0	0/0	0/0	0/0	0/0	0/0	0/0	0/0	0/0	0/0	./.	0/0	./.	0/0	0/0	0/0	0/0	0/0	0/0	0/0	0/0	./.
Pv_Sal1_chr01	378262	PVX_088025	hypothetical+protein%2C+conserved	5943.66	T	C	missense_variant	MODERATE	MISSENSE	gAa/gGa	p.Glu196Gly/c.587A>G	./.	0/0	1/1	0/0	0/0	0/0	1/1	0/0	1/1	0/0	./.	0/0	0/0	0/0	0/0	./.	0/0	0/0	0/0	0/0	0/0	0/0	0/0	0/0	0/0	1/1	./.	0/0	./.	0/0	0/0	./.	0/0	0/0	0/0	0/0	0/1	./.
Pv_Sal1_chr01	378735	PVX_088025	hypothetical+protein%2C+conserved	12707.2	T	G	synonymous_variant	LOW	SILENT	ggA/ggC	p.Gly38Gly/c.114A>C	./.	0/0	0/0	1/1	0/0	1/1	1/1	1/1	1/1	0/0	./.	0/0	0/0	0/0	./.	./.	1/1	0/0	0/0	0/0	0/0	0/0	0/0	0/0	0/0	0/0	0/0	./.	./.	0/0	0/0	0/0	0/0	0/0	./.	0/0	0/0	./.
Pv_Sal1_chr01	379307			29756.5	C	A	intergenic_region	MODIFIER			n.379307C>A	0/0	0/0	0/0	0/0	0/0	0/0	0/0	0/0	0/0	0/0	./.	0/0	0/0	0/0	0/0	./.	0/0	0/0	0/0	0/0	0/0	0/0	0/0	0/0	0/0	0/0	./.	0/0	0/0	0/0	0/0	0/0	0/0	0/0	0/0	0/0	0/0	./.
Pv_Sal1_chr01	379337			73879.9	C	A	intergenic_region	MODIFIER			n.379337C>A	./.	1/1	1/1	1/1	1/1	1/1	1/1	1/1	1/1	1/1	./.	1/1	1/1	1/1	./.	./.	1/1	1/1	1/1	1/1	1/1	1/1	1/1	1/1	1/1	1/1	./.	./.	1/1	1/1	1/1	1/1	1/1	1/1	./.	1/1	1/1	./.
Pv_Sal1_chr01	379392			5693.99	C	G	intergenic_region	MODIFIER			n.379392C>G	./.	0/0	0/1	1/1	0/0	1/1	1/1	1/1	1/1	0/0	./.	0/0	0/0	0/0	0/0	./.	1/1	0/0	0/0	0/0	0/0	0/0	0/0	0/0	0/0	1/1	./.	0/0	./.	0/0	0/0	0/0	0/0	0/0	0/0	0/0	0/1	./.
Pv_Sal1_chr01	379423			61188.6	C	G	intergenic_region	MODIFIER			n.379423C>G	./.	1/1	0/0	1/1	0/0	1/1	0/0	1/1	0/0	1/1	./.	0/0	0/0	0/0	0/0	./.	1/1	0/0	0/0	0/0	0/0	0/0	0/0	0/0	0/0	0/0	./.	1/1	./.	1/1	0/0	0/0	0/0	0/0	1/1	0/0	0/0	./.
Pv_Sal1_chr01	379433			101277	C	G	intergenic_region	MODIFIER			n.379433C>G	./.	1/1	1/1	1/1	1/1	1/1	1/1	1/1	1/1	1/1	./.	1/1	1/1	1/1	1/1	./.	1/1	1/1	1/1	1/1	1/1	1/1	1/1	1/1	1/1	1/1	./.	1/1	./.	1/1	1/1	1/1	1/1	1/1	1/1	1/1	1/1	./.
Pv_Sal1_chr01	379441			22914	G	C	intergenic_region	MODIFIER			n.379441G>C	./.	1/1	1/1	1/1	0/0	1/1	1/1	1/1	1/1	0/0	0/0	0/0	0/0	0/0	0/0	./.	1/1	0/0	0/0	0/0	0/0	0/0	0/0	0/0	0/0	1/1	./.	0/0	./.	1/1	0/0	0/0	0/0	0/0	1/1	0/0	0/1	./.
Pv_Sal1_chr01	379504			56153.7	G	C	intergenic_region	MODIFIER			n.379504G>C	./.	1/1	1/1	1/1	1/1	1/1	0/0	1/1	0/0	1/1	1/1	1/1	1/1	1/1	1/1	./.	1/1	1/1	1/1	1/1	1/1	1/1	1/1	1/1	1/1	1/1	./.	1/1	./.	1/1	1/1	1/1	1/1	1/1	1/1	1/1	1/1	./.
Pv_Sal1_chr01	380626			5007.39	C	T	intergenic_region	MODIFIER			n.380626C>T	0/0	0/0	0/0	1/1	0/0	1/1	0/0	1/1	0/0	0/0	0/0	0/0	0/0	0/0	0/0	./.	1/1	0/0	0/0	0/0	0/0	0/0	0/0	0/0	0/0	0/0	./.	0/0	0/0	0/0	0/0	0/0	0/0	0/0	0/0	0/0	0/0	0/0
Pv_Sal1_chr01	380791			16399.3	G	A	intergenic_region	MODIFIER			n.380791G>A	1/1	0/0	0/0	0/0	1/1	0/0	0/0	0/0	0/0	./.	0/0	1/1	1/1	1/1	1/1	./.	0/0	1/1	1/1	./.	1/1	1/1	1/1	1/1	1/1	0/0	./.	1/1	1/1	0/0	1/1	1/1	1/1	1/1	0/0	0/0	0/0	./.
Pv_Sal1_chr01	381067			32410.8	G	C	intergenic_region	MODIFIER			n.381067G>C	0/0	0/0	1/1	0/0	1/1	0/0	0/0	0/0	0/0	0/0	1/1	1/1	1/1	1/1	1/1	./.	0/0	1/1	1/1	./.	1/1	1/1	1/1	1/1	1/1	1/1	./.	./.	0/0	0/0	1/1	1/1	1/1	1/1	0/0	1/1	1/1	./.
Pv_Sal1_chr01	381157			21998.7	G	A	intergenic_region	MODIFIER			n.381157G>A	./.	0/0	0/0	0/0	1/1	0/0	0/0	0/0	0/0	0/0	1/1	1/1	1/1	1/1	1/1	./.	0/0	1/1	1/1	1/1	1/1	./.	1/1	1/1	1/1	0/0	./.	0/0	0/0	0/0	1/1	1/1	1/1	1/1	0/0	0/0	0/0	0/0
Pv_Sal1_chr01	381320			21514.5	T	G	intergenic_region	MODIFIER			n.381320T>G	0/0	0/0	0/0	0/0	1/1	0/0	0/0	0/0	0/0	0/0	./.	1/1	1/1	1/1	1/1	./.	0/0	1/1	1/1	./.	1/1	1/1	1/1	1/1	1/1	0/0	./.	0/0	0/0	0/0	./.	1/1	1/1	1/1	0/0	0/0	0/0	0/0
Pv_Sal1_chr01	381332			17160.8	G	C	intergenic_region	MODIFIER			n.381332G>C	0/0	1/1	0/1	0/0	0/0	0/0	0/0	0/0	0/0	0/0	./.	0/0	0/0	0/0	0/0	./.	0/0	0/0	0/0	./.	0/0	0/0	0/0	0/0	0/0	0/0	./.	0/0	0/0	1/1	0/0	0/0	0/0	0/0	1/1	0/0	0/0	./.
Pv_Sal1_chr01	381651	PVX_088035	hypothetical+protein%2C+conserved	42627.5	A	T	missense_variant	MODERATE	MISSENSE	gTc/gAc	p.Val3024Asp/c.9071T>A	./.	1/1	1/1	1/1	1/1	1/1	1/1	./.	1/1	1/1	./.	1/1	1/1	1/1	./.	./.	1/1	1/1	1/1	./.	1/1	1/1	1/1	1/1	1/1	1/1	./.	1/1	./.	./.	./.	1/1	1/1	1/1	1/1	1/1	1/1	./.
Pv_Sal1_chr01	381733	PVX_088035	hypothetical+protein%2C+conserved	9584.05	A	G	missense_variant	MODERATE	MISSENSE	Tcg/Ccg	p.Ser2997Pro/c.8989T>C	./.	1/1	0/1	1/1	0/0	./.	1/1	./.	1/1	0/1	1/1	0/0	1/1	0/0	./.	./.	1/1	0/0	0/0	1/1	1/1	0/1	1/1	1/1	1/1	1/1	./.	1/1	./.	./.	./.	1/1	0/0	1/1	1/1	1/1	1/1	./.
Pv_Sal1_chr01	381767	PVX_088035	hypothetical+protein%2C+conserved	1064.74	T	G,*	synonymous_variant	LOW	SILENT	tcA/tcC	p.Ser2985Ser/c.8955A>C	./.	0/0	0/0	0/0	0/1	0/0	0/0	0/0	0/0	0/2	./.	0/0	0/0	1/1	2/2	./.	0/0	0/0	0/0	0/0	0/0	0/0	0/0	0/0	0/0	0/0	0/0	0/2	./.	0/0	0/0	0/0	0/1	0/0	0/0	0/2	0/0	0/0
Pv_Sal1_chr01	381770	PVX_088035	hypothetical+protein%2C+conserved	1062.05	T	G,*	synonymous_variant	LOW	SILENT	ccA/ccC	p.Pro2984Pro/c.8952A>C	./.	0/0	0/0	0/0	0/1	0/0	0/0	0/0	0/0	0/2	./.	0/0	0/0	1/1	2/2	./.	0/0	0/0	0/0	0/0	0/0	0/0	0/0	0/0	0/0	0/0	0/0	0/2	./.	0/0	./.	0/0	0/0	0/0	0/0	0/2	0/0	0/0
Pv_Sal1_chr01	381863	PVX_088035	hypothetical+protein%2C+conserved	1488.91	G	T	synonymous_variant	LOW	SILENT	tcC/tcA	p.Ser2953Ser/c.8859C>A	./.	0/0	0/0	0/0	0/0	0/0	0/1	0/0	0/0	0/1	0/0	0/0	0/0	0/0	0/0	./.	0/0	0/0	0/0	./.	0/0	0/0	0/0	0/0	0/0	0/0	./.	0/0	./.	0/0	0/0	0/0	0/0	0/0	0/1	0/0	0/0	0/0
Pv_Sal1_chr01	382047	PVX_088035	hypothetical+protein%2C+conserved	2199.46	C	G	missense_variant	MODERATE	MISSENSE	aGa/aCa	p.Arg2892Thr/c.8675G>C	./.	0/0	0/0	0/0	0/0	0/0	0/0	0/0	0/0	0/0	./.	0/0	0/0	0/0	0/0	./.	0/0	0/0	0/0	0/0	0/0	0/0	0/0	0/0	0/0	0/0	./.	0/0	0/0	0/0	./.	0/0	0/0	0/0	0/0	0/0	0/0	0/0
Pv_Sal1_chr01	382133	PVX_088035	hypothetical+protein%2C+conserved	2635	G	T	synonymous_variant	LOW	SILENT	cgC/cgA	p.Arg2863Arg/c.8589C>A	./.	1/1	0/0	0/0	0/0	0/0	0/0	0/0	0/0	0/0	0/0	0/0	0/0	0/0	0/0	0/0	0/0	0/0	0/0	0/0	0/0	0/0	0/0	0/0	0/0	0/0	./.	0/0	0/0	1/1	./.	0/0	0/0	0/0	1/1	0/0	0/0	1/1
Pv_Sal1_chr01	383101	PVX_088035	hypothetical+protein%2C+conserved	24609.5	G	T	synonymous_variant	LOW	SILENT	Cgg/Agg	p.Arg2541Arg/c.7621C>A	./.	1/1	0/1	0/0	1/1	0/0	0/0	0/0	0/0	1/1	./.	1/1	1/1	1/1	1/1	./.	0/0	1/1	1/1	1/1	1/1	1/1	1/1	1/1	1/1	1/1	./.	1/1	./.	1/1	1/1	1/1	1/1	1/1	1/1	1/1	1/1	./.
Pv_Sal1_chr01	384068	PVX_088035	hypothetical+protein%2C+conserved	11465.5	A	T	synonymous_variant	LOW	SILENT	acT/acA	p.Thr2218Thr/c.6654T>A	./.	0/0	0/1	0/0	0/0	0/0	1/1	0/0	1/1	0/0	0/0	0/0	0/0	0/0	0/0	./.	0/0	0/0	0/0	0/0	0/0	0/0	0/0	0/0	0/0	0/0	./.	0/0	1/1	0/0	./.	0/0	0/0	0/0	0/0	0/0	0/0	0/0
Pv_Sal1_chr01	384083	PVX_088035	hypothetical+protein%2C+conserved	2312.81	G	A	synonymous_variant	LOW	SILENT	taC/taT	p.Tyr2213Tyr/c.6639C>T	./.	0/0	0/0	0/0	0/0	0/0	1/1	0/0	1/1	0/0	0/0	0/0	0/0	0/0	0/0	./.	0/0	0/0	0/0	0/0	0/0	0/0	0/0	0/0	0/0	0/0	./.	0/0	1/1	0/0	./.	0/0	0/0	0/0	0/0	0/0	0/0	0/0
Pv_Sal1_chr01	384813	PVX_088035	hypothetical+protein%2C+conserved	13998.4	T	C	missense_variant	MODERATE	MISSENSE	tAc/tGc	p.Tyr1970Cys/c.5909A>G	./.	1/1	0/1	1/1	1/1	./.	1/1	./.	1/1	1/1	./.	1/1	1/1	1/1	1/1	./.	./.	1/1	1/1	1/1	./.	1/1	1/1	1/1	./.	1/1	./.	1/1	./.	1/1	1/1	1/1	1/1	1/1	1/1	1/1	1/1	1/1
Pv_Sal1_chr01	385813	PVX_088035	hypothetical+protein%2C+conserved	13192.5	A	C	missense_variant	MODERATE	MISSENSE	Tgc/Ggc	p.Cys1637Gly/c.4909T>G	0/0	./.	0/0	0/0	1/1	./.	0/0	0/0	0/0	0/0	1/1	1/1	1/1	1/1	1/1	./.	0/0	1/1	1/1	1/1	./.	1/1	1/1	./.	./.	0/0	0/0	0/0	./.	1/1	./.	1/1	1/1	1/1	./.	0/0	0/0	1/1
Pv_Sal1_chr01	386174	PVX_088035	hypothetical+protein%2C+conserved	8455.71	C	T	synonymous_variant	LOW	SILENT	aaG/aaA	p.Lys1516Lys/c.4548G>A	./.	./.	0/0	0/0	1/1	0/0	1/1	0/0	1/1	1/1	./.	1/1	1/1	1/1	1/1	0/0	0/0	1/1	./.	./.	1/1	1/1	./.	1/1	./.	0/0	0/0	./.	./.	0/0	./.	1/1	1/1	1/1	0/0	0/0	0/0	./.
Pv_Sal1_chr01	388728	PVX_088035	hypothetical+protein%2C+conserved	584.64	G	A	synonymous_variant	LOW	SILENT	gcC/gcT	p.Ala906Ala/c.2718C>T	./.	0/0	./.	./.	0/0	0/0	0/0	0/0	0/0	0/0	0/0	0/0	./.	0/0	0/0	./.	0/0	0/0	./.	./.	0/0	0/0	./.	0/0	0/0	0/0	0/0	./.	0/0	0/0	0/0	0/0	0/0	0/0	./.	0/0	0/0	./.
Pv_Sal1_chr01	390251	PVX_088035	hypothetical+protein%2C+conserved	3876.87	T	C	missense_variant	MODERATE	MISSENSE	aAa/aGa	p.Lys463Arg/c.1388A>G	./.	1/1	0/0	0/0	0/0	1/1	0/0	1/1	0/0	0/0	0/0	0/0	0/0	0/0	./.	./.	0/0	0/0	0/0	./.	./.	0/0	0/0	0/0	0/0	0/0	0/0	./.	0/0	1/1	./.	0/0	0/0	0/0	./.	0/0	0/0	./.
Pv_Sal1_chr01	390347	PVX_088035	hypothetical+protein%2C+conserved	1464.05	A	T	missense_variant	MODERATE	MISSENSE	aTt/aAt	p.Ile431Asn/c.1292T>A	./.	0/0	0/0	./.	0/0	0/0	0/0	0/0	0/0	0/0	0/0	0/0	./.	0/0	./.	./.	0/0	0/0	./.	./.	0/0	0/0	0/0	0/0	0/0	0/0	0/0	./.	0/0	0/0	0/0	0/0	0/0	0/0	./.	0/0	0/0	0/0
Pv_Sal1_chr01	390348	PVX_088035	hypothetical+protein%2C+conserved	1341.97	T	A	missense_variant	MODERATE	MISSENSE	Att/Ttt	p.Ile431Phe/c.1291A>T	./.	0/0	1/1	./.	0/0	0/0	0/0	0/0	0/0	0/0	0/0	0/0	./.	0/0	./.	./.	0/0	0/0	./.	./.	0/0	0/0	0/0	0/0	0/0	1/1	0/0	./.	./.	0/0	0/0	0/0	0/0	0/0	./.	./.	1/1	0/0
Pv_Sal1_chr01	390563	PVX_088035	hypothetical+protein%2C+conserved	1176.05	C	T	missense_variant	MODERATE	MISSENSE	aGg/aAg	p.Arg359Lys/c.1076G>A	0/0	0/0	0/0	./.	0/0	0/0	0/0	0/0	0/0	0/0	0/0	0/0	0/0	0/0	./.	./.	0/0	0/0	./.	./.	0/0	0/0	./.	0/0	0/0	0/0	./.	./.	0/0	0/0	0/0	0/0	0/0	0/0	./.	0/0	0/0	0/0
Pv_Sal1_chr01	391025	PVX_088035	hypothetical+protein%2C+conserved	3093.83	A	G	missense_variant	MODERATE	MISSENSE	gTg/gCg	p.Val205Ala/c.614T>C	0/0	1/1	0/0	0/0	0/0	1/1	1/1	1/1	1/1	1/1	0/0	0/0	0/0	0/0	0/0	./.	0/0	0/0	0/0	./.	0/0	0/0	0/0	0/0	0/0	0/0	0/0	./.	./.	1/1	0/0	0/0	0/0	0/0	./.	0/0	0/0	1/1
Pv_Sal1_chr01	391150	PVX_088035	hypothetical+protein%2C+conserved	1577.06	G	A	synonymous_variant	LOW	SILENT	cgC/cgT	p.Arg163Arg/c.489C>T	0/0	0/0	0/0	./.	0/0	0/0	0/0	0/0	0/0	0/0	0/0	0/0	./.	0/0	0/0	./.	0/0	0/0	0/0	./.	0/0	0/0	./.	0/0	0/0	0/0	0/0	0/0	0/0	0/0	0/0	0/0	0/0	0/0	./.	./.	0/0	0/0
Pv_Sal1_chr01	392651			8980.7	T	C	intergenic_region	MODIFIER			n.392651T>C	./.	./.	./.	./.	1/1	1/1	1/1	1/1	1/1	1/1	1/1	./.	1/1	1/1	./.	1/1	1/1	1/1	1/1	./.	./.	./.	./.	1/1	1/1	1/1	1/1	./.	./.	1/1	1/1	1/1	1/1	1/1	./.	1/1	1/1	1/1
Pv_Sal1_chr01	392718			5731.88	C	T	intergenic_region	MODIFIER			n.392718C>T	./.	0/0	./.	./.	1/1	0/0	0/0	0/0	0/0	0/0	1/1	1/1	1/1	1/1	1/1	0/0	0/0	1/1	1/1	./.	1/1	1/1	./.	1/1	1/1	1/1	1/1	./.	0/0	0/0	1/1	1/1	1/1	1/1	./.	1/1	1/1	0/0
Pv_Sal1_chr01	392845			3678.8	C	T	intergenic_region	MODIFIER			n.392845C>T	./.	1/1	0/0	./.	0/0	1/1	0/0	1/1	0/0	0/0	0/0	0/0	0/0	0/0	0/0	0/0	0/0	0/0	0/0	0/0	0/0	0/0	0/0	0/0	0/0	0/0	1/1	./.	0/0	1/1	0/0	0/0	0/0	0/0	./.	0/0	0/0	1/1
Pv_Sal1_chr01	393185	PVX_088040	hypothetical+protein%2C+conserved	7845.84	A	G	synonymous_variant	LOW	SILENT	caA/caG	p.Gln26Gln/c.78A>G	./.	1/1	1/1	./.	1/1	./.	1/1	1/1	1/1	1/1	1/1	1/1	1/1	1/1	./.	./.	1/1	1/1	1/1	./.	./.	1/1	./.	./.	1/1	1/1	1/1	./.	./.	1/1	1/1	1/1	1/1	./.	./.	1/1	1/1	./.
Pv_Sal1_chr01	393357	PVX_088040	hypothetical+protein%2C+conserved	1051.94	G	T	missense_variant	MODERATE	MISSENSE	Gct/Tct	p.Ala84Ser/c.250G>T	./.	0/0	0/0	./.	0/0	0/0	0/0	0/0	0/0	0/0	0/0	0/0	./.	0/0	0/0	./.	0/0	0/0	0/0	./.	0/0	0/0	0/0	0/0	0/0	0/0	0/0	./.	./.	0/0	0/0	0/0	0/0	0/0	0/0	0/0	0/0	0/0
Pv_Sal1_chr01	393378	PVX_088040	hypothetical+protein%2C+conserved	515.63	C	T	missense_variant	MODERATE	MISSENSE	Cgc/Tgc	p.Arg91Cys/c.271C>T	./.	0/0	0/0	./.	0/0	0/0	0/0	0/0	0/0	0/0	0/0	0/0	0/0	0/0	0/0	0/0	0/0	0/0	0/0	./.	./.	0/0	0/0	0/0	0/0	0/0	0/0	./.	./.	0/0	0/0	0/0	0/0	0/0	0/0	0/0	0/0	0/0
Pv_Sal1_chr01	394978			2852.45	C	A	intergenic_region	MODIFIER			n.394978C>A	./.	0/0	0/0	0/0	0/0	0/0	0/0	0/0	0/0	0/0	0/0	0/0	0/0	0/0	0/0	1/1	0/0	0/0	0/0	./.	0/0	0/0	0/0	0/0	0/0	0/0	0/0	0/0	0/0	0/0	0/0	0/0	0/0	0/0	0/0	0/0	0/0	0/0
Pv_Sal1_chr01	395312			1579.5	A	C	intergenic_region	MODIFIER			n.395312A>C	./.	0/0	0/0	0/0	0/0	0/0	1/1	0/0	1/1	1/1	0/0	0/0	0/0	0/0	0/0	0/0	0/0	0/0	0/0	./.	0/0	0/0	0/0	0/0	0/0	0/0	1/1	./.	0/0	0/0	0/0	0/0	0/0	0/0	0/0	0/0	0/0	0/0
Pv_Sal1_chr01	395442			1569.33	G	T	intergenic_region	MODIFIER			n.395442G>T	./.	0/0	0/0	0/0	0/0	0/0	0/0	0/0	0/0	0/0	0/0	0/0	0/0	0/0	0/0	0/0	0/0	0/0	0/0	./.	0/0	0/0	0/0	0/0	0/0	0/0	0/0	0/0	0/0	0/0	0/0	0/0	0/0	0/0	0/0	0/0	0/0	0/0
Pv_Sal1_chr01	395443			1566.39	C	A	intergenic_region	MODIFIER			n.395443C>A	./.	0/0	0/0	0/0	0/0	0/0	0/0	0/0	0/0	0/0	0/0	0/0	0/0	0/0	0/0	0/0	0/0	0/0	0/0	./.	0/0	0/0	0/0	0/0	0/0	0/0	0/0	0/0	0/0	0/0	0/0	0/0	0/0	0/0	0/0	0/0	0/0	0/0
Pv_Sal1_chr01	395636			1469.22	T	A	intergenic_region	MODIFIER			n.395636T>A	0/0	0/0	0/0	1/1	0/0	0/0	0/0	0/0	0/0	0/0	0/0	0/0	0/0	0/0	./.	0/0	1/1	0/0	0/0	./.	0/0	0/0	0/0	0/0	0/0	0/0	./.	./.	0/0	0/0	0/0	0/0	0/0	0/0	0/0	0/0	0/0	0/0
Pv_Sal1_chr01	395990	PVX_088045	hypothetical+protein%2C+conserved	28397.5	G	T	5_prime_UTR_variant	MODIFIER		768	c.-768G>T	./.	1/1	0/1	./.	0/0	1/1	0/0	1/1	0/0	0/0	0/0	0/0	0/0	0/0	0/0	0/0	0/0	0/0	0/0	./.	0/0	0/0	0/0	0/0	0/0	1/1	./.	./.	0/0	1/1	./.	0/0	0/0	0/0	1/1	1/1	1/1	./.
Pv_Sal1_chr01	396328	PVX_088045	hypothetical+protein%2C+conserved	9752.96	G	C	5_prime_UTR_variant	MODIFIER		430	c.-430G>C	0/0	0/0	0/0	0/0	./.	0/0	0/0	0/0	0/0	0/0	1/1	1/1	1/1	1/1	./.	0/0	0/0	1/1	1/1	./.	1/1	1/1	1/1	1/1	1/1	0/0	./.	0/0	0/0	0/0	1/1	1/1	1/1	1/1	0/0	0/0	0/0	0/0
Pv_Sal1_chr01	397583	PVX_088045	hypothetical+protein%2C+conserved	3228.29	A	G	missense_variant	MODERATE	MISSENSE	Atg/Gtg	p.Met276Val/c.826A>G	./.	0/0	0/0	1/1	0/0	0/0	0/0	0/0	0/0	0/0	0/0	0/0	0/0	0/0	0/0	1/1	1/1	0/0	0/0	./.	0/0	0/0	0/0	0/0	0/0	0/0	./.	./.	./.	0/0	0/0	0/0	0/0	0/0	0/0	0/0	0/0	./.
Pv_Sal1_chr01	397665	PVX_088045	hypothetical+protein%2C+conserved	17297.7	G	A	missense_variant	MODERATE	MISSENSE	aGc/aAc	p.Ser303Asn/c.908G>A	./.	0/0	0/1	0/0	1/1	0/0	0/0	0/0	0/0	0/0	1/1	1/1	1/1	1/1	1/1	0/0	0/0	1/1	1/1	./.	1/1	1/1	1/1	1/1	1/1	1/1	./.	./.	0/0	0/0	1/1	1/1	1/1	1/1	0/0	1/1	1/1	0/0
Pv_Sal1_chr01	397813	PVX_088045	hypothetical+protein%2C+conserved	13876.8	A	G	synonymous_variant	LOW	SILENT	caA/caG	p.Gln352Gln/c.1056A>G	./.	0/0	0/0	0/0	1/1	0/0	0/0	0/0	0/0	0/0	1/1	1/1	1/1	1/1	./.	0/0	0/0	1/1	1/1	./.	1/1	1/1	1/1	1/1	1/1	0/0	./.	./.	0/0	0/0	1/1	1/1	1/1	1/1	0/0	0/0	0/0	0/0
Pv_Sal1_chr01	398087	PVX_088045	hypothetical+protein%2C+conserved	583.89	C	A	missense_variant	MODERATE	MISSENSE	Ctc/Atc	p.Leu444Ile/c.1330C>A	./.	0/0	0/0	0/0	0/0	0/0	0/0	0/0	0/0	0/0	0/0	0/0	0/0	0/0	0/0	0/0	0/0	0/0	0/0	./.	0/0	0/0	0/0	0/0	0/0	0/0	./.	./.	0/0	0/0	0/0	0/0	0/0	0/0	1/1	0/0	0/0	./.
Pv_Sal1_chr01	398357	PVX_088045	hypothetical+protein%2C+conserved	1258.67	C	G	missense_variant	MODERATE	MISSENSE	Cac/Gac	p.His534Asp/c.1600C>G	./.	./.	./.	0/0	0/0	0/0	1/1	0/0	1/1	0/0	./.	0/0	0/0	0/0	./.	0/0	0/0	0/0	0/0	./.	0/0	0/0	0/0	0/0	0/0	0/0	./.	./.	0/0	0/0	./.	0/0	0/0	0/0	0/0	./.	0/0	./.
Pv_Sal1_chr01	398534	PVX_088045	hypothetical+protein%2C+conserved	18500.6	T	C	missense_variant	MODERATE	MISSENSE	Tac/Cac	p.Tyr593His/c.1777T>C	./.	1/1	1/1	1/1	1/1	1/1	1/1	1/1	1/1	./.	./.	./.	1/1	1/1	1/1	1/1	1/1	1/1	1/1	./.	1/1	1/1	1/1	1/1	1/1	1/1	./.	1/1	./.	1/1	./.	1/1	1/1	1/1	1/1	./.	1/1	./.
Pv_Sal1_chr01	399153	PVX_088045	hypothetical+protein%2C+conserved	44475.5	A	G	missense_variant	MODERATE	MISSENSE	tAc/tGc	p.Tyr799Cys/c.2396A>G	./.	1/1	1/1	1/1	1/1	1/1	1/1	1/1	1/1	1/1	1/1	1/1	1/1	1/1	1/1	1/1	1/1	1/1	1/1	./.	1/1	1/1	1/1	1/1	1/1	1/1	./.	./.	./.	1/1	./.	1/1	1/1	1/1	1/1	1/1	1/1	./.
Pv_Sal1_chr01	399283	PVX_088045	hypothetical+protein%2C+conserved	48118.6	A	G	missense_variant	MODERATE	MISSENSE	atA/atG	p.Ile842Met/c.2526A>G	./.	1/1	1/1	1/1	1/1	1/1	1/1	1/1	1/1	1/1	1/1	1/1	1/1	1/1	1/1	1/1	1/1	1/1	1/1	./.	1/1	1/1	1/1	1/1	1/1	1/1	./.	1/1	1/1	1/1	./.	1/1	1/1	1/1	1/1	1/1	1/1	./.
Pv_Sal1_chr01	399285	PVX_088045	hypothetical+protein%2C+conserved	4346	G	A	missense_variant	MODERATE	MISSENSE	gGg/gAg	p.Gly843Glu/c.2528G>A	./.	0/0	0/1	0/0	0/0	0/0	0/0	0/0	0/0	0/0	0/0	0/0	0/0	0/0	0/0	0/0	0/0	0/0	0/0	./.	0/0	0/0	0/0	0/0	0/0	1/1	./.	0/0	0/0	0/0	./.	0/0	0/0	0/0	0/0	1/1	1/1	./.
Pv_Sal1_chr01	399367	PVX_088045	hypothetical+protein%2C+conserved	52950.6	A	G	synonymous_variant	LOW	SILENT	ggA/ggG	p.Gly870Gly/c.2610A>G	./.	1/1	1/1	1/1	1/1	1/1	1/1	1/1	1/1	1/1	1/1	1/1	1/1	1/1	1/1	1/1	1/1	1/1	1/1	./.	1/1	1/1	1/1	1/1	1/1	1/1	./.	1/1	./.	1/1	./.	1/1	1/1	1/1	1/1	1/1	1/1	./.
Pv_Sal1_chr01	399653	PVX_088045	hypothetical+protein%2C+conserved	24595.5	G	A	missense_variant	MODERATE	MISSENSE	Gcc/Acc	p.Ala966Thr/c.2896G>A	0/0	1/1	0/0	0/0	1/1	1/1	1/1	1/1	1/1	1/1	1/1	1/1	1/1	1/1	./.	0/0	0/0	1/1	1/1	./.	1/1	1/1	1/1	1/1	1/1	0/0	./.	./.	0/0	1/1	./.	1/1	1/1	1/1	1/1	0/0	0/0	./.
Pv_Sal1_chr01	400079	PVX_088045	hypothetical+protein%2C+conserved	18446.2	G	A	missense_variant	MODERATE	MISSENSE	Gag/Aag	p.Glu1108Lys/c.3322G>A	0/0	0/0	0/0	0/0	1/1	0/0	0/0	0/0	0/0	0/0	1/1	1/1	1/1	1/1	./.	0/0	0/0	1/1	1/1	./.	1/1	1/1	1/1	1/1	1/1	0/0	./.	./.	./.	0/0	./.	1/1	1/1	1/1	0/0	0/0	0/0	./.
Pv_Sal1_chr01	400211	PVX_088045	hypothetical+protein%2C+conserved	8672.29	A	G,*	missense_variant	MODERATE	MISSENSE	Acc/Gcc	p.Thr1152Ala/c.3454A>G	./.	0/0	0/2	2/2	1/1	0/0	1/1	0/0	1/1	0/0	0/0	1/1	1/1	1/1	0/0	0/0	2/2	1/1	1/1	./.	0/1	1/1	1/1	1/1	1/1	2/2	./.	0/0	./.	0/0	./.	1/1	1/1	1/1	0/0	./.	2/2	./.
Pv_Sal1_chr01	400212	PVX_088045	hypothetical+protein%2C+conserved	6765.11	C	T	missense_variant	MODERATE	MISSENSE	aCc/aTc	p.Thr1152Ile/c.3455C>T	./.	0/0	0/0	0/0	1/1	0/0	1/1	0/0	1/1	0/0	0/0	1/1	1/1	1/1	0/0	0/0	0/0	1/1	1/1	./.	0/1	1/1	1/1	1/1	1/1	0/0	./.	0/0	./.	0/0	./.	1/1	1/1	1/1	0/0	0/0	0/0	./.
Pv_Sal1_chr01	400216	PVX_088045	hypothetical+protein%2C+conserved	6681.65	T	G	synonymous_variant	LOW	SILENT	gcT/gcG	p.Ala1153Ala/c.3459T>G	./.	0/0	0/0	0/0	1/1	0/0	1/1	0/0	1/1	0/0	0/0	1/1	1/1	1/1	0/0	0/0	0/0	1/1	1/1	./.	0/1	1/1	1/1	1/1	1/1	0/0	./.	0/0	./.	0/0	./.	1/1	1/1	1/1	0/0	0/0	0/0	./.
Pv_Sal1_chr01	400219	PVX_088045	hypothetical+protein%2C+conserved	6672.76	C	G	synonymous_variant	LOW	SILENT	tcC/tcG	p.Ser1154Ser/c.3462C>G	./.	0/0	0/0	0/0	1/1	0/0	1/1	0/0	1/1	0/0	0/0	1/1	1/1	1/1	0/0	0/0	0/0	1/1	1/1	./.	0/1	1/1	1/1	1/1	1/1	0/0	./.	0/0	./.	0/0	./.	1/1	1/1	1/1	0/0	0/0	0/0	./.
Pv_Sal1_chr01	400244	PVX_088045	hypothetical+protein%2C+conserved	6793.59	C	A	synonymous_variant	LOW	SILENT	Cga/Aga	p.Arg1163Arg/c.3487C>A	./.	0/0	0/0	0/0	1/1	0/0	1/1	0/0	1/1	0/0	1/1	1/1	1/1	1/1	./.	0/0	0/0	1/1	1/1	./.	0/1	1/1	1/1	1/1	1/1	0/0	./.	0/0	./.	0/0	./.	1/1	1/1	1/1	0/0	0/0	0/0	./.
Pv_Sal1_chr01	400376	PVX_088045	hypothetical+protein%2C+conserved	10389.7	C	G	missense_variant	MODERATE	MISSENSE	Cag/Gag	p.Gln1207Glu/c.3619C>G	0/0	1/1	0/0	0/0	0/0	1/1	0/0	1/1	0/0	1/1	0/0	0/0	0/0	0/0	./.	0/0	0/0	0/0	0/0	./.	0/0	0/0	0/0	0/0	0/0	0/0	0/0	./.	./.	1/1	./.	0/0	0/0	0/0	1/1	0/0	0/0	./.
Pv_Sal1_chr01	400526	PVX_088045	hypothetical+protein%2C+conserved	49930.6	G	A	missense_variant	MODERATE	MISSENSE	Gag/Aag	p.Glu1257Lys/c.3769G>A	1/1	1/1	1/1	1/1	1/1	1/1	1/1	1/1	1/1	1/1	./.	1/1	1/1	1/1	./.	./.	1/1	1/1	1/1	./.	1/1	1/1	1/1	1/1	1/1	1/1	./.	1/1	./.	1/1	./.	1/1	1/1	1/1	1/1	1/1	1/1	./.
Pv_Sal1_chr01	400539	PVX_088045	hypothetical+protein%2C+conserved	13604.6	C	T	missense_variant	MODERATE	MISSENSE	cCc/cTc	p.Pro1261Leu/c.3782C>T	0/0	1/1	0/0	0/0	0/0	1/1	0/0	1/1	0/0	1/1	./.	0/0	0/0	0/0	./.	./.	0/0	0/0	0/0	./.	0/0	0/0	0/0	0/0	0/0	0/0	./.	1/1	./.	1/1	./.	0/0	0/0	0/0	1/1	0/0	0/0	./.
Pv_Sal1_chr01	400888	PVX_088045	hypothetical+protein%2C+conserved	1328.33	T	C	synonymous_variant	LOW	SILENT	atT/atC	p.Ile1377Ile/c.4131T>C	./.	0/0	0/0	0/0	0/0	0/0	0/0	0/0	0/0	0/0	0/0	0/0	0/0	0/0	0/0	./.	0/0	0/0	0/0	0/0	0/0	0/0	0/0	0/0	0/0	0/0	./.	./.	0/0	0/0	0/0	0/0	0/0	0/0	0/0	0/0	0/0	./.
Pv_Sal1_chr01	401278	PVX_088045	hypothetical+protein%2C+conserved	28384.2	T	C	synonymous_variant	LOW	SILENT	tgT/tgC	p.Cys1507Cys/c.4521T>C	1/1	./.	1/1	1/1	0/0	1/1	1/1	1/1	1/1	1/1	0/0	0/0	0/0	0/0	0/0	./.	1/1	0/0	0/0	./.	0/0	0/0	0/0	0/0	0/0	1/1	./.	./.	./.	1/1	./.	0/0	0/0	0/0	1/1	1/1	1/1	./.
Pv_Sal1_chr01	401617	PVX_088045	hypothetical+protein%2C+conserved	2523.22	C	A	missense_variant	MODERATE	MISSENSE	gaC/gaA	p.Asp1620Glu/c.4860C>A	0/0	0/0	0/0	0/0	0/0	0/0	0/0	0/0	0/0	0/0	0/0	0/0	0/0	0/0	0/0	./.	0/0	0/0	0/0	./.	0/0	0/0	0/0	0/0	0/0	0/0	0/0	./.	0/0	0/0	0/0	0/0	0/0	0/0	0/0	0/0	0/0	0/0
Pv_Sal1_chr01	401797	PVX_088045	hypothetical+protein%2C+conserved	5368.84	C	T	synonymous_variant	LOW	SILENT	cgC/cgT	p.Arg1680Arg/c.5040C>T	0/0	0/0	0/0	0/0	0/0	0/0	1/1	0/0	1/1	0/0	0/0	0/0	0/0	0/0	0/0	./.	0/0	0/0	0/0	./.	0/0	0/0	0/0	0/0	0/0	0/0	1/1	./.	0/0	0/0	./.	0/0	0/0	0/0	0/0	0/0	0/0	0/0
Pv_Sal1_chr01	402033	PVX_088045	hypothetical+protein%2C+conserved	73985.5	T	G	missense_variant	MODERATE	MISSENSE	gTg/gGg	p.Val1759Gly/c.5276T>G	1/1	1/1	1/1	1/1	1/1	1/1	1/1	1/1	1/1	1/1	1/1	1/1	1/1	1/1	1/1	./.	1/1	1/1	1/1	./.	1/1	1/1	1/1	1/1	1/1	1/1	1/1	./.	./.	1/1	1/1	1/1	1/1	1/1	1/1	1/1	1/1	./.
Pv_Sal1_chr01	402041	PVX_088045	hypothetical+protein%2C+conserved	32575	G	A	missense_variant	MODERATE	MISSENSE	Gac/Aac	p.Asp1762Asn/c.5284G>A	0/0	1/1	0/0	0/0	0/0	1/1	1/1	1/1	1/1	1/1	0/0	0/0	0/0	0/0	0/0	./.	0/0	0/0	0/0	./.	0/0	0/0	0/0	0/0	0/0	0/0	1/1	./.	./.	1/1	0/0	0/0	0/0	0/0	1/1	0/0	0/0	1/1
Pv_Sal1_chr01	402507			19447.9	T	G	intergenic_region	MODIFIER			n.402507T>G	./.	./.	0/0	0/0	1/1	0/0	1/1	0/0	1/1	0/0	1/1	1/1	1/1	1/1	./.	./.	0/0	1/1	1/1	./.	1/1	1/1	1/1	1/1	1/1	1/1	./.	0/0	./.	0/0	./.	1/1	1/1	1/1	0/0	./.	1/1	0/0
Pv_Sal1_chr01	402527			1264.06	C	G	intergenic_region	MODIFIER			n.402527C>G	0/0	./.	0/0	1/1	0/0	0/0	0/0	0/0	0/0	0/0	0/0	0/0	0/0	0/0	./.	./.	1/1	0/0	0/0	./.	0/0	0/0	0/0	0/0	0/0	0/0	./.	0/0	./.	0/0	./.	0/0	0/0	0/0	0/0	0/0	0/0	0/0
Pv_Sal1_chr01	402670			20870.9	C	T	intergenic_region	MODIFIER			n.402670C>T	./.	0/0	0/0	0/0	1/1	0/0	0/0	0/0	0/0	0/0	1/1	1/1	1/1	1/1	./.	./.	0/0	1/1	1/1	./.	1/1	1/1	1/1	1/1	1/1	0/0	0/0	./.	./.	0/0	./.	1/1	1/1	1/1	0/0	0/0	0/0	0/0
Pv_Sal1_chr01	402973	PVX_088050	hypothetical+protein%2C+conserved	38035.2	G	A	intron_variant	MODIFIER			c.436-44C>T	0/0	0/0	0/0	0/0	1/1	0/0	0/0	0/0	0/0	0/0	1/1	1/1	1/1	1/1	./.	./.	0/0	1/1	1/1	./.	1/1	1/1	1/1	1/1	1/1	0/0	0/0	./.	./.	0/0	./.	1/1	1/1	1/1	0/0	0/0	0/0	0/0
Pv_Sal1_chr01	402975	PVX_088050	hypothetical+protein%2C+conserved	37901.8	C	T	intron_variant	MODIFIER			c.436-46G>A	0/0	0/0	0/0	0/0	1/1	0/0	0/0	0/0	0/0	0/0	1/1	1/1	1/1	1/1	./.	./.	0/0	1/1	1/1	./.	1/1	1/1	1/1	1/1	1/1	0/0	0/0	./.	./.	0/0	./.	1/1	1/1	1/1	0/0	0/0	0/0	0/0
Pv_Sal1_chr01	403904	PVX_088050	hypothetical+protein%2C+conserved	21269.7	A	T	5_prime_UTR_variant	MODIFIER		39	c.-39T>A	./.	0/0	0/1	1/1	1/1	0/0	0/0	0/0	0/0	0/0	./.	1/1	1/1	1/1	./.	./.	1/1	1/1	1/1	./.	1/1	1/1	./.	1/1	1/1	1/1	./.	./.	./.	0/0	./.	1/1	1/1	1/1	./.	1/1	1/1	0/0
Pv_Sal1_chr01	404035	PVX_088050	hypothetical+protein%2C+conserved	31173.5	C	A	5_prime_UTR_variant	MODIFIER		170	c.-170G>T	0/0	0/0	0/0	0/0	1/1	0/0	0/0	0/0	0/0	0/0	1/1	1/1	1/1	1/1	1/1	./.	0/0	1/1	1/1	./.	1/1	1/1	1/1	1/1	1/1	0/0	0/0	0/0	0/0	0/0	1/1	1/1	1/1	1/1	0/0	0/0	0/0	0/0
Pv_Sal1_chr01	404615	PVX_088055	DNA+repair+protein%2C+putative	2698.87	G	A	5_prime_UTR_variant	MODIFIER		120	c.-120G>A	0/0	./.	0/1	0/0	0/0	0/0	0/0	0/0	0/0	0/0	0/0	0/0	0/0	0/0	0/0	./.	0/0	0/0	0/0	./.	0/0	0/0	./.	0/0	0/0	0/0	0/0	0/0	0/0	0/0	0/0	0/0	0/0	0/0	0/0	0/0	0/0	0/0
Pv_Sal1_chr01	404734	PVX_088055	DNA+repair+protein%2C+putative	22377	C	A	5_prime_UTR_variant	MODIFIER		1	c.-1C>A	0/0	./.	0/0	0/0	0/0	1/1	0/0	1/1	0/0	1/1	0/0	0/0	0/0	0/0	0/0	./.	0/0	0/0	0/0	./.	0/0	0/0	./.	0/0	0/0	0/0	0/0	./.	./.	1/1	0/0	0/0	0/0	0/0	1/1	0/0	0/0	1/1
Pv_Sal1_chr01	405098	PVX_088055	DNA+repair+protein%2C+putative	26550.8	G	A	missense_variant	MODERATE	MISSENSE	Gtg/Atg	p.Val122Met/c.364G>A	0/0	./.	0/0	0/0	1/1	0/0	0/0	0/0	0/0	0/0	1/1	1/1	1/1	1/1	1/1	./.	0/0	1/1	1/1	./.	1/1	1/1	./.	1/1	1/1	0/0	0/0	0/0	0/0	0/0	1/1	1/1	1/1	1/1	0/0	0/0	0/0	0/0
Pv_Sal1_chr01	406024	PVX_088055	DNA+repair+protein%2C+putative	6164.63	C	T	synonymous_variant	LOW	SILENT	taC/taT	p.Tyr430Tyr/c.1290C>T	0/0	0/0	0/1	0/0	0/0	0/0	0/0	0/0	0/0	0/0	0/0	0/0	0/0	0/0	0/0	./.	0/0	0/0	0/0	./.	0/0	0/0	0/0	0/0	0/0	1/1	./.	0/0	1/1	0/0	0/0	0/0	0/0	0/0	0/0	1/1	1/1	./.
Pv_Sal1_chr01	407001	PVX_088060	hypothetical+protein%2C+conserved	10758.5	G	A	splice_region_variant+intron_variant	LOW			c.533-6C>T	0/0	0/0	0/0	0/0	0/0	0/0	1/1	0/0	1/1	0/0	0/0	0/0	0/0	0/0	0/0	1/1	0/0	0/0	0/0	./.	0/0	0/0	0/0	0/0	0/0	0/0	1/1	0/0	0/0	0/0	0/0	0/0	0/0	0/0	0/0	0/0	0/0	0/0
Pv_Sal1_chr01	408068			34619.6	C	T	intergenic_region	MODIFIER			n.408068C>T	1/1	0/0	0/0	0/0	0/0	0/0	1/1	0/0	1/1	0/0	0/0	0/0	0/0	0/0	0/0	0/1	0/0	0/0	0/0	./.	0/0	0/0	0/0	0/0	0/0	0/0	1/1	0/0	0/0	0/0	0/0	0/0	0/0	0/0	0/0	0/0	0/0	0/0
Pv_Sal1_chr01	408260			9082.69	C	T	intergenic_region	MODIFIER			n.408260C>T	0/0	0/0	0/0	0/0	0/0	0/0	0/0	0/0	0/0	0/0	0/0	0/0	0/0	0/0	0/0	0/0	0/0	0/0	0/0	0/0	0/0	0/0	0/0	0/0	0/0	0/0	./.	0/0	0/0	0/0	0/0	0/0	0/0	0/0	0/0	0/0	0/0	0/0
Pv_Sal1_chr01	408412			84155.2	C	T	intergenic_region	MODIFIER			n.408412C>T	0/0	1/1	0/0	0/0	1/1	1/1	0/0	1/1	0/0	1/1	1/1	1/1	1/1	1/1	1/1	0/0	0/0	1/1	1/1	1/1	1/1	1/1	1/1	1/1	1/1	0/0	./.	1/1	0/1	1/1	1/1	1/1	1/1	1/1	1/1	0/0	0/0	1/1
Pv_Sal1_chr01	409323	PVX_088065	60S+ribosomal+protein+L34%2C+putative+%28RPL34%29	1368.58	C	T	intron_variant	MODIFIER			c.160-133G>A	0/0	0/0	0/0	0/0	0/0	0/0	0/0	0/0	0/0	0/0	0/0	0/0	0/0	0/0	0/0	0/0	0/0	0/0	0/0	0/0	0/0	0/0	0/0	0/0	0/0	0/0	./.	0/0	0/0	0/0	0/0	0/0	0/0	0/0	0/0	0/0	0/0	0/0
Pv_Sal1_chr01	409661	PVX_088065	60S+ribosomal+protein+L34%2C+putative+%28RPL34%29	728.11	T	C	intron_variant	MODIFIER			c.159+79A>G	0/0	0/0	0/0	0/0	0/0	0/0	0/0	0/0	0/0	0/0	0/0	0/0	0/0	0/0	0/0	0/0	0/0	0/0	0/0	0/0	0/0	0/0	0/0	0/0	0/0	0/0	0/0	0/0	0/0	0/0	0/0	0/0	0/0	0/0	0/0	0/0	0/0	0/0
Pv_Sal1_chr01	410229	PVX_088065	60S+ribosomal+protein+L34%2C+putative+%28RPL34%29	77406.9	C	T	5_prime_UTR_variant	MODIFIER		331	c.-331G>A	0/0	0/0	0/0	0/0	1/1	0/0	0/0	0/0	0/0	0/0	1/1	1/1	1/1	1/1	1/1	0/0	0/0	1/1	1/1	1/1	1/1	1/1	1/1	1/1	1/1	0/0	0/0	0/0	0/0	0/0	1/1	1/1	1/1	1/1	0/0	0/0	0/0	0/0
Pv_Sal1_chr01	410641			2570.82	C	T	intergenic_region	MODIFIER			n.410641C>T	0/0	0/0	0/0	0/0	0/0	0/0	0/0	0/0	0/0	0/0	0/0	0/0	0/0	0/0	0/0	0/0	0/0	0/0	0/0	0/0	0/0	0/0	0/0	0/0	0/0	0/0	0/0	0/0	0/0	0/0	0/0	0/0	0/0	0/0	0/0	0/0	0/0	0/0
Pv_Sal1_chr01	410890			49578.9	A	C	intergenic_region	MODIFIER			n.410890A>C	0/0	0/0	0/0	0/0	0/0	0/0	1/1	0/0	1/1	0/0	0/0	0/0	0/0	0/0	0/0	1/1	0/0	0/0	0/0	0/0	0/0	0/0	0/0	0/0	0/0	0/0	1/1	0/0	0/0	0/0	0/0	0/0	0/0	0/0	0/0	./.	0/0	0/0
Pv_Sal1_chr01	411013			33824.2	G	T	intergenic_region	MODIFIER			n.411013G>T	0/0	0/0	0/0	0/0	0/0	0/0	0/0	0/0	0/0	0/0	0/0	0/0	0/0	0/0	0/0	0/0	0/0	0/0	0/0	0/0	0/0	0/0	0/0	0/0	0/0	0/0	./.	0/0	0/0	0/0	0/0	0/0	0/0	0/0	0/0	0/0	0/0	0/0
Pv_Sal1_chr01	411313			148104	G	A	intergenic_region	MODIFIER			n.411313G>A	0/0	1/1	0/0	0/0	0/0	1/1	0/0	1/1	0/0	1/1	0/0	0/0	0/0	0/0	0/0	0/0	0/0	0/0	0/0	0/0	0/0	0/0	0/0	0/0	0/0	0/0	0/0	1/1	0/0	1/1	0/0	0/0	0/0	0/0	1/1	0/0	0/0	1/1
Pv_Sal1_chr01	411584			157127	T	C	intergenic_region	MODIFIER			n.411584T>C	1/1	0/0	0/0	0/0	1/1	0/0	0/0	0/0	0/0	0/0	1/1	1/1	1/1	1/1	1/1	0/0	0/0	1/1	1/1	1/1	1/1	1/1	1/1	1/1	1/1	0/0	0/0	0/0	0/0	0/0	1/1	1/1	1/1	1/1	0/0	0/0	0/0	0/0
Pv_Sal1_chr01	411995			384650	T	G	intergenic_region	MODIFIER			n.411995T>G	1/1	1/1	0/0	1/1	1/1	1/1	1/1	1/1	1/1	1/1	1/1	1/1	1/1	1/1	1/1	1/1	1/1	1/1	1/1	./.	1/1	1/1	1/1	1/1	1/1	0/0	1/1	./.	1/1	1/1	1/1	1/1	1/1	1/1	1/1	0/0	0/0	1/1
Pv_Sal1_chr01	412090			910.97	T	C	intergenic_region	MODIFIER			n.412090T>C	0/0	0/0	0/0	0/0	0/0	0/0	0/0	0/0	0/0	0/0	0/0	0/0	0/0	0/0	0/0	0/0	0/0	0/0	0/0	0/0	0/0	0/0	0/0	0/0	0/0	0/0	./.	./.	0/0	0/0	0/0	0/0	0/0	0/0	0/0	0/0	0/0	0/0
Pv_Sal1_chr01	412411	PVX_088070	hypothetical+protein%2C+conserved	19314.4	T	A	missense_variant	MODERATE	MISSENSE	Agt/Tgt	p.Ser195Cys/c.583A>T	0/0	0/0	0/1	0/0	0/0	0/0	1/1	0/0	1/1	0/0	0/0	0/0	0/0	0/0	0/0	0/0	0/0	0/0	0/0	./.	0/0	0/0	0/0	0/0	0/0	1/1	./.	0/0	0/0	0/0	0/0	0/0	0/0	0/0	0/0	1/1	1/1	0/0
Pv_Sal1_chr01	413470			1302.19	T	A	intergenic_region	MODIFIER			n.413470T>A	0/0	0/0	0/0	0/0	0/0	0/0	0/0	0/0	0/0	0/0	0/0	0/0	0/0	0/0	0/0	0/0	0/0	0/0	0/0	0/0	0/0	0/0	0/0	0/0	0/0	0/0	0/0	0/0	./.	0/0	0/0	0/0	0/0	0/0	./.	0/0	0/0	0/0
Pv_Sal1_chr01	413679			2284.81	G	A	intergenic_region	MODIFIER			n.413679G>A	0/0	0/0	0/0	0/0	0/0	0/0	0/0	0/0	0/0	0/0	0/0	0/0	0/0	0/0	0/0	0/0	0/0	0/0	0/0	0/0	0/0	0/0	0/0	0/0	0/0	0/0	0/0	0/0	0/0	0/0	0/0	0/0	0/0	0/0	./.	0/0	0/0	0/0
Pv_Sal1_chr01	413855	PVX_088075	hypothetical+protein%2C+conserved	5094.71	A	G	missense_variant	MODERATE	MISSENSE	aTg/aCg	p.Met285Thr/c.854T>C	0/0	0/0	0/0	0/0	0/0	0/0	0/0	0/0	0/0	0/0	0/0	0/0	0/0	0/0	0/0	0/0	0/0	0/0	0/0	0/0	0/0	0/0	0/0	0/0	0/0	0/0	0/0	0/0	0/0	0/0	0/0	0/0	0/0	0/0	./.	0/0	0/0	0/0
Pv_Sal1_chr01	414589	PVX_088075	hypothetical+protein%2C+conserved	120048	G	C	synonymous_variant	LOW	SILENT	ctC/ctG	p.Leu40Leu/c.120C>G	0/0	1/1	0/0	0/0	1/1	1/1	1/1	1/1	1/1	1/1	1/1	1/1	1/1	1/1	1/1	1/1	0/0	1/1	1/1	1/1	1/1	1/1	1/1	1/1	1/1	0/0	1/1	1/1	0/0	1/1	1/1	1/1	1/1	1/1	./.	0/0	0/0	1/1
Pv_Sal1_chr01	414913			857.32	A	G	intergenic_region	MODIFIER			n.414913A>G	0/0	0/0	0/0	0/0	0/0	0/0	0/0	0/0	0/0	0/0	0/0	0/0	0/0	0/0	0/0	./.	0/0	0/0	0/0	./.	0/0	0/0	0/0	0/0	0/0	0/0	0/0	0/0	0/0	0/0	0/1	0/0	0/0	0/0	./.	0/0	0/0	0/0
Pv_Sal1_chr01	415032			1954.17	C	T	intergenic_region	MODIFIER			n.415032C>T	0/0	0/0	0/1	1/1	0/0	0/0	0/0	0/0	0/0	0/0	0/0	0/0	0/0	0/0	0/0	./.	1/1	0/0	0/0	./.	0/0	0/0	./.	0/0	0/0	1/1	0/0	0/0	./.	0/0	0/0	0/0	0/0	0/0	./.	1/1	1/1	0/0
Pv_Sal1_chr01	415236			8023.35	T	C	intergenic_region	MODIFIER			n.415236T>C	0/0	0/0	0/0	0/0	0/0	0/0	0/0	0/0	0/0	0/0	0/0	0/0	0/0	0/0	0/0	./.	0/0	0/0	0/0	./.	0/0	0/0	0/0	0/0	0/0	0/0	./.	0/0	./.	0/0	0/0	0/0	0/0	0/0	./.	./.	0/0	0/0
Pv_Sal1_chr01	415668	PVX_088080	50S+ribosomal+protein+L1%2C+mitochondrial%2C+putative+%28RPL1%29	115817	C	A	missense_variant	MODERATE	MISSENSE	Cac/Aac	p.His31Asn/c.91C>A	1/1	1/1	1/1	1/1	1/1	1/1	1/1	1/1	1/1	1/1	1/1	1/1	1/1	1/1	1/1	./.	1/1	1/1	1/1	./.	1/1	1/1	1/1	1/1	1/1	1/1	1/1	1/1	./.	1/1	1/1	1/1	1/1	1/1	./.	1/1	1/1	1/1
Pv_Sal1_chr01	415868	PVX_088080	50S+ribosomal+protein+L1%2C+mitochondrial%2C+putative+%28RPL1%29	1646.1	C	G	missense_variant	MODERATE	MISSENSE	aaC/aaG	p.Asn97Lys/c.291C>G	0/0	0/0	0/0	0/0	0/0	0/0	0/0	0/0	0/0	0/0	./.	0/0	0/0	0/0	0/0	./.	0/0	0/0	0/0	./.	0/0	0/0	0/0	0/0	0/0	0/0	0/0	0/0	./.	0/0	0/0	0/0	0/0	0/0	./.	0/0	0/0	0/0
Pv_Sal1_chr01	416484			26609.6	G	C	intergenic_region	MODIFIER			n.416484G>C	1/1	./.	1/1	./.	0/0	1/1	1/1	1/1	1/1	1/1	./.	0/0	0/0	0/0	0/0	0/0	1/1	0/0	0/0	0/0	0/0	0/0	0/0	0/0	0/0	1/1	1/1	./.	0/0	1/1	0/0	0/0	0/0	0/0	1/1	1/1	1/1	./.
Pv_Sal1_chr01	417205	PVX_088085	cell+division+cycle+ATPase%2C+putative	854.43	C	T	synonymous_variant	LOW	SILENT	ccG/ccA	p.Pro1030Pro/c.3090G>A	0/0	./.	0/0	./.	0/0	0/0	0/0	0/0	0/0	0/0	./.	0/0	0/0	0/0	0/0	0/0	0/0	0/0	0/0	./.	0/0	0/0	0/0	0/0	0/0	0/0	0/0	0/0	0/0	0/0	0/0	0/0	0/0	0/0	./.	0/0	0/0	./.
Pv_Sal1_chr01	418141	PVX_088085	cell+division+cycle+ATPase%2C+putative	8777.93	C	T	synonymous_variant	LOW	SILENT	gaG/gaA	p.Glu718Glu/c.2154G>A	1/1	0/0	1/1	./.	0/0	0/0	0/0	0/0	0/0	0/0	./.	0/0	0/0	0/0	0/0	0/0	1/1	0/0	0/0	./.	0/0	0/0	./.	0/0	0/0	1/1	0/0	./.	./.	0/0	./.	0/0	0/0	0/0	0/0	1/1	1/1	./.
Pv_Sal1_chr01	418225	PVX_088085	cell+division+cycle+ATPase%2C+putative	866.82	G	C	synonymous_variant	LOW	SILENT	gcC/gcG	p.Ala690Ala/c.2070C>G	1/1	0/0	0/0	./.	0/0	0/0	0/0	0/0	0/0	0/0	0/0	0/0	0/0	0/0	0/0	./.	0/0	0/0	0/0	./.	0/0	0/0	0/0	0/0	0/0	0/0	0/0	./.	./.	0/0	0/0	0/0	0/0	0/0	./.	0/0	0/0	0/0
Pv_Sal1_chr01	418267	PVX_088085	cell+division+cycle+ATPase%2C+putative	535.39	G	A	synonymous_variant	LOW	SILENT	caC/caT	p.His676His/c.2028C>T	0/0	0/0	0/0	./.	0/0	0/0	0/0	0/0	0/0	0/0	0/0	0/0	0/0	0/0	0/0	./.	0/0	0/0	0/0	./.	0/0	0/0	0/0	0/0	0/0	0/0	0/0	./.	./.	0/0	0/0	0/0	0/0	0/0	0/0	./.	0/0	0/0
Pv_Sal1_chr01	418501	PVX_088085	cell+division+cycle+ATPase%2C+putative	21615.6	C	T	synonymous_variant	LOW	SILENT	tcG/tcA	p.Ser598Ser/c.1794G>A	0/0	0/0	1/1	./.	0/0	1/1	0/0	1/1	0/0	0/0	./.	0/0	0/0	0/0	0/0	./.	1/1	0/0	0/0	0/0	0/0	0/0	./.	0/0	0/0	1/1	0/0	0/0	./.	0/0	./.	0/0	0/0	0/0	./.	1/1	1/1	0/0
Pv_Sal1_chr01	419008	PVX_088085	cell+division+cycle+ATPase%2C+putative	46219.3	T	A	missense_variant	MODERATE	MISSENSE	gaA/gaT	p.Glu429Asp/c.1287A>T	0/0	1/1	1/1	./.	1/1	1/1	0/0	./.	0/0	1/1	./.	1/1	1/1	1/1	1/1	./.	1/1	1/1	1/1	1/1	1/1	1/1	1/1	1/1	1/1	1/1	0/0	./.	./.	1/1	./.	./.	1/1	1/1	./.	1/1	1/1	1/1
Pv_Sal1_chr01	419467	PVX_088085	cell+division+cycle+ATPase%2C+putative	654.63	T	C	synonymous_variant	LOW	SILENT	gaA/gaG	p.Glu276Glu/c.828A>G	0/0	./.	0/0	./.	0/0	0/0	0/0	0/0	0/0	0/0	./.	0/0	0/0	0/0	0/0	./.	0/0	0/0	0/0	0/0	0/0	./.	0/0	0/0	0/0	0/0	0/0	./.	./.	0/0	0/0	0/0	0/0	0/0	./.	0/0	0/0	0/0
Pv_Sal1_chr01	419545	PVX_088085	cell+division+cycle+ATPase%2C+putative	10419.9	G	A	synonymous_variant	LOW	SILENT	ggC/ggT	p.Gly250Gly/c.750C>T	0/0	./.	1/1	./.	0/0	1/1	0/0	1/1	0/0	1/1	0/0	0/0	0/0	0/0	0/0	0/0	1/1	0/0	0/0	0/0	0/0	0/0	0/0	0/0	0/0	1/1	0/0	./.	./.	1/1	0/0	0/0	0/0	0/0	./.	1/1	1/1	1/1
Pv_Sal1_chr01	419660	PVX_088085	cell+division+cycle+ATPase%2C+putative	3592.32	C	G	missense_variant	MODERATE	MISSENSE	tGg/tCg	p.Trp212Ser/c.635G>C	0/0	0/0	0/0	./.	0/0	1/1	0/0	1/1	0/0	0/0	0/0	0/0	0/0	0/0	0/0	./.	0/0	0/0	0/0	0/0	0/0	0/0	./.	0/0	0/0	0/0	0/0	./.	./.	0/0	0/0	0/0	0/0	0/0	./.	0/0	0/0	0/0
Pv_Sal1_chr01	419779	PVX_088085	cell+division+cycle+ATPase%2C+putative	7877.28	G	A	synonymous_variant	LOW	SILENT	atC/atT	p.Ile172Ile/c.516C>T	0/0	1/1	0/0	0/0	0/0	0/0	0/0	./.	0/0	1/1	./.	0/0	0/0	0/0	0/0	0/0	0/0	0/0	0/0	0/0	0/0	./.	0/0	./.	0/0	0/0	0/0	./.	./.	1/1	0/0	0/0	0/0	0/0	./.	./.	0/0	./.
Pv_Sal1_chr01	419785	PVX_088085	cell+division+cycle+ATPase%2C+putative	7782.37	T	C	synonymous_variant	LOW	SILENT	ggA/ggG	p.Gly170Gly/c.510A>G	0/0	1/1	0/0	./.	0/0	0/0	0/0	./.	0/0	1/1	./.	0/0	0/0	0/0	0/0	0/0	0/0	0/0	0/0	0/0	0/0	./.	0/0	./.	0/0	0/0	0/0	./.	./.	1/1	0/0	0/0	0/0	0/0	./.	./.	0/0	./.
Pv_Sal1_chr01	420986			3405.89	T	C	intergenic_region	MODIFIER			n.420986T>C	0/0	0/0	0/0	0/0	0/0	./.	1/1	./.	1/1	0/0	0/0	0/0	0/0	0/0	0/0	./.	./.	0/0	0/0	./.	0/0	./.	0/0	0/0	0/0	0/0	./.	./.	./.	0/0	./.	0/0	0/0	0/0	./.	0/0	0/0	0/0
Pv_Sal1_chr01	421391			3855.62	G	T	intergenic_region	MODIFIER			n.421391G>T	0/0	0/0	0/0	0/0	1/1	0/0	0/0	0/0	0/0	./.	./.	1/1	1/1	1/1	1/1	./.	0/0	1/1	./.	./.	1/1	./.	./.	1/1	1/1	0/0	0/0	./.	./.	0/0	./.	1/1	1/1	1/1	0/0	0/0	0/0	0/0
Pv_Sal1_chr01	422034			6854.56	G	C	intergenic_region	MODIFIER			n.422034G>C	0/0	1/1	0/1	./.	0/0	0/0	0/0	0/0	0/0	./.	0/0	0/0	0/0	0/0	0/0	0/0	0/0	0/0	0/0	0/0	0/0	0/0	0/0	0/0	0/0	1/1	./.	./.	./.	1/1	./.	0/0	0/0	0/0	1/1	1/1	1/1	1/1
Pv_Sal1_chr01	422079			4946.59	C	T	intergenic_region	MODIFIER			n.422079C>T	0/0	1/1	0/0	./.	0/0	0/0	0/0	0/0	0/0	./.	0/0	0/0	0/0	0/0	0/0	0/0	0/0	0/0	0/0	0/0	0/0	0/0	0/0	0/0	0/0	0/0	./.	./.	./.	1/1	0/0	0/0	0/0	0/0	1/1	0/0	0/0	1/1
Pv_Sal1_chr01	422300	PVX_088090	hypothetical+protein%2C+conserved	9566.47	C	T	missense_variant	MODERATE	MISSENSE	Gtc/Atc	p.Val115Ile/c.343G>A	0/0	./.	0/1	./.	0/0	1/1	1/1	1/1	1/1	0/0	0/0	0/0	0/0	0/0	0/0	1/1	0/0	0/0	0/0	./.	0/0	0/0	0/0	0/0	0/0	1/1	./.	./.	./.	0/0	0/0	0/0	0/0	0/0	0/0	./.	1/1	0/0
Pv_Sal1_chr01	422453	PVX_088090	hypothetical+protein%2C+conserved	19301.4	T	C	missense_variant	MODERATE	MISSENSE	Acc/Gcc	p.Thr64Ala/c.190A>G	./.	1/1	1/1	./.	1/1	1/1	1/1	./.	1/1	1/1	1/1	1/1	1/1	1/1	1/1	0/0	./.	1/1	1/1	./.	1/1	1/1	1/1	1/1	1/1	1/1	./.	./.	./.	1/1	1/1	1/1	1/1	1/1	1/1	./.	1/1	1/1
Pv_Sal1_chr01	422831			3471.5	G	A	intergenic_region	MODIFIER			n.422831G>A	0/0	./.	0/0	./.	0/0	0/0	0/0	0/0	0/0	./.	0/0	0/0	0/0	0/0	0/0	./.	./.	0/0	0/0	./.	0/0	0/0	0/0	0/0	0/0	0/0	0/0	./.	0/0	1/1	0/0	0/0	0/0	0/0	./.	0/0	0/0	./.
Pv_Sal1_chr01	423336			16517.5	T	C	intergenic_region	MODIFIER			n.423336T>C	./.	1/1	0/0	0/0	1/1	0/0	0/0	0/0	0/0	1/1	1/1	1/1	1/1	1/1	./.	0/0	0/0	1/1	./.	1/1	1/1	1/1	./.	1/1	1/1	0/0	./.	./.	0/0	1/1	1/1	1/1	1/1	1/1	1/1	0/0	0/0	1/1
Pv_Sal1_chr01	423417			1802.52	C	T	intergenic_region	MODIFIER			n.423417C>T	0/0	0/0	0/0	0/0	0/0	1/1	0/0	1/1	0/0	0/0	0/0	0/0	0/0	0/0	0/0	0/0	./.	0/0	0/0	./.	0/0	0/0	0/0	0/0	0/0	0/0	./.	./.	./.	0/0	0/0	0/0	0/0	0/0	0/0	0/0	0/0	0/0
Pv_Sal1_chr01	423591			13707	G	A	intergenic_region	MODIFIER			n.423591G>A	./.	1/1	0/0	0/0	1/1	0/0	0/0	0/0	0/0	./.	1/1	1/1	1/1	1/1	1/1	0/0	0/0	1/1	./.	1/1	1/1	0/1	1/1	1/1	1/1	0/0	./.	./.	0/0	1/1	1/1	1/1	1/1	1/1	1/1	./.	0/0	1/1
Pv_Sal1_chr01	423633			1271.88	G	A	intergenic_region	MODIFIER			n.423633G>A	./.	0/0	0/0	0/0	0/0	1/1	0/0	1/1	0/0	./.	0/0	0/0	0/0	0/0	0/0	0/0	0/0	0/0	./.	0/0	0/0	0/0	./.	0/0	0/0	0/0	./.	0/0	0/0	0/0	0/0	0/0	0/0	0/0	0/0	./.	0/0	0/0
Pv_Sal1_chr01	423816			1798.09	G	C	intergenic_region	MODIFIER			n.423816G>C	./.	0/0	0/0	./.	0/0	1/1	0/0	1/1	0/0	./.	0/0	0/0	0/0	0/0	0/0	0/0	0/0	0/0	0/0	0/0	0/0	0/0	0/0	0/0	0/0	0/0	./.	0/0	./.	0/0	0/0	0/0	0/0	0/0	0/0	0/0	0/0	0/0
Pv_Sal1_chr01	423900			1803.18	A	G	intergenic_region	MODIFIER			n.423900A>G	./.	0/0	0/0	0/0	0/0	1/1	0/0	1/1	0/0	./.	0/0	0/0	0/0	0/0	0/0	0/0	0/0	0/0	0/0	0/0	0/0	0/0	0/0	0/0	0/0	0/0	0/0	0/0	./.	0/0	0/0	0/0	0/0	0/0	0/0	0/0	0/0	0/0
Pv_Sal1_chr01	424280			4447.1	T	C,*	intergenic_region	MODIFIER			n.424280T>C	./.	./.	./.	./.	0/1	0/0	0/0	0/0	0/0	0/0	0/0	0/0	0/0	0/0	0/0	0/0	0/0	0/0	0/0	0/0	0/0	0/1	0/0	0/1	0/0	1/1	./.	./.	0/0	0/0	0/1	0/0	0/0	0/0	0/1	0/2	1/1	0/0
Pv_Sal1_chr01	424283			4416.4	G	A,*	intergenic_region	MODIFIER			n.424283G>A	./.	./.	./.	./.	0/1	0/0	0/0	0/0	0/0	0/0	0/0	0/0	0/0	0/0	0/0	0/0	0/0	0/0	0/0	0/0	0/0	0/1	0/0	0/1	0/0	1/1	./.	./.	0/0	0/0	0/1	0/0	0/0	0/0	0/1	0/2	1/1	0/0
Pv_Sal1_chr01	424980			3117.79	T	G	intergenic_region	MODIFIER			n.424980T>G	./.	0/0	0/0	./.	0/0	0/0	0/0	0/0	0/0	0/0	0/0	0/0	0/0	0/0	0/0	1/1	0/0	0/0	0/0	0/0	0/0	0/0	0/0	0/0	0/0	0/0	./.	./.	0/0	0/0	0/0	0/0	0/0	0/0	0/0	0/0	0/0	0/0
Pv_Sal1_chr01	425474			9452.42	C	T	intergenic_region	MODIFIER			n.425474C>T	./.	0/0	0/0	./.	1/1	0/0	0/0	0/0	0/0	./.	1/1	1/1	1/1	1/1	1/1	0/0	0/0	1/1	1/1	./.	1/1	1/1	./.	1/1	1/1	0/0	0/0	./.	./.	0/0	1/1	./.	1/1	1/1	0/0	0/0	0/0	0/0
Pv_Sal1_chr01	425838			12351.6	A	G	intergenic_region	MODIFIER			n.425838A>G	./.	1/1	1/1	./.	1/1	0/0	0/0	0/0	0/0	1/1	1/1	1/1	1/1	1/1	./.	./.	0/0	1/1	1/1	./.	./.	1/1	1/1	1/1	1/1	1/1	./.	./.	1/1	1/1	1/1	1/1	1/1	1/1	./.	1/1	1/1	1/1
Pv_Sal1_chr01	425983			12902.6	A	C	intergenic_region	MODIFIER			n.425983A>C	./.	1/1	1/1	./.	1/1	0/0	1/1	0/0	1/1	1/1	1/1	1/1	1/1	1/1	./.	./.	0/0	1/1	1/1	./.	./.	1/1	./.	1/1	1/1	1/1	./.	./.	0/0	1/1	1/1	1/1	1/1	1/1	1/1	1/1	1/1	1/1
Pv_Sal1_chr01	426015			8530.95	C	T	intergenic_region	MODIFIER			n.426015C>T	./.	0/0	0/0	./.	1/1	0/0	0/0	0/0	0/0	0/0	1/1	1/1	1/1	1/1	./.	0/0	0/0	1/1	1/1	./.	./.	1/1	./.	1/1	1/1	0/0	./.	./.	0/0	0/0	1/1	1/1	1/1	1/1	0/0	0/0	0/0	0/0
Pv_Sal1_chr01	426223	PVX_088095	hypothetical+protein%2C+conserved	1627.25	G	A	missense_variant	MODERATE	MISSENSE	Gcc/Acc	p.Ala51Thr/c.151G>A	./.	./.	0/0	./.	0/0	0/0	0/0	0/0	0/0	1/1	0/0	0/0	0/0	0/0	./.	1/1	1/1	0/0	./.	./.	0/0	0/0	./.	0/0	0/0	0/0	./.	./.	./.	1/1	0/0	0/0	0/0	0/0	1/1	0/0	0/0	1/1
Pv_Sal1_chr01	426273	PVX_088095	hypothetical+protein%2C+conserved	663.42	C	T	synonymous_variant	LOW	SILENT	ttC/ttT	p.Phe67Phe/c.201C>T	./.	./.	0/0	./.	0/0	0/0	1/1	0/0	1/1	0/0	0/0	0/0	0/0	0/0	./.	0/0	0/0	0/0	./.	./.	0/0	0/0	./.	0/0	0/0	0/0	./.	./.	1/1	0/0	0/0	0/0	0/0	0/0	0/0	./.	0/0	0/0
Pv_Sal1_chr01	427009	PVX_088095	hypothetical+protein%2C+conserved	833.08	A	G	missense_variant	MODERATE	MISSENSE	Ata/Gta	p.Ile313Val/c.937A>G	0/0	0/0	0/0	./.	0/0	0/0	1/1	0/0	1/1	0/0	0/0	0/0	0/0	0/0	./.	0/0	0/0	0/0	0/0	0/0	0/0	0/0	0/0	0/0	0/0	0/0	./.	./.	0/0	0/0	0/0	0/0	0/0	0/0	0/0	./.	0/0	./.
Pv_Sal1_chr01	427669	PVX_088095	hypothetical+protein%2C+conserved	4292.97	C	T	missense_variant	MODERATE	MISSENSE	Cca/Tca	p.Pro533Ser/c.1597C>T	0/0	0/0	0/0	0/0	0/0	0/0	0/0	0/0	0/0	0/0	0/0	0/0	0/0	0/0	0/0	./.	0/0	0/0	0/0	./.	0/0	0/0	./.	0/0	0/0	0/0	./.	./.	0/0	0/0	0/0	0/0	0/0	0/0	0/0	0/0	0/0	0/0
Pv_Sal1_chr01	428106	PVX_088095	hypothetical+protein%2C+conserved	5981.48	T	C	synonymous_variant	LOW	SILENT	ttT/ttC	p.Phe678Phe/c.2034T>C	./.	0/0	1/1	./.	0/0	0/0	1/1	0/0	1/1	0/0	0/0	0/0	0/0	0/0	0/0	./.	0/0	0/0	0/0	./.	0/0	0/0	0/0	0/0	0/0	1/1	./.	./.	1/1	0/0	0/0	0/0	0/0	0/0	0/0	1/1	1/1	0/0
Pv_Sal1_chr01	431974	PVX_088105	hypothetical+protein%2C+conserved	773.51	T	C	synonymous_variant	LOW	SILENT	aaA/aaG	p.Lys256Lys/c.768A>G	./.	0/0	0/0	./.	0/0	0/0	0/0	0/0	0/0	0/0	0/0	0/0	0/0	0/0	0/0	0/0	0/0	0/0	0/0	./.	0/0	0/0	0/0	0/0	0/0	0/0	0/0	./.	0/0	0/0	0/0	0/0	0/0	0/0	0/0	0/0	0/0	0/0
Pv_Sal1_chr01	432864			10284.9	A	T	intergenic_region	MODIFIER			n.432864A>T	./.	./.	0/0	./.	0/0	1/1	1/1	./.	1/1	1/1	0/0	0/0	0/0	0/0	0/0	./.	1/1	0/0	0/0	./.	0/0	0/0	0/0	0/0	0/0	0/0	./.	./.	0/0	1/1	0/0	0/0	0/0	0/0	./.	0/0	0/0	1/1
Pv_Sal1_chr01	433118			1847.3	C	T	intergenic_region	MODIFIER			n.433118C>T	./.	0/0	0/0	./.	./.	0/0	0/0	0/0	0/0	0/0	1/1	1/1	1/1	1/1	./.	./.	0/0	1/1	./.	./.	./.	1/1	./.	1/1	./.	0/0	./.	./.	0/0	0/0	1/1	./.	1/1	./.	0/0	0/0	0/0	0/0
Pv_Sal1_chr01	433194			548.29	C	T	intergenic_region	MODIFIER			n.433194C>T	./.	./.	0/0	./.	0/0	0/0	0/0	0/0	0/0	0/0	0/0	0/0	0/0	0/0	0/0	0/0	0/0	0/0	./.	./.	0/0	0/0	0/0	0/0	0/0	0/0	./.	./.	0/0	0/0	0/0	0/0	0/0	0/0	0/0	0/1	0/0	0/0
Pv_Sal1_chr01	433760			1202.78	T	C	intergenic_region	MODIFIER			n.433760T>C	0/0	0/0	./.	./.	0/0	0/0	0/0	0/0	0/0	0/0	0/0	0/0	0/0	0/0	0/0	0/0	0/0	0/0	0/0	./.	0/0	0/0	./.	0/0	0/0	1/1	./.	./.	0/0	0/0	0/0	./.	0/0	0/0	./.	1/1	1/1	0/0
Pv_Sal1_chr01	433869			12877.2	G	A	intergenic_region	MODIFIER			n.433869G>A	./.	0/0	1/1	0/0	1/1	0/0	0/0	0/0	0/0	0/0	1/1	1/1	1/1	1/1	1/1	./.	0/0	1/1	1/1	./.	1/1	1/1	1/1	1/1	1/1	1/1	./.	0/0	1/1	0/0	1/1	1/1	1/1	1/1	./.	1/1	1/1	0/0
Pv_Sal1_chr01	434040			1557.77	G	A	intergenic_region	MODIFIER			n.434040G>A	./.	0/0	0/1	./.	0/0	0/0	0/0	0/0	0/0	0/0	0/0	0/0	0/0	0/0	0/0	0/0	0/0	0/0	0/0	./.	0/0	0/0	0/0	0/0	0/0	0/0	./.	0/0	0/0	0/0	0/0	./.	0/0	0/0	./.	0/0	0/1	0/1
Pv_Sal1_chr01	434049			1356.17	A	T	intergenic_region	MODIFIER			n.434049A>T	./.	0/0	0/1	./.	0/0	0/0	0/0	0/0	0/0	0/0	0/0	0/0	0/0	0/0	0/0	0/0	0/0	0/0	0/0	./.	0/0	0/0	0/0	0/0	0/0	0/0	./.	./.	0/0	0/0	0/0	./.	0/0	0/0	./.	0/0	0/1	0/1
Pv_Sal1_chr01	434054			1241.02	A	G	intergenic_region	MODIFIER			n.434054A>G	./.	0/0	0/1	./.	0/0	0/0	0/0	0/0	0/0	0/0	0/0	0/0	0/0	0/0	0/0	0/0	0/0	0/0	0/0	./.	0/0	0/0	0/0	0/0	0/0	0/0	./.	0/0	0/0	0/0	0/0	./.	0/0	0/0	./.	0/0	0/1	0/1
Pv_Sal1_chr01	434055			1175.36	A	G	intergenic_region	MODIFIER			n.434055A>G	./.	0/0	0/1	./.	0/0	0/0	0/0	0/0	0/0	0/0	0/0	0/0	0/0	0/0	0/0	0/0	0/0	0/0	0/0	./.	0/0	0/0	0/0	0/0	0/0	0/0	./.	0/0	0/0	0/0	0/0	./.	0/0	0/0	./.	0/0	0/1	0/1
Pv_Sal1_chr01	434063			1420.54	A	T	intergenic_region	MODIFIER			n.434063A>T	./.	0/1	0/0	./.	0/0	0/0	0/0	0/0	0/0	0/0	0/0	0/0	0/0	0/0	0/0	0/0	0/0	0/0	0/0	./.	0/0	0/0	0/0	0/0	0/0	0/0	./.	0/0	0/0	0/0	0/0	./.	0/0	0/0	./.	0/1	0/0	0/0
Pv_Sal1_chr01	434068			516.22	A	G	intergenic_region	MODIFIER			n.434068A>G	0/0	0/0	0/0	./.	0/0	0/0	0/0	0/0	0/0	0/0	0/0	0/0	0/0	0/0	0/0	0/0	0/0	0/0	0/0	./.	0/0	0/0	0/0	0/0	0/0	0/0	./.	0/0	0/0	0/0	0/0	./.	0/0	0/0	./.	0/0	0/0	0/0
Pv_Sal1_chr01	434161			20160.9	C	T	intergenic_region	MODIFIER			n.434161C>T	./.	1/1	0/0	./.	0/0	0/0	1/1	0/0	1/1	1/1	0/0	0/0	0/0	0/0	0/0	./.	0/0	0/0	0/0	./.	0/0	0/0	0/0	0/0	0/0	0/0	./.	1/1	0/0	1/1	0/0	0/0	0/0	0/0	1/1	0/0	0/0	1/1
Pv_Sal1_chr01	434414			3698.69	G	C	intergenic_region	MODIFIER			n.434414G>C	./.	1/1	0/0	./.	0/0	0/0	./.	./.	./.	1/1	0/0	0/0	0/0	0/0	0/0	./.	1/1	0/0	./.	./.	./.	0/0	./.	0/0	0/0	0/0	./.	./.	./.	1/1	0/0	./.	0/0	0/0	./.	0/0	0/0	1/1
Pv_Sal1_chr01	434417			1541.93	A	C	intergenic_region	MODIFIER			n.434417A>C	./.	0/0	./.	./.	0/0	./.	./.	./.	0/0	0/0	0/0	0/0	0/0	0/0	0/0	./.	0/0	0/0	./.	./.	./.	0/0	./.	0/0	0/0	1/1	./.	./.	./.	0/0	0/0	./.	0/0	0/0	./.	1/1	1/1	0/0
Pv_Sal1_chr01	434512			6537.7	C	T	intergenic_region	MODIFIER			n.434512C>T	./.	0/0	1/1	./.	0/0	1/1	0/0	./.	0/0	0/0	0/0	0/0	0/0	0/0	0/0	./.	0/0	0/0	0/0	./.	0/0	0/0	./.	0/0	0/0	1/1	./.	0/0	./.	0/0	0/0	./.	0/0	0/0	./.	1/1	1/1	0/0
Pv_Sal1_chr01	434836			2209.01	C	T	intergenic_region	MODIFIER			n.434836C>T	./.	0/0	1/1	./.	0/0	0/0	./.	0/0	0/0	0/0	0/0	0/0	0/0	0/0	0/0	./.	0/0	0/0	0/0	./.	./.	0/0	./.	0/0	0/0	1/1	./.	0/0	0/0	0/0	0/0	./.	0/0	0/0	./.	1/1	1/1	0/0
Pv_Sal1_chr01	434858			3342.92	A	C	intergenic_region	MODIFIER			n.434858A>C	./.	0/0	0/0	./.	0/0	1/1	./.	1/1	0/0	0/0	0/0	0/0	0/0	0/0	0/0	./.	0/0	0/0	0/0	./.	./.	0/0	./.	0/0	0/0	0/0	./.	0/0	./.	0/0	0/0	0/0	0/0	0/0	./.	0/0	0/0	0/0
Pv_Sal1_chr01	434895			36982.1	C	G	intergenic_region	MODIFIER			n.434895C>G	./.	1/1	1/1	0/0	1/1	1/1	0/0	1/1	1/1	1/1	1/1	1/1	1/1	1/1	1/1	./.	1/1	1/1	1/1	0/0	0/0	1/1	0/0	1/1	1/1	1/1	./.	./.	0/0	1/1	1/1	0/0	1/1	1/1	./.	1/1	1/1	1/1
Pv_Sal1_chr01	434896			36824.3	A	C	intergenic_region	MODIFIER			n.434896A>C	./.	1/1	1/1	0/0	1/1	1/1	0/0	1/1	1/1	1/1	1/1	1/1	1/1	1/1	1/1	./.	1/1	1/1	1/1	0/0	0/0	1/1	0/0	1/1	1/1	1/1	./.	./.	0/0	1/1	1/1	0/0	1/1	1/1	./.	1/1	1/1	1/1
Pv_Sal1_chr01	435703			18191.1	A	C	intergenic_region	MODIFIER			n.435703A>C	./.	1/1	1/1	0/0	1/1	1/1	./.	1/1	1/1	1/1	./.	1/1	1/1	1/1	1/1	0/0	0/0	1/1	1/1	./.	1/1	1/1	./.	1/1	1/1	1/1	./.	./.	./.	1/1	1/1	./.	1/1	1/1	./.	1/1	1/1	1/1
Pv_Sal1_chr01	438718			22880	T	G	intergenic_region	MODIFIER			n.438718T>G	./.	1/1	./.	0/0	0/0	./.	1/1	0/0	1/1	1/1	0/0	0/0	0/0	0/0	0/0	0/0	0/0	0/0	0/0	./.	0/0	0/0	0/0	0/0	0/0	1/1	./.	./.	./.	1/1	0/0	0/0	0/0	0/0	./.	1/1	1/1	1/1
Pv_Sal1_chr01	439291			30288.9	G	A	intergenic_region	MODIFIER			n.439291G>A	./.	1/1	0/0	0/0	1/1	1/1	1/1	1/1	1/1	1/1	1/1	1/1	./.	1/1	1/1	1/1	0/0	1/1	1/1	./.	1/1	1/1	./.	1/1	1/1	0/0	./.	./.	./.	1/1	./.	1/1	1/1	1/1	./.	0/0	0/0	1/1
Pv_Sal1_chr01	439315			37018.2	C	A	intergenic_region	MODIFIER			n.439315C>A	./.	1/1	0/0	0/0	1/1	1/1	1/1	1/1	1/1	1/1	1/1	1/1	./.	1/1	1/1	1/1	0/0	1/1	1/1	./.	1/1	1/1	./.	1/1	1/1	0/0	./.	./.	./.	1/1	./.	1/1	1/1	1/1	./.	0/0	0/0	1/1
Pv_Sal1_chr01	439337			33658.4	C	T	intergenic_region	MODIFIER			n.439337C>T	./.	1/1	0/0	0/0	1/1	1/1	1/1	1/1	1/1	1/1	1/1	1/1	./.	1/1	1/1	1/1	0/0	1/1	1/1	./.	1/1	1/1	1/1	1/1	1/1	0/0	./.	./.	./.	1/1	./.	1/1	1/1	1/1	./.	0/0	0/0	1/1
Pv_Sal1_chr01	439775			30027.7	A	C	intergenic_region	MODIFIER			n.439775A>C	./.	1/1	0/0	0/0	1/1	0/0	1/1	0/0	1/1	1/1	1/1	1/1	1/1	1/1	1/1	0/0	0/0	1/1	./.	./.	./.	1/1	1/1	1/1	1/1	1/1	1/1	1/1	./.	1/1	./.	1/1	1/1	1/1	./.	1/1	1/1	1/1
Pv_Sal1_chr01	441999			552.56	T	C	intergenic_region	MODIFIER			n.441999T>C	./.	0/0	0/0	0/0	0/0	0/0	0/0	0/0	0/0	0/0	0/0	0/0	0/0	0/0	0/0	0/0	0/0	0/0	0/0	./.	./.	0/0	0/0	0/0	0/0	0/0	0/0	./.	./.	0/0	./.	0/0	0/0	0/0	./.	./.	0/0	0/0
Pv_Sal1_chr01	442048			605.05	A	G	intergenic_region	MODIFIER			n.442048A>G	./.	0/0	0/0	0/0	0/0	0/0	0/0	0/0	0/0	0/0	0/0	0/0	0/0	0/0	0/0	0/0	0/0	0/0	0/0	0/0	0/0	0/0	0/0	0/0	0/0	0/0	0/0	./.	./.	0/0	0/0	./.	0/0	0/0	./.	0/0	0/0	0/0
Pv_Sal1_chr01	443416	PVX_088120	NSFL1+cofactor+p47%2C+putative	14834.7	C	T	5_prime_UTR_variant	MODIFIER		39	c.-39G>A	./.	0/0	0/0	0/0	0/0	0/0	0/0	0/0	0/0	0/0	0/0	0/0	0/0	0/0	0/0	0/0	0/0	0/0	0/0	0/0	0/0	0/0	0/0	0/0	0/0	0/0	0/0	./.	./.	0/0	0/0	0/0	0/0	0/0	./.	0/0	0/0	0/0
Pv_Sal1_chr01	443554	PVX_088120	NSFL1+cofactor+p47%2C+putative	5739.42	T	G	splice_region_variant+intron_variant	LOW			c.-156+4A>C	0/0	0/0	0/0	0/0	0/0	1/1	0/0	1/1	0/0	0/0	0/0	0/0	0/0	0/0	0/0	1/1	0/0	0/0	0/0	./.	0/0	0/0	0/0	0/0	./.	0/0	0/0	./.	./.	0/0	0/0	0/0	0/0	0/0	./.	0/0	0/0	0/0
Pv_Sal1_chr01	443690	PVX_088120	NSFL1+cofactor+p47%2C+putative	14880.3	G	C	5_prime_UTR_variant	MODIFIER		313	c.-288C>G	./.	0/0	0/1	1/1	1/1	0/0	1/1	0/0	1/1	0/0	1/1	1/1	1/1	1/1	1/1	0/0	1/1	1/1	1/1	./.	1/1	1/1	./.	1/1	1/1	0/0	1/1	./.	0/0	0/0	1/1	1/1	1/1	1/1	./.	0/0	0/0	0/0
Pv_Sal1_chr01	443967	PVX_088120	NSFL1+cofactor+p47%2C+putative	1404.62	G	A	5_prime_UTR_premature_start_codon_gain_variant	LOW			c.-565C>T	./.	0/0	0/0	0/0	0/0	0/0	0/0	0/0	0/0	0/0	0/0	0/0	0/0	0/0	0/0	0/0	0/0	0/0	0/0	./.	0/0	0/0	0/0	0/0	0/0	0/0	0/0	0/0	0/0	0/0	0/0	0/0	0/0	0/0	./.	0/0	0/0	0/0
Pv_Sal1_chr01	444256	PVX_088120	NSFL1+cofactor+p47%2C+putative	91176.5	C	A	5_prime_UTR_premature_start_codon_gain_variant	LOW			c.-854G>T	0/0	1/1	0/0	1/1	0/0	1/1	0/0	1/1	0/0	1/1	0/0	0/0	0/0	0/0	0/0	1/1	1/1	0/0	0/0	0/0	0/0	0/0	0/0	0/0	0/0	0/0	0/0	1/1	0/0	1/1	0/0	0/0	0/0	0/0	1/1	0/0	0/0	1/1
Pv_Sal1_chr01	444326	PVX_088120	NSFL1+cofactor+p47%2C+putative	55061.6	T	G	5_prime_UTR_variant	MODIFIER		949	c.-924A>C	./.	0/0	0/1	0/0	1/1	0/0	1/1	0/0	1/1	0/0	1/1	1/1	1/1	1/1	1/1	0/0	0/0	1/1	1/1	1/1	1/1	1/1	1/1	1/1	1/1	1/1	1/1	0/0	1/1	0/0	1/1	1/1	1/1	1/1	0/0	1/1	1/1	0/0
Pv_Sal1_chr01	444622			20230.5	A	G	intergenic_region	MODIFIER			n.444622A>G	./.	0/0	0/1	1/1	0/0	1/1	1/1	1/1	1/1	1/1	0/0	0/0	0/0	0/0	0/0	1/1	1/1	0/0	0/0	./.	0/0	0/0	0/0	0/0	0/0	1/1	1/1	./.	./.	0/0	0/0	0/0	0/0	0/0	./.	1/1	1/1	0/0
Pv_Sal1_chr01	444971			20012.2	C	T	intergenic_region	MODIFIER			n.444971C>T	0/0	0/0	0/1	0/0	1/1	0/0	0/0	0/0	0/0	0/0	1/1	1/1	1/1	1/1	1/1	0/0	0/0	1/1	1/1	./.	1/1	1/1	./.	1/1	1/1	1/1	0/0	0/0	0/0	0/0	1/1	1/1	1/1	1/1	0/0	1/1	1/1	0/0
Pv_Sal1_chr01	445589			2894.96	C	A	intergenic_region	MODIFIER			n.445589C>A	./.	0/0	1/1	1/1	0/0	0/0	1/1	0/0	1/1	0/0	0/0	0/0	0/0	0/0	0/0	0/0	1/1	0/0	0/0	./.	0/0	0/0	0/0	0/0	0/0	0/0	1/1	./.	./.	0/0	0/0	0/0	0/0	0/0	./.	0/0	0/0	0/0
Pv_Sal1_chr01	445684			34310.7	C	T	intergenic_region	MODIFIER			n.445684C>T	./.	1/1	0/1	0/0	0/0	1/1	0/0	1/1	0/0	1/1	0/0	0/0	0/0	0/0	0/0	1/1	0/0	0/0	0/0	0/0	0/0	0/0	0/0	0/0	0/0	1/1	0/0	1/1	./.	1/1	0/0	0/0	0/0	0/0	./.	1/1	1/1	1/1
Pv_Sal1_chr01	445721			1907.96	T	A	intergenic_region	MODIFIER			n.445721T>A	0/0	0/0	0/0	0/0	0/0	0/0	0/0	0/0	0/0	0/0	0/0	0/0	0/0	0/0	0/0	0/0	0/0	0/0	0/0	0/0	0/0	0/0	0/0	0/0	0/0	0/0	0/0	0/0	./.	0/0	0/0	0/0	0/0	0/0	./.	0/0	0/0	0/0
Pv_Sal1_chr01	446180			4241.32	T	C	intergenic_region	MODIFIER			n.446180T>C	./.	1/1	0/0	0/0	0/0	1/1	0/0	1/1	0/0	1/1	0/0	0/0	0/0	0/0	0/0	1/1	0/0	0/0	0/0	./.	0/0	0/0	./.	0/0	0/0	0/0	0/0	./.	./.	1/1	0/0	0/0	0/0	0/0	./.	0/0	0/0	1/1
Pv_Sal1_chr01	446231			18323.7	C	T	intergenic_region	MODIFIER			n.446231C>T	./.	1/1	0/1	1/1	0/0	1/1	1/1	1/1	1/1	1/1	0/0	0/0	0/0	0/0	0/0	1/1	1/1	0/0	0/0	./.	0/0	0/0	0/0	0/0	0/0	1/1	1/1	./.	./.	1/1	0/0	0/0	0/0	0/0	./.	1/1	1/1	1/1
Pv_Sal1_chr01	446677	PVX_088125	aspartyl+protease%2C+putative	53644.8	T	G	missense_variant	MODERATE	MISSENSE	gaT/gaG	p.Asp57Glu/c.171T>G	./.	1/1	1/1	1/1	1/1	1/1	1/1	1/1	1/1	1/1	1/1	1/1	1/1	1/1	./.	1/1	1/1	1/1	1/1	./.	1/1	1/1	1/1	1/1	1/1	1/1	1/1	./.	0/0	1/1	1/1	1/1	1/1	1/1	./.	1/1	1/1	1/1
Pv_Sal1_chr01	447699	PVX_088125	aspartyl+protease%2C+putative	574.97	T	G	missense_variant	MODERATE	MISSENSE	gTg/gGg	p.Val398Gly/c.1193T>G	./.	0/0	0/0	0/0	0/0	0/0	0/0	0/0	0/0	0/0	0/0	0/0	0/0	0/0	0/0	0/0	0/0	0/0	0/0	./.	0/0	0/0	0/0	0/0	0/0	0/0	0/1	./.	0/0	0/0	0/0	0/0	0/0	0/0	./.	0/0	0/0	0/0
Pv_Sal1_chr01	448423			15352.2	G	A	intergenic_region	MODIFIER			n.448423G>A	./.	1/1	0/1	./.	1/1	0/0	./.	0/0	1/1	./.	1/1	1/1	1/1	1/1	./.	0/0	1/1	1/1	1/1	./.	1/1	1/1	./.	1/1	./.	1/1	1/1	./.	./.	1/1	1/1	1/1	1/1	1/1	./.	1/1	1/1	1/1
Pv_Sal1_chr01	448624			24484.5	G	T	intergenic_region	MODIFIER			n.448624G>T	./.	1/1	0/0	0/0	1/1	1/1	0/0	1/1	0/0	0/0	1/1	1/1	1/1	1/1	./.	1/1	0/0	1/1	1/1	./.	1/1	1/1	1/1	1/1	1/1	0/0	0/0	./.	0/0	1/1	1/1	1/1	1/1	1/1	./.	0/0	0/0	1/1
Pv_Sal1_chr01	449108			792.41	G	A	intergenic_region	MODIFIER			n.449108G>A	./.	0/0	0/1	0/0	0/0	0/0	0/0	0/0	0/0	./.	0/0	0/0	0/0	0/0	0/0	./.	0/0	0/0	0/0	./.	0/0	0/0	0/0	0/0	0/0	0/0	0/0	0/0	0/0	0/0	0/0	0/0	0/0	0/0	./.	0/0	0/0	0/0
Pv_Sal1_chr01	449396	PVX_088130	AP-3+complex+subunit+delta%2C+putative	13661.7	C	G	missense_variant	MODERATE	MISSENSE	gaG/gaC	p.Glu1388Asp/c.4164G>C	./.	0/0	0/0	./.	1/1	0/0	0/0	0/0	0/0	0/0	1/1	1/1	1/1	1/1	1/1	./.	0/0	1/1	1/1	./.	1/1	1/1	1/1	1/1	./.	0/0	0/0	./.	0/0	0/0	1/1	1/1	1/1	1/1	0/0	0/0	0/0	0/0
Pv_Sal1_chr01	449627	PVX_088130	AP-3+complex+subunit+delta%2C+putative	1413.05	C	A	intron_variant	MODIFIER			c.4057+16G>T	./.	0/0	0/0	./.	0/0	0/0	0/0	0/0	0/0	./.	0/0	0/0	0/0	0/0	0/0	0/0	0/0	0/0	0/0	./.	0/0	0/0	./.	0/0	0/0	0/0	0/0	./.	./.	0/0	0/0	0/0	0/0	0/0	0/0	0/0	0/0	0/0
Pv_Sal1_chr01	449668	PVX_088130	AP-3+complex+subunit+delta%2C+putative	9317.97	G	A	synonymous_variant	LOW	SILENT	cgC/cgT	p.Arg1344Arg/c.4032C>T	./.	./.	0/0	./.	0/0	1/1	0/0	1/1	0/0	./.	0/0	0/0	0/0	0/0	0/0	./.	0/0	0/0	0/0	./.	0/0	0/0	0/0	0/0	0/0	0/0	0/0	./.	./.	1/1	0/0	0/0	0/0	0/0	1/1	0/0	0/0	1/1
Pv_Sal1_chr01	452692	PVX_088130	AP-3+complex+subunit+delta%2C+putative	5987.23	C	T	missense_variant	MODERATE	MISSENSE	aGa/aAa	p.Arg395Lys/c.1184G>A	./.	0/0	1/1	./.	0/0	./.	1/1	1/1	1/1	1/1	0/0	0/0	0/0	0/0	./.	./.	1/1	0/0	0/0	./.	0/0	0/0	./.	0/0	0/0	1/1	./.	./.	./.	1/1	./.	./.	0/0	0/0	./.	1/1	1/1	1/1
Pv_Sal1_chr01	452969	PVX_088130	AP-3+complex+subunit+delta%2C+putative	3618.22	G	T	synonymous_variant	LOW	SILENT	Cgg/Agg	p.Arg303Arg/c.907C>A	./.	0/0	./.	./.	1/1	./.	0/0	0/0	0/0	0/0	1/1	./.	1/1	1/1	./.	./.	0/0	1/1	1/1	./.	1/1	1/1	1/1	./.	1/1	0/0	0/0	./.	./.	0/0	./.	1/1	1/1	1/1	0/0	0/0	0/0	0/0
Pv_Sal1_chr01	454369			735.97	G	C	intergenic_region	MODIFIER			n.454369G>C	./.	./.	0/0	0/0	0/0	./.	0/0	0/0	0/0	0/0	0/0	0/0	0/0	0/0	./.	./.	0/0	0/0	0/0	./.	0/0	0/0	./.	0/0	0/0	0/0	0/0	./.	./.	1/1	./.	0/0	0/0	0/0	./.	0/0	0/0	1/1
Pv_Sal1_chr01	455130	PVX_088140	hypothetical+protein%2C+conserved	600.6	G	A	synonymous_variant	LOW	SILENT	agC/agT	p.Ser1062Ser/c.3186C>T	0/0	./.	./.	./.	0/0	./.	1/1	0/0	1/1	0/0	0/0	0/0	0/0	0/0	./.	./.	1/1	0/0	0/0	./.	0/0	0/0	0/0	0/0	./.	0/0	1/1	./.	0/0	0/0	0/0	./.	0/0	0/0	./.	0/0	0/0	0/0
Pv_Sal1_chr01	455277	PVX_088140	hypothetical+protein%2C+conserved	4742.02	A	G	synonymous_variant	LOW	SILENT	aaT/aaC	p.Asn1013Asn/c.3039T>C	0/0	./.	0/1	0/0	0/0	./.	0/0	1/1	0/0	0/0	0/0	0/0	0/0	0/0	0/0	./.	0/0	0/0	0/0	./.	0/0	0/0	./.	0/0	0/0	0/0	0/0	./.	0/0	1/1	0/0	0/0	0/0	0/0	./.	0/0	0/0	./.
Pv_Sal1_chr01	455280	PVX_088140	hypothetical+protein%2C+conserved	4692.42	G	T	synonymous_variant	LOW	SILENT	ctC/ctA	p.Leu1012Leu/c.3036C>A	0/0	./.	0/1	0/0	0/0	./.	0/0	1/1	0/0	0/0	0/0	0/0	0/0	0/0	0/0	./.	0/0	0/0	0/0	./.	0/0	0/0	./.	0/0	0/0	0/0	0/0	./.	0/0	1/1	0/0	0/0	0/0	0/0	./.	0/0	0/0	./.
Pv_Sal1_chr01	455358	PVX_088140	hypothetical+protein%2C+conserved	9085.15	G	T	synonymous_variant	LOW	SILENT	ccC/ccA	p.Pro986Pro/c.2958C>A	0/0	1/1	./.	0/0	1/1	1/1	0/0	1/1	0/0	0/0	1/1	1/1	1/1	1/1	1/1	./.	0/0	1/1	./.	./.	1/1	1/1	1/1	1/1	1/1	0/0	0/0	0/0	0/0	1/1	./.	1/1	1/1	1/1	./.	0/0	0/0	./.
Pv_Sal1_chr01	455463	PVX_088140	hypothetical+protein%2C+conserved	7947.4	T	G	synonymous_variant	LOW	SILENT	ccA/ccC	p.Pro951Pro/c.2853A>C	1/1	1/1	./.	0/0	1/1	1/1	0/0	1/1	0/0	0/0	1/1	1/1	./.	1/1	./.	./.	./.	1/1	1/1	./.	1/1	1/1	1/1	1/1	1/1	0/0	0/0	0/0	0/0	1/1	1/1	./.	1/1	1/1	./.	0/0	0/0	./.
Pv_Sal1_chr01	458058	PVX_088140	hypothetical+protein%2C+conserved	8511.75	G	C	missense_variant	MODERATE	MISSENSE	atC/atG	p.Ile86Met/c.258C>G	./.	1/1	1/1	1/1	1/1	./.	1/1	./.	1/1	0/0	1/1	1/1	./.	1/1	./.	./.	1/1	1/1	./.	./.	1/1	1/1	1/1	1/1	1/1	1/1	1/1	./.	1/1	1/1	1/1	./.	1/1	1/1	./.	1/1	1/1	./.
Pv_Sal1_chr01	458216	PVX_088140	hypothetical+protein%2C+conserved	1968.3	T	A	missense_variant	MODERATE	MISSENSE	Aac/Tac	p.Asn34Tyr/c.100A>T	./.	./.	0/0	0/0	0/0	0/0	0/0	./.	0/0	0/0	0/0	0/0	0/0	0/0	0/0	0/0	0/0	0/0	0/0	./.	./.	0/0	0/0	0/0	0/0	0/0	0/0	0/0	0/0	1/1	0/0	0/0	0/0	0/0	./.	0/0	0/0	./.
Pv_Sal1_chr01	458217	PVX_088140	hypothetical+protein%2C+conserved	5145.22	C	G	missense_variant	MODERATE	MISSENSE	aaG/aaC	p.Lys33Asn/c.99G>C	1/1	./.	./.	0/0	0/0	0/0	0/0	./.	0/0	0/0	0/0	0/0	0/0	0/0	0/0	0/0	0/0	0/0	0/0	./.	./.	0/0	0/0	0/0	0/0	1/1	0/0	0/0	0/0	1/1	0/0	0/0	0/0	0/0	./.	1/1	1/1	./.
Pv_Sal1_chr01	458218	PVX_088140	hypothetical+protein%2C+conserved	3045.36	T	G	missense_variant	MODERATE	MISSENSE	aAg/aCg	p.Lys33Thr/c.98A>C	./.	0/0	./.	0/0	0/0	0/0	0/0	0/0	0/0	0/0	0/0	0/0	0/0	0/0	0/0	0/0	0/0	0/0	0/0	./.	./.	0/0	0/0	0/0	0/0	1/1	0/0	0/0	0/0	0/0	0/0	0/0	0/0	0/0	./.	1/1	1/1	./.
Pv_Sal1_chr01	459044			13742.2	C	G	intergenic_region	MODIFIER			n.459044C>G	0/0	1/1	0/0	1/1	1/1	./.	1/1	0/0	1/1	0/0	./.	1/1	1/1	1/1	1/1	0/0	1/1	1/1	1/1	./.	1/1	1/1	./.	1/1	1/1	0/0	./.	./.	0/0	1/1	1/1	1/1	1/1	1/1	1/1	0/0	0/0	1/1
Pv_Sal1_chr01	459276	PVX_088145	tyrosine--tRNA+ligase%2C+putative	3249.93	A	G	synonymous_variant	LOW	SILENT	agT/agC	p.Ser368Ser/c.1104T>C	0/0	./.	./.	1/1	0/0	./.	1/1	./.	1/1	1/1	./.	0/0	0/0	0/0	0/0	./.	1/1	0/0	0/0	./.	0/0	./.	0/0	0/0	0/0	0/0	./.	./.	0/0	1/1	./.	0/0	0/0	0/0	./.	0/0	0/0	./.
Pv_Sal1_chr01	459330	PVX_088145	tyrosine--tRNA+ligase%2C+putative	7812.43	G	A	synonymous_variant	LOW	SILENT	aaC/aaT	p.Asn350Asn/c.1050C>T	1/1	0/0	0/0	1/1	1/1	0/0	1/1	0/0	1/1	0/0	./.	1/1	./.	1/1	1/1	0/0	1/1	1/1	1/1	./.	1/1	1/1	1/1	1/1	1/1	0/0	./.	0/0	0/0	0/0	./.	1/1	1/1	1/1	0/0	0/0	0/0	./.
Pv_Sal1_chr01	459469	PVX_088145	tyrosine--tRNA+ligase%2C+putative	2135.78	G	A	intron_variant	MODIFIER			c.950-39C>T	0/0	1/1	0/0	0/0	0/0	1/1	0/0	./.	0/0	0/0	./.	0/0	0/0	0/0	0/0	./.	0/0	0/0	0/0	./.	0/0	0/0	0/0	0/0	0/0	0/0	./.	0/0	0/0	1/1	0/0	0/0	0/0	0/0	./.	0/0	0/0	1/1
Pv_Sal1_chr01	459758	PVX_088145	tyrosine--tRNA+ligase%2C+putative	2072.07	C	T	synonymous_variant	LOW	SILENT	gaG/gaA	p.Glu260Glu/c.780G>A	./.	0/0	./.	./.	0/0	./.	0/0	0/0	0/0	0/0	0/0	0/0	0/0	0/0	0/0	0/0	0/0	0/0	0/0	./.	0/0	0/0	0/0	0/0	0/0	1/1	./.	./.	0/0	0/0	0/0	0/0	0/0	0/0	./.	1/1	1/1	./.
Pv_Sal1_chr01	462596	PVX_088150	26S+proteasome+regulatory+subunit+RPN10%2C+putative+%28RPN10%29	3749.35	A	C	missense_variant	MODERATE	MISSENSE	ttA/ttC	p.Leu119Phe/c.357A>C	1/1	./.	./.	1/1	0/0	./.	1/1	0/0	1/1	1/1	./.	0/0	0/0	0/0	0/0	./.	1/1	0/0	0/0	./.	0/0	0/0	0/0	0/0	0/0	0/0	./.	./.	./.	1/1	./.	0/0	0/0	0/0	./.	0/0	0/0	1/1
Pv_Sal1_chr01	463821			3902.09	T	C	intergenic_region	MODIFIER			n.463821T>C	0/0	0/0	./.	0/0	./.	0/0	1/1	0/0	./.	1/1	./.	0/0	0/0	0/0	0/0	./.	0/0	0/0	0/0	./.	0/0	0/0	./.	0/0	0/0	0/0	./.	./.	0/0	0/0	./.	0/0	0/0	0/0	./.	0/0	0/0	./.
Pv_Sal1_chr01	464447			17455.5	G	A	intergenic_region	MODIFIER			n.464447G>A	./.	./.	0/0	./.	1/1	./.	./.	./.	1/1	0/0	./.	1/1	1/1	1/1	./.	./.	1/1	1/1	1/1	./.	1/1	1/1	./.	1/1	1/1	0/0	./.	./.	./.	./.	./.	1/1	1/1	1/1	./.	0/0	0/0	./.
Pv_Sal1_chr01	464448			17455.5	C	A	intergenic_region	MODIFIER			n.464448C>A	./.	./.	0/0	./.	1/1	./.	./.	./.	1/1	0/0	./.	1/1	1/1	1/1	./.	./.	1/1	1/1	1/1	./.	1/1	1/1	./.	1/1	1/1	0/0	./.	./.	./.	./.	./.	1/1	1/1	1/1	./.	0/0	0/0	./.
Pv_Sal1_chr01	465021	PVX_088155	serine+protease+DegP%2C+putative+%28DegP%29	7828.46	C	T	synonymous_variant	LOW	SILENT	aaC/aaT	p.Asn189Asn/c.567C>T	0/0	0/0	0/0	0/0	1/1	0/0	0/0	0/0	0/0	0/0	./.	1/1	1/1	1/1	./.	./.	1/1	1/1	1/1	./.	1/1	1/1	./.	1/1	1/1	0/0	./.	./.	0/0	0/0	./.	1/1	1/1	1/1	./.	0/0	0/0	./.
Pv_Sal1_chr01	465748	PVX_088155	serine+protease+DegP%2C+putative+%28DegP%29	8540.35	T	C	missense_variant	MODERATE	MISSENSE	gTt/gCt	p.Val378Ala/c.1133T>C	0/0	./.	0/0	0/0	1/1	0/0	0/0	0/0	0/0	1/1	./.	1/1	./.	1/1	./.	./.	0/0	1/1	1/1	./.	1/1	1/1	./.	1/1	1/1	0/0	./.	./.	./.	0/0	./.	1/1	1/1	1/1	./.	0/0	0/0	0/0
Pv_Sal1_chr01	466260	PVX_088155	serine+protease+DegP%2C+putative+%28DegP%29	25974.4	G	C	missense_variant	MODERATE	MISSENSE	gGc/gCc	p.Gly472Ala/c.1415G>C	./.	./.	./.	1/1	1/1	./.	./.	1/1	1/1	1/1	./.	1/1	1/1	1/1	./.	1/1	1/1	1/1	1/1	./.	1/1	1/1	./.	1/1	1/1	1/1	./.	./.	1/1	0/0	./.	1/1	1/1	1/1	./.	1/1	1/1	0/0
Pv_Sal1_chr01	466388	PVX_088155	serine+protease+DegP%2C+putative+%28DegP%29	1440.09	G	A	missense_variant	MODERATE	MISSENSE	Gtc/Atc	p.Val515Ile/c.1543G>A	0/0	0/0	0/0	1/1	0/0	./.	1/1	0/0	1/1	0/0	./.	0/0	0/0	0/0	./.	./.	1/1	0/0	0/0	./.	0/0	0/0	./.	0/0	0/0	0/0	./.	0/0	0/0	0/0	./.	0/0	0/0	0/0	./.	0/0	0/0	./.
Pv_Sal1_chr01	466399	PVX_088155	serine+protease+DegP%2C+putative+%28DegP%29	1701.18	C	T	synonymous_variant	LOW	SILENT	ccC/ccT	p.Pro518Pro/c.1554C>T	0/0	./.	0/0	0/0	0/0	./.	0/0	0/0	0/0	1/1	./.	0/0	0/0	0/0	./.	./.	./.	0/0	0/0	./.	0/0	0/0	./.	0/0	0/0	0/0	./.	./.	0/0	0/0	./.	0/0	0/0	0/0	./.	0/0	0/0	./.
Pv_Sal1_chr01	467589	PVX_088155	serine+protease+DegP%2C+putative+%28DegP%29	9283.76	A	G	synonymous_variant	LOW	SILENT	acA/acG	p.Thr884Thr/c.2652A>G	./.	1/1	./.	0/0	1/1	./.	0/0	1/1	0/0	1/1	1/1	1/1	1/1	1/1	1/1	./.	0/0	1/1	1/1	./.	./.	1/1	./.	1/1	1/1	0/0	./.	./.	0/0	1/1	./.	1/1	1/1	1/1	./.	0/0	0/0	./.
Pv_Sal1_chr01	468267			14939.1	C	G	intergenic_region	MODIFIER			n.468267C>G	1/1	./.	0/0	1/1	0/0	1/1	1/1	1/1	1/1	0/0	0/0	0/0	0/0	0/0	0/0	0/0	1/1	0/0	0/0	./.	0/0	0/0	./.	0/0	0/0	0/0	./.	0/0	0/0	1/1	./.	0/0	0/0	0/0	1/1	0/0	0/0	./.
Pv_Sal1_chr01	468639			8660.56	C	T	intergenic_region	MODIFIER			n.468639C>T	./.	./.	1/1	1/1	./.	./.	1/1	./.	1/1	1/1	./.	1/1	1/1	1/1	1/1	./.	./.	1/1	1/1	./.	1/1	./.	./.	./.	1/1	1/1	./.	./.	./.	./.	./.	1/1	1/1	1/1	./.	1/1	0/1	./.
Pv_Sal1_chr01	469338	PVX_088165	hypothetical+protein%2C+conserved	29494.3	G	A,*	intron_variant	MODIFIER			c.244+52G>A	./.	0/0	./.	0/0	1/1	0/0	0/0	0/0	0/0	1/1	1/1	1/1	1/1	1/1	1/1	2/2	0/0	1/1	1/1	./.	1/1	1/1	1/1	1/1	1/1	2/2	./.	./.	0/0	0/0	1/1	1/1	1/1	1/1	0/0	2/2	2/2	0/0
Pv_Sal1_chr01	469573	PVX_088165	hypothetical+protein%2C+conserved	56829.6	G	A	synonymous_variant	LOW	SILENT	caG/caA	p.Gln127Gln/c.381G>A	./.	./.	1/1	1/1	1/1	1/1	1/1	1/1	1/1	1/1	1/1	1/1	1/1	1/1	1/1	1/1	1/1	1/1	1/1	./.	1/1	1/1	./.	1/1	1/1	1/1	./.	1/1	1/1	1/1	1/1	1/1	1/1	1/1	./.	1/1	1/1	1/1
Pv_Sal1_chr01	470220	PVX_088165	hypothetical+protein%2C+conserved	15378.7	C	T	missense_variant	MODERATE	MISSENSE	aCg/aTg	p.Thr306Met/c.917C>T	0/0	0/0	0/0	1/1	1/1	1/1	./.	1/1	1/1	1/1	./.	./.	1/1	1/1	1/1	1/1	./.	1/1	1/1	./.	./.	1/1	./.	1/1	1/1	0/0	./.	1/1	./.	0/0	1/1	1/1	1/1	1/1	./.	0/0	0/0	./.
Pv_Sal1_chr01	470469	PVX_088165	hypothetical+protein%2C+conserved	21993.6	G	C	missense_variant	MODERATE	MISSENSE	gGa/gCa	p.Gly389Ala/c.1166G>C	./.	0/0	0/0	0/0	1/1	0/0	0/0	0/0	0/0	1/1	1/1	1/1	1/1	1/1	1/1	0/0	0/0	1/1	1/1	./.	1/1	1/1	./.	1/1	1/1	0/0	0/0	1/1	0/0	0/0	./.	1/1	1/1	1/1	0/0	0/0	0/0	0/0
Pv_Sal1_chr01	470770	PVX_088165	hypothetical+protein%2C+conserved	4960.74	C	A	missense_variant	MODERATE	MISSENSE	agC/agA	p.Ser489Arg/c.1467C>A	./.	0/0	0/0	1/1	0/0	0/0	1/1	0/0	1/1	0/0	0/0	0/0	0/0	0/0	0/0	0/0	1/1	0/0	0/0	./.	0/0	0/0	0/0	0/0	0/0	0/0	0/1	0/0	1/1	0/0	0/0	0/0	0/0	0/0	0/0	0/0	0/0	0/0
Pv_Sal1_chr01	470969	PVX_088165	hypothetical+protein%2C+conserved	1377.14	C	A	missense_variant	MODERATE	MISSENSE	Cag/Aag	p.Gln556Lys/c.1666C>A	0/0	0/0	0/0	0/0	0/0	0/0	0/0	0/0	0/0	0/0	0/0	0/0	0/0	0/0	0/0	0/0	0/0	0/0	0/0	./.	0/0	0/0	0/0	0/0	0/0	0/0	0/0	0/0	0/0	0/0	0/0	0/0	0/0	0/0	0/0	0/0	0/0	0/0
Pv_Sal1_chr01	471736	PVX_088165	hypothetical+protein%2C+conserved	2204.31	C	T	synonymous_variant	LOW	SILENT	gaC/gaT	p.Asp811Asp/c.2433C>T	0/0	0/0	0/0	0/0	0/0	0/0	0/0	0/0	0/0	1/1	0/0	0/0	0/0	0/0	0/0	0/0	0/0	0/0	0/0	./.	0/0	0/0	0/0	0/0	0/0	0/0	0/0	1/1	0/0	0/0	0/0	0/0	0/0	0/0	0/0	0/0	0/0	0/0
Pv_Sal1_chr01	472379	PVX_088165	hypothetical+protein%2C+conserved	12514.7	T	C	missense_variant	MODERATE	MISSENSE	Tac/Cac	p.Tyr1026His/c.3076T>C	./.	./.	0/0	1/1	1/1	./.	1/1	./.	./.	0/0	1/1	1/1	1/1	1/1	./.	./.	./.	1/1	./.	./.	1/1	./.	./.	1/1	1/1	1/1	./.	./.	1/1	1/1	./.	1/1	1/1	1/1	1/1	1/1	1/1	1/1
Pv_Sal1_chr01	472489	PVX_088165	hypothetical+protein%2C+conserved	27490.4	T	C	synonymous_variant	LOW	SILENT	taT/taC	p.Tyr1062Tyr/c.3186T>C	./.	1/1	0/0	0/0	0/0	1/1	0/0	1/1	0/0	0/0	0/0	0/0	0/0	0/0	0/0	1/1	0/0	0/1	./.	./.	0/0	0/1	./.	0/0	0/1	0/0	0/0	0/0	0/0	1/1	./.	0/0	0/0	0/0	./.	0/0	0/0	1/1
Pv_Sal1_chr01	472492	PVX_088165	hypothetical+protein%2C+conserved	27614.2	A	T	synonymous_variant	LOW	SILENT	ggA/ggT	p.Gly1063Gly/c.3189A>T	./.	1/1	0/0	0/0	0/0	1/1	0/0	1/1	0/0	0/0	0/0	./.	0/0	0/0	0/0	1/1	0/0	0/1	0/0	./.	0/0	0/1	./.	./.	0/1	0/0	0/0	0/0	0/0	1/1	./.	0/0	0/0	0/0	./.	0/0	0/0	1/1
Pv_Sal1_chr01	472585	PVX_088165	hypothetical+protein%2C+conserved	63773.3	T	C	synonymous_variant	LOW	SILENT	caT/caC	p.His1094His/c.3282T>C	./.	0/0	0/0	0/0	1/1	0/0	0/0	0/0	0/0	0/0	1/1	1/1	1/1	1/1	1/1	0/0	0/0	1/1	1/1	./.	1/1	1/1	1/1	1/1	1/1	0/0	0/0	0/0	0/0	0/0	1/1	1/1	1/1	1/1	0/0	0/0	0/0	0/0
Pv_Sal1_chr01	472738	PVX_088165	hypothetical+protein%2C+conserved	63032.1	C	G	synonymous_variant	LOW	SILENT	ggC/ggG	p.Gly1145Gly/c.3435C>G	0/0	0/0	0/1	0/0	1/1	0/0	0/0	0/0	0/0	0/0	1/1	1/1	1/1	1/1	1/1	0/0	0/0	1/1	1/1	./.	1/1	1/1	1/1	1/1	1/1	0/0	0/0	0/0	0/0	0/0	1/1	1/1	1/1	1/1	0/0	0/0	0/0	0/0
Pv_Sal1_chr01	472939	PVX_088165	hypothetical+protein%2C+conserved	15174.8	A	G,*	synonymous_variant	LOW	SILENT	ccA/ccG	p.Pro1212Pro/c.3636A>G	./.	0/0	1/1	./.	0/1	1/1	./.	./.	./.	1/1	0/1	0/1	0/1	0/0	1/1	./.	./.	0/1	0/0	./.	0/1	0/0	0/0	0/1	0/1	1/1	./.	1/1	./.	0/0	0/1	0/1	0/1	0/1	0/0	1/2	1/1	0/0
Pv_Sal1_chr01	473011	PVX_088165	hypothetical+protein%2C+conserved	6758.96	A	G,*	synonymous_variant	LOW	SILENT	ccA/ccG	p.Pro1236Pro/c.3708A>G	0/0	0/0	0/0	0/0	0/0	0/0	0/0	0/0	0/0	0/0	0/0	0/0	0/0	0/0	0/0	0/0	0/0	0/0	0/0	./.	0/0	0/0	0/0	0/0	0/0	0/0	0/0	0/0	0/0	0/0	0/0	0/0	0/0	0/0	0/0	0/1	0/0	0/0
Pv_Sal1_chr01	473263	PVX_088165	hypothetical+protein%2C+conserved	1220.61	C	T	synonymous_variant	LOW	SILENT	taC/taT	p.Tyr1320Tyr/c.3960C>T	./.	0/0	0/0	0/0	0/0	0/0	0/0	0/0	0/0	0/0	0/0	0/0	0/0	0/0	0/0	0/0	0/0	0/0	0/0	./.	0/0	0/0	0/0	0/0	0/0	0/0	0/0	0/0	0/0	0/0	0/0	0/0	0/0	0/0	0/0	0/0	0/0	0/0
Pv_Sal1_chr01	474129			7027.22	C	T	intergenic_region	MODIFIER			n.474129C>T	./.	0/0	0/1	0/0	0/0	0/0	0/0	0/0	0/0	0/0	0/0	0/0	0/0	0/0	0/0	0/0	0/0	0/0	0/0	./.	0/0	0/0	0/0	0/0	0/0	1/1	0/0	0/0	0/0	0/0	0/0	0/0	0/0	0/0	0/0	1/1	1/1	0/0
Pv_Sal1_chr01	474180			7088.2	C	T	intergenic_region	MODIFIER			n.474180C>T	0/0	0/0	0/1	0/0	0/0	0/0	0/0	0/0	0/0	0/0	0/0	0/0	0/0	0/0	0/0	0/0	0/0	0/0	0/0	./.	0/0	0/0	0/0	0/0	0/0	1/1	0/0	0/0	0/0	0/0	0/0	0/0	0/0	0/0	0/0	1/1	1/1	0/0
Pv_Sal1_chr01	474536			71147.1	T	C	intergenic_region	MODIFIER			n.474536T>C	./.	0/0	1/1	1/1	1/1	1/1	1/1	1/1	1/1	1/1	1/1	1/1	1/1	1/1	1/1	1/1	1/1	1/1	1/1	./.	1/1	1/1	1/1	1/1	1/1	1/1	1/1	1/1	1/1	0/0	1/1	1/1	1/1	1/1	0/0	1/1	1/1	0/0
Pv_Sal1_chr01	475182	PVX_088170	proteasome+subunit+alpha+type-6%2C+putative	49278.4	G	A	synonymous_variant	LOW	SILENT	gtC/gtT	p.Val174Val/c.522C>T	./.	1/1	1/1	0/0	1/1	1/1	1/1	1/1	1/1	0/0	1/1	1/1	1/1	1/1	1/1	1/1	0/0	1/1	1/1	./.	1/1	1/1	1/1	1/1	1/1	1/1	./.	0/0	0/0	1/1	./.	1/1	1/1	1/1	1/1	1/1	1/1	./.
Pv_Sal1_chr01	476777			2351.9	G	A	intergenic_region	MODIFIER			n.476777G>A	0/0	0/0	./.	0/0	0/0	0/0	0/0	0/0	0/0	0/0	0/0	0/0	0/0	0/0	./.	./.	0/0	0/0	0/0	./.	0/0	0/0	./.	0/0	0/0	0/0	0/0	./.	0/0	0/0	./.	0/0	0/0	0/0	./.	1/1	0/0	./.
Pv_Sal1_chr01	477168			11384.9	G	C	intergenic_region	MODIFIER			n.477168G>C	./.	1/1	./.	./.	0/0	1/1	0/0	1/1	0/0	1/1	0/0	0/0	0/0	0/0	0/0	./.	0/0	0/0	0/0	./.	0/0	0/0	0/0	0/0	0/0	1/1	./.	./.	0/0	1/1	./.	0/0	0/0	0/0	./.	1/1	1/1	./.
Pv_Sal1_chr01	477974	PVX_088175	hypothetical+protein%2C+conserved	16766.6	G	C	intron_variant	MODIFIER			c.418-59C>G	./.	0/0	./.	./.	1/1	1/1	1/1	1/1	1/1	1/1	1/1	1/1	1/1	1/1	./.	./.	1/1	1/1	./.	./.	1/1	1/1	1/1	1/1	1/1	1/1	./.	./.	0/0	0/0	1/1	1/1	1/1	1/1	0/0	1/1	1/1	0/0
Pv_Sal1_chr01	478328	PVX_088175	hypothetical+protein%2C+conserved	641.6	C	A	missense_variant	MODERATE	MISSENSE	caG/caT	p.Gln104His/c.312G>T	./.	0/0	0/0	./.	0/0	./.	0/0	0/0	0/0	0/0	0/0	0/0	0/0	0/0	0/0	0/0	0/0	0/0	0/0	./.	0/0	0/0	0/0	0/0	0/0	0/0	./.	./.	0/0	0/0	0/0	0/0	0/0	0/0	./.	0/0	0/0	./.
Pv_Sal1_chr01	478514	PVX_088175	hypothetical+protein%2C+conserved	1229.57	C	G	splice_region_variant+synonymous_variant	LOW	SILENT	acG/acC	p.Thr87Thr/c.261G>C	./.	0/0	0/0	./.	0/0	./.	0/0	1/1	0/0	0/0	0/0	0/0	0/0	0/0	0/0	./.	0/0	0/0	0/0	./.	0/0	0/0	0/0	0/0	0/0	0/0	./.	0/0	0/0	0/0	0/0	0/0	0/0	0/0	./.	0/0	0/0	0/0
Pv_Sal1_chr01	479046	PVX_088175	hypothetical+protein%2C+conserved	18544.2	A	T	5_prime_UTR_variant	MODIFIER		272	c.-272T>A	./.	0/0	./.	1/1	1/1	1/1	0/0	1/1	0/0	1/1	1/1	1/1	1/1	1/1	./.	1/1	1/1	1/1	1/1	./.	1/1	1/1	1/1	1/1	./.	1/1	./.	./.	0/0	0/0	1/1	1/1	1/1	1/1	./.	1/1	1/1	0/0
Pv_Sal1_chr01	479149	PVX_088175	hypothetical+protein%2C+conserved	14437.1	C	G	5_prime_UTR_variant	MODIFIER		375	c.-375G>C	0/0	0/0	0/1	1/1	1/1	./.	0/0	1/1	0/0	1/1	1/1	1/1	1/1	1/1	1/1	1/1	1/1	1/1	1/1	./.	1/1	1/1	1/1	1/1	1/1	1/1	./.	./.	0/0	0/0	1/1	1/1	1/1	1/1	./.	1/1	1/1	0/0
Pv_Sal1_chr01	479869			8149.3	G	C,*	intergenic_region	MODIFIER			n.479869G>C	./.	0/0	0/0	./.	./.	0/0	./.	0/0	0/0	0/0	./.	2/2	1/1	./.	./.	0/0	2/2	1/1	./.	./.	1/1	./.	./.	1/1	./.	0/0	./.	./.	0/0	0/0	2/2	./.	1/1	1/1	./.	0/0	0/0	0/0
Pv_Sal1_chr01	479870			8079.4	G	A,*	intergenic_region	MODIFIER			n.479870G>A	./.	0/0	0/0	./.	./.	0/0	./.	0/0	0/0	0/0	./.	2/2	1/1	./.	./.	0/0	2/2	1/1	./.	./.	1/1	./.	./.	1/1	./.	0/0	./.	./.	0/0	0/0	2/2	./.	1/1	1/1	./.	0/0	0/0	0/0
Pv_Sal1_chr01	479880			8542.17	A	G,*	intergenic_region	MODIFIER			n.479880A>G	./.	0/0	0/0	./.	./.	0/0	./.	0/0	0/0	0/0	./.	2/2	1/1	./.	./.	0/0	2/2	1/1	./.	./.	1/1	./.	./.	1/1	./.	0/0	./.	./.	0/0	0/0	2/2	./.	1/1	1/1	./.	0/0	0/0	0/0
Pv_Sal1_chr01	479897			2549.71	T	C,*	intergenic_region	MODIFIER			n.479897T>C	./.	./.	0/0	./.	0/0	./.	./.	0/0	0/0	0/1	./.	0/0	0/0	0/0	0/0	0/0	0/0	0/0	0/0	./.	0/0	0/0	0/0	0/0	./.	0/1	./.	./.	0/0	0/1	./.	./.	0/0	0/0	./.	0/0	0/1	0/0
Pv_Sal1_chr01	481571	PVX_088180	ras-related+protein+Rab-18%2C+putative+%28RAB18%29	605.72	C	T	intron_variant	MODIFIER			c.130+25G>A	./.	0/0	0/0	./.	0/0	0/0	0/0	0/0	0/0	1/1	0/0	0/0	0/0	0/0	0/0	0/0	0/0	0/0	0/0	./.	0/0	0/0	0/0	0/0	0/0	0/0	./.	./.	./.	0/0	0/0	0/0	0/0	0/0	./.	0/0	0/0	0/0
Pv_Sal1_chr01	481630	PVX_088180	ras-related+protein+Rab-18%2C+putative+%28RAB18%29	6620.2	A	G	synonymous_variant	LOW	SILENT	gaT/gaC	p.Asp32Asp/c.96T>C	./.	./.	0/0	./.	0/0	./.	./.	0/0	1/1	1/1	0/0	0/0	0/0	0/0	0/0	0/0	0/0	0/0	0/0	./.	0/0	0/0	0/0	0/0	0/0	0/0	1/1	./.	./.	1/1	0/0	./.	0/0	0/0	./.	./.	0/0	./.
Pv_Sal1_chr01	481633	PVX_088180	ras-related+protein+Rab-18%2C+putative+%28RAB18%29	6632.13	G	C	synonymous_variant	LOW	SILENT	tcC/tcG	p.Ser31Ser/c.93C>G	./.	./.	0/0	0/0	0/0	./.	./.	0/0	1/1	1/1	0/0	0/0	0/0	0/0	0/0	0/0	0/0	0/0	0/0	./.	0/0	0/0	0/0	0/0	0/0	0/0	1/1	./.	./.	1/1	0/0	0/0	0/0	0/0	./.	0/0	0/0	./.
Pv_Sal1_chr01	481815	PVX_088180	ras-related+protein+Rab-18%2C+putative+%28RAB18%29	45605.6	C	A	intron_variant	MODIFIER			c.64+103G>T	./.	1/1	./.	./.	1/1	0/0	1/1	0/0	1/1	0/0	1/1	0/1	1/1	1/1	./.	0/0	0/1	1/1	./.	./.	1/1	1/1	1/1	1/1	1/1	1/1	./.	./.	./.	1/1	1/1	1/1	1/1	1/1	./.	1/1	1/1	./.
Pv_Sal1_chr01	481816	PVX_088180	ras-related+protein+Rab-18%2C+putative+%28RAB18%29	45605.6	A	G	intron_variant	MODIFIER			c.64+102T>C	./.	1/1	./.	./.	1/1	0/0	1/1	0/0	1/1	0/0	1/1	0/1	1/1	1/1	./.	0/0	0/1	1/1	./.	./.	1/1	1/1	1/1	1/1	1/1	1/1	./.	./.	./.	1/1	1/1	1/1	1/1	1/1	./.	1/1	1/1	./.
Pv_Sal1_chr01	482583			3080.98	A	G	intergenic_region	MODIFIER			n.482583A>G	./.	0/0	0/0	0/0	0/0	0/0	0/0	0/0	0/0	0/0	0/0	0/0	0/0	0/0	0/0	0/0	0/0	0/0	0/0	./.	0/0	0/0	0/0	0/0	0/0	1/1	0/0	0/0	0/0	0/0	0/0	0/0	0/0	0/0	./.	1/1	1/1	0/0
Pv_Sal1_chr01	482636			545.05	C	T	intergenic_region	MODIFIER			n.482636C>T	./.	0/0	./.	./.	0/0	0/0	./.	0/1	0/0	./.	./.	0/1	0/1	0/0	0/0	0/1	0/0	0/0	0/0	./.	./.	0/0	0/0	0/0	0/0	0/0	./.	./.	./.	0/0	0/0	./.	0/0	0/1	./.	0/0	0/1	./.
Pv_Sal1_chr01	483150			587.46	A	G	intergenic_region	MODIFIER			n.483150A>G	./.	0/0	./.	./.	0/0	0/0	0/0	0/0	0/0	0/0	0/0	0/0	0/0	0/0	./.	0/0	0/0	0/0	0/0	0/0	0/0	0/0	0/0	0/0	0/0	0/0	0/0	./.	./.	0/0	0/0	0/0	0/0	0/0	./.	0/0	0/0	0/0
Pv_Sal1_chr01	483376			731.68	T	G	intergenic_region	MODIFIER			n.483376T>G	0/0	0/0	0/0	./.	0/0	0/0	0/0	0/0	0/0	0/0	0/0	0/0	0/0	0/0	0/0	0/0	0/0	0/0	0/0	0/0	0/0	0/0	0/0	0/0	0/0	0/0	0/0	./.	./.	0/0	0/0	0/0	0/0	0/0	0/0	0/0	0/0	0/0
Pv_Sal1_chr01	483391			10464.9	G	A	intergenic_region	MODIFIER			n.483391G>A	./.	0/0	0/0	./.	0/0	1/1	1/1	1/1	1/1	0/0	0/0	0/0	0/0	0/0	0/0	0/0	0/0	0/0	0/0	0/0	0/0	0/0	0/0	0/0	0/0	0/0	0/0	./.	./.	0/0	0/0	0/0	0/0	0/0	0/0	0/0	0/0	0/0
Pv_Sal1_chr01	483441			1229.22	G	A	intergenic_region	MODIFIER			n.483441G>A	0/0	0/0	0/0	./.	0/0	0/0	0/0	0/0	0/0	0/0	0/0	0/0	0/0	0/0	0/0	0/0	0/0	0/0	0/0	0/0	0/0	0/0	0/0	0/0	0/0	0/0	0/0	./.	./.	0/0	0/0	0/0	0/0	0/0	0/0	0/0	0/0	0/0
Pv_Sal1_chr01	483587			1015.87	A	T	intergenic_region	MODIFIER			n.483587A>T	./.	0/0	0/0	0/0	0/0	0/0	0/0	0/0	0/0	0/0	0/0	0/0	0/0	0/0	0/0	0/0	0/0	0/0	0/0	0/0	0/0	0/0	0/0	0/0	0/0	0/0	0/0	0/0	./.	0/0	0/0	0/0	0/0	0/0	./.	0/0	0/0	0/0
Pv_Sal1_chr01	483853			14363.2	A	C	intergenic_region	MODIFIER			n.483853A>C	0/0	1/1	./.	./.	1/1	0/0	./.	0/0	0/0	1/1	1/1	1/1	1/1	1/1	1/1	1/1	1/1	1/1	./.	./.	1/1	1/1	1/1	1/1	1/1	1/1	1/1	./.	./.	1/1	1/1	1/1	1/1	1/1	./.	1/1	1/1	./.
Pv_Sal1_chr01	484268			28979.1	A	G	intergenic_region	MODIFIER			n.484268A>G	1/1	1/1	./.	./.	1/1	1/1	1/1	1/1	1/1	0/0	1/1	1/1	1/1	1/1	1/1	1/1	1/1	1/1	1/1	./.	1/1	1/1	1/1	1/1	1/1	1/1	1/1	0/0	./.	1/1	1/1	1/1	1/1	1/1	./.	1/1	1/1	1/1
Pv_Sal1_chr01	484543			578.66	G	A	intergenic_region	MODIFIER			n.484543G>A	./.	0/0	0/0	./.	0/0	0/0	0/0	0/0	0/0	0/0	0/0	0/0	0/0	0/0	0/0	0/0	0/0	0/0	0/0	./.	0/0	0/0	0/1	0/0	0/0	0/0	0/0	0/0	./.	0/0	0/0	0/0	0/0	0/0	./.	0/0	0/0	0/0
Pv_Sal1_chr01	484632	PVX_088185	hypothetical+protein%2C+conserved	875.82	G	A	synonymous_variant	LOW	SILENT	tgC/tgT	p.Cys400Cys/c.1200C>T	0/0	0/0	0/0	./.	0/0	0/0	0/0	0/0	0/0	0/0	0/0	0/0	0/0	0/0	0/0	0/0	0/0	0/0	0/0	./.	0/0	0/0	0/1	0/0	0/0	0/0	0/0	0/0	./.	0/0	0/0	0/0	0/0	0/0	./.	0/0	0/0	0/0
Pv_Sal1_chr01	485247	PVX_088185	hypothetical+protein%2C+conserved	37388.2	G	A	synonymous_variant	LOW	SILENT	atC/atT	p.Ile195Ile/c.585C>T	./.	1/1	0/0	./.	1/1	1/1	1/1	1/1	1/1	1/1	1/1	1/1	1/1	1/1	1/1	1/1	1/1	1/1	1/1	./.	1/1	1/1	1/1	1/1	1/1	0/0	1/1	./.	./.	1/1	1/1	1/1	1/1	1/1	./.	0/0	0/0	1/1
Pv_Sal1_chr01	485475	PVX_088185	hypothetical+protein%2C+conserved	26877.4	C	G	intron_variant	MODIFIER			c.430+64G>C	./.	1/1	0/0	./.	1/1	0/0	1/1	0/0	1/1	1/1	1/1	1/1	1/1	1/1	1/1	0/0	1/1	1/1	1/1	./.	1/1	1/1	1/1	1/1	1/1	0/0	0/0	1/1	./.	1/1	1/1	1/1	1/1	1/1	./.	0/0	0/0	./.
Pv_Sal1_chr01	485900	PVX_088185	hypothetical+protein%2C+conserved	22998.9	C	T	synonymous_variant	LOW	SILENT	gaG/gaA	p.Glu23Glu/c.69G>A	./.	0/0	0/0	./.	1/1	1/1	1/1	1/1	1/1	1/1	1/1	1/1	1/1	1/1	1/1	0/0	1/1	1/1	./.	./.	1/1	1/1	1/1	1/1	1/1	0/0	0/0	1/1	./.	0/0	1/1	1/1	1/1	1/1	./.	0/0	0/0	0/0
Pv_Sal1_chr01	487899	PVX_088190	helicase%2C+putative	13592.6	G	A	synonymous_variant	LOW	SILENT	tcG/tcA	p.Ser159Ser/c.477G>A	0/0	1/1	1/1	0/0	0/0	0/0	1/1	0/0	1/1	0/0	./.	0/0	0/0	0/0	0/0	0/0	0/0	0/0	0/0	./.	0/0	0/0	0/0	0/0	0/0	1/1	./.	0/0	0/0	1/1	./.	0/0	0/0	0/0	./.	1/1	1/1	./.
Pv_Sal1_chr01	487927	PVX_088190	helicase%2C+putative	1195.75	G	A	missense_variant	MODERATE	MISSENSE	Ggg/Agg	p.Gly169Arg/c.505G>A	0/0	0/0	0/0	0/0	0/0	0/0	1/1	0/0	1/1	0/0	./.	0/0	0/0	0/0	0/0	0/0	0/0	0/0	0/0	./.	0/0	0/0	0/0	0/0	0/0	0/0	./.	0/0	0/0	0/0	./.	0/0	0/0	0/0	0/0	0/0	0/0	0/0
Pv_Sal1_chr01	488314	PVX_088190	helicase%2C+putative	590.95	C	T	missense_variant	MODERATE	MISSENSE	Ctc/Ttc	p.Leu298Phe/c.892C>T	./.	0/0	0/0	0/0	0/0	0/0	0/0	0/0	0/0	0/0	./.	0/0	0/0	0/0	./.	0/0	0/0	0/0	0/0	./.	0/0	0/0	0/0	0/0	0/0	0/0	./.	0/0	0/0	0/0	./.	0/0	0/0	0/0	./.	0/0	0/0	0/0
Pv_Sal1_chr01	489519	PVX_088190	helicase%2C+putative	3990.97	G	A	synonymous_variant	LOW	SILENT	agG/agA	p.Arg699Arg/c.2097G>A	0/0	0/0	0/1	0/0	0/0	0/0	0/0	0/0	0/0	0/0	0/0	0/0	0/0	0/0	0/0	1/1	0/0	0/0	0/0	./.	0/0	0/0	0/0	0/0	0/0	0/0	./.	0/0	0/0	0/0	0/0	0/0	0/0	0/0	./.	0/0	0/0	0/0
Pv_Sal1_chr01	489587	PVX_088190	helicase%2C+putative	2479.74	G	A	missense_variant	MODERATE	MISSENSE	cGc/cAc	p.Arg722His/c.2165G>A	./.	0/0	0/0	0/0	0/0	0/0	0/0	0/0	0/0	0/0	0/0	0/0	0/0	0/0	0/0	1/1	0/0	0/0	0/0	./.	0/0	0/0	0/0	0/0	0/0	0/0	./.	0/0	0/0	0/0	./.	0/0	0/0	0/0	./.	0/0	0/0	0/0
Pv_Sal1_chr01	490816	PVX_088190	helicase%2C+putative	41770.2	C	T	missense_variant	MODERATE	MISSENSE	Cgc/Tgc	p.Arg1132Cys/c.3394C>T	0/0	0/0	0/0	1/1	1/1	0/1	0/0	1/1	0/0	1/1	./.	1/1	1/1	1/1	1/1	0/0	1/1	1/1	1/1	1/1	1/1	1/1	1/1	1/1	1/1	0/0	1/1	0/0	1/1	0/0	1/1	1/1	1/1	1/1	./.	0/0	0/0	0/0
Pv_Sal1_chr01	491268			1006.85	A	G	intergenic_region	MODIFIER			n.491268A>G	0/0	0/0	0/1	0/0	0/0	0/0	0/0	0/0	0/0	0/0	0/0	0/0	0/0	0/0	0/0	0/0	0/0	0/0	0/0	0/0	0/0	0/0	0/0	0/0	0/0	0/1	0/0	0/0	0/0	0/0	0/0	0/0	0/0	0/0	./.	0/0	0/1	0/0
Pv_Sal1_chr01	492178	PVX_088195	hypothetical+protein%2C+conserved	108013	G	T	intron_variant	MODIFIER			c.379-30C>A	1/1	0/0	1/1	1/1	1/1	1/1	1/1	1/1	1/1	1/1	./.	1/1	1/1	1/1	1/1	1/1	1/1	1/1	1/1	1/1	1/1	1/1	./.	1/1	1/1	1/1	0/0	1/1	1/1	0/0	1/1	1/1	1/1	1/1	0/0	1/1	1/1	0/0
Pv_Sal1_chr01	492218	PVX_088195	hypothetical+protein%2C+conserved	708.13	C	A	intron_variant	MODIFIER			c.378+25G>T	0/0	0/0	0/0	0/0	0/0	0/0	0/0	0/0	0/0	0/0	./.	0/0	0/0	0/0	0/0	0/0	0/0	0/0	0/0	0/0	0/0	0/0	0/0	0/0	0/0	0/0	0/0	0/0	0/0	0/0	0/0	0/0	0/0	0/0	0/0	0/0	0/0	0/0
Pv_Sal1_chr01	493001	PVX_088195	hypothetical+protein%2C+conserved	883.27	C	T	intron_variant	MODIFIER			c.2-23G>A	0/0	0/0	0/0	0/0	0/0	0/0	0/0	0/0	0/0	0/0	0/0	0/0	0/0	0/0	0/0	0/0	0/0	0/0	0/0	0/0	0/0	0/0	0/0	0/0	0/0	0/0	1/1	0/0	0/0	0/0	./.	0/0	0/0	0/0	0/0	0/0	0/0	0/0
Pv_Sal1_chr01	493166	PVX_088195	hypothetical+protein%2C+conserved	14874.6	C	T	intron_variant	MODIFIER			c.1+18G>A	1/1	0/0	0/0	0/0	0/0	0/0	1/1	0/0	1/1	0/0	0/0	0/0	0/0	0/0	0/0	0/0	0/0	0/0	0/0	0/0	0/0	0/0	0/0	0/0	0/0	0/0	0/0	0/0	0/0	0/0	0/0	0/0	0/0	0/0	0/0	0/0	0/0	0/0
Pv_Sal1_chr01	493503			849.2	G	A	intergenic_region	MODIFIER			n.493503G>A	./.	0/0	0/0	./.	0/0	0/0	0/0	0/0	0/0	0/0	./.	0/0	0/0	0/0	0/0	0/0	0/0	0/1	0/0	0/0	0/0	0/0	./.	0/1	0/0	0/0	0/0	./.	0/0	0/0	./.	0/0	0/0	0/0	./.	0/0	0/0	0/0
Pv_Sal1_chr01	494704	PVX_088200	hypothetical+protein%2C+conserved	124464	T	C	synonymous_variant	LOW	SILENT	taT/taC	p.Tyr256Tyr/c.768T>C	./.	1/1	0/1	0/0	0/0	1/1	1/1	1/1	1/1	1/1	0/0	0/0	0/0	0/0	0/0	0/0	0/0	0/0	0/0	0/0	0/0	0/0	0/0	0/0	0/0	0/0	0/0	1/1	1/1	1/1	./.	0/0	0/0	0/0	1/1	1/1	0/1	1/1
Pv_Sal1_chr01	494707	PVX_088200	hypothetical+protein%2C+conserved	131881	C	A	synonymous_variant	LOW	SILENT	ctC/ctA	p.Leu257Leu/c.771C>A	./.	1/1	0/1	0/0	0/0	1/1	1/1	1/1	1/1	1/1	0/0	0/0	0/0	0/0	0/0	0/0	0/0	0/0	0/0	0/0	0/0	0/0	0/0	0/0	0/0	0/0	0/0	1/1	1/1	1/1	./.	0/0	0/0	0/0	1/1	1/1	0/1	1/1
Pv_Sal1_chr01	494755	PVX_088200	hypothetical+protein%2C+conserved	42338.6	G	C	missense_variant	MODERATE	MISSENSE	atG/atC	p.Met273Ile/c.819G>C	0/0	0/0	0/1	0/0	0/0	0/0	1/1	0/0	1/1	1/1	0/0	0/0	0/0	0/0	0/0	0/0	0/0	0/0	0/0	0/0	0/0	0/0	0/0	0/0	0/0	0/0	0/0	1/1	1/1	0/0	./.	0/0	0/0	0/0	0/0	1/1	0/1	0/0
Pv_Sal1_chr01	494785	PVX_088200	hypothetical+protein%2C+conserved	43575.9	C	G	missense_variant	MODERATE	MISSENSE	agC/agG	p.Ser283Arg/c.849C>G	0/0	1/1	0/0	0/0	0/0	0/0	0/0	0/0	0/0	0/0	0/0	0/0	0/0	0/0	0/0	0/0	0/0	0/0	0/0	0/0	0/0	0/0	0/0	0/0	0/0	0/0	0/0	0/0	0/0	1/1	./.	0/0	0/0	0/0	1/1	0/0	0/0	1/1
Pv_Sal1_chr01	494880	PVX_088200	hypothetical+protein%2C+conserved	706.25	G	A	missense_variant	MODERATE	MISSENSE	aGg/aAg	p.Arg315Lys/c.944G>A	0/0	0/0	0/0	0/0	0/0	0/0	0/0	0/0	0/0	0/0	0/0	0/0	0/0	0/0	0/0	0/0	0/0	0/0	0/0	0/0	0/0	0/0	0/0	0/0	0/0	0/0	0/0	0/0	0/0	0/0	./.	0/0	0/0	0/0	0/0	0/0	0/0	0/0
Pv_Sal1_chr01	495502			680.24	A	G	intergenic_region	MODIFIER			n.495502A>G	0/0	0/0	0/0	0/0	0/0	0/0	0/0	0/0	0/0	0/0	0/0	0/0	0/0	0/0	0/0	0/0	0/0	0/0	0/0	0/0	0/0	0/0	0/0	0/0	0/0	0/0	0/0	0/0	0/1	0/0	0/0	0/0	0/0	0/0	0/0	0/0	0/0	0/0
Pv_Sal1_chr01	495617			35031.4	A	T	intergenic_region	MODIFIER			n.495617A>T	0/0	0/0	0/1	0/0	0/0	0/0	0/0	0/0	0/0	0/0	0/0	0/0	0/0	0/0	0/0	0/0	0/0	0/0	0/0	0/0	0/0	0/0	0/0	0/0	0/0	1/1	0/0	0/0	0/0	0/0	0/0	0/0	0/0	0/0	0/0	0/0	0/1	0/0
Pv_Sal1_chr01	495652			7960.35	G	A	intergenic_region	MODIFIER			n.495652G>A	0/0	0/0	0/0	0/0	0/0	0/0	0/0	0/0	0/0	1/1	0/0	0/0	0/0	0/0	0/0	0/0	0/0	0/0	0/0	0/0	0/0	0/0	0/0	0/0	0/0	0/0	0/0	0/0	1/1	0/0	0/0	0/0	0/0	0/0	0/0	0/0	0/0	0/0
Pv_Sal1_chr01	495957			1145.77	C	T	intergenic_region	MODIFIER			n.495957C>T	0/0	0/0	0/0	0/0	0/0	0/0	0/0	0/0	0/0	0/0	0/0	0/0	0/0	0/0	0/0	0/0	0/0	0/0	0/0	0/0	0/0	0/0	0/0	0/0	0/0	0/0	0/0	0/0	0/0	0/0	0/0	0/0	0/0	0/0	0/0	0/0	0/0	0/0
Pv_Sal1_chr01	496076			164788	A	G	intergenic_region	MODIFIER			n.496076A>G	1/1	0/0	1/1	1/1	1/1	1/1	1/1	1/1	1/1	1/1	1/1	1/1	1/1	1/1	1/1	1/1	1/1	1/1	1/1	1/1	1/1	1/1	./.	1/1	1/1	1/1	1/1	1/1	1/1	0/0	1/1	1/1	1/1	1/1	0/0	1/1	1/1	0/0
Pv_Sal1_chr01	496566			9833.24	C	T	intergenic_region	MODIFIER			n.496566C>T	0/0	0/0	0/1	0/0	0/0	0/0	0/0	0/0	0/0	0/0	0/0	0/0	0/0	0/0	0/0	0/0	0/0	0/0	0/0	0/0	0/0	0/0	0/0	0/0	0/0	0/0	0/0	0/0	0/0	0/0	0/0	0/0	0/0	0/0	0/0	1/1	0/1	0/0
Pv_Sal1_chr01	496637			21199.4	T	C	intergenic_region	MODIFIER			n.496637T>C	0/0	0/0	0/0	0/0	0/0	0/0	0/0	0/0	0/0	0/0	0/0	0/0	0/0	0/0	0/0	0/0	0/0	0/0	0/0	0/0	0/0	0/0	0/0	0/0	0/0	0/0	0/0	0/0	0/0	0/0	0/0	0/0	0/0	0/0	0/0	0/0	0/0	0/0
Pv_Sal1_chr01	497114			63737.6	C	A,*	intergenic_region	MODIFIER			n.497114C>A	0/0	0/0	0/0	./.	1/1	0/0	1/1	0/0	1/1	0/0	1/1	1/1	1/1	1/1	1/1	0/0	1/1	1/1	1/1	1/1	1/1	1/1	./.	1/1	1/1	0/0	./.	0/0	0/0	0/0	1/1	1/1	1/1	1/1	0/0	0/0	0/0	0/0
Pv_Sal1_chr01	497158			512.57	C	T	intergenic_region	MODIFIER			n.497158C>T	0/0	0/0	0/0	0/0	0/0	0/0	0/0	0/0	0/0	0/0	0/0	0/0	0/0	0/0	0/0	0/0	0/0	0/0	0/0	0/0	0/0	0/0	./.	0/0	0/0	0/0	0/0	0/0	0/0	0/0	0/0	0/0	0/0	0/0	0/0	0/0	0/0	0/0
Pv_Sal1_chr01	497178			6569.71	T	C	intergenic_region	MODIFIER			n.497178T>C	0/0	0/0	0/1	0/0	0/0	0/0	0/0	0/0	0/0	0/0	0/0	0/0	0/0	0/0	0/0	0/0	0/0	0/0	0/0	0/0	0/0	0/0	0/0	0/0	0/0	1/1	0/0	0/0	0/0	0/0	0/0	0/0	0/0	0/0	0/0	0/0	0/1	0/0
Pv_Sal1_chr01	497577			2460.71	C	T	intergenic_region	MODIFIER			n.497577C>T	0/0	0/0	0/0	0/0	0/0	0/0	0/0	0/0	0/0	0/0	0/0	0/0	0/0	0/0	0/0	0/0	0/0	0/0	0/0	0/0	0/0	0/0	0/0	0/0	0/0	0/0	./.	0/0	0/0	0/0	0/0	0/0	0/0	0/1	0/0	0/0	0/0	0/0
Pv_Sal1_chr01	497731	PVX_088205	vacuolar+proton+translocating+ATPase+subunit+A%2C+putative	4592.22	C	A	intron_variant	MODIFIER			c.22-19C>A	0/0	0/0	0/0	./.	0/0	0/0	0/0	0/1	0/0	0/0	0/1	0/1	0/0	0/0	0/1	0/0	0/1	0/0	0/1	./.	0/0	0/0	0/0	0/0	0/1	0/0	./.	0/0	0/0	0/0	0/0	0/0	0/0	0/0	0/0	0/1	0/0	0/0
Pv_Sal1_chr01	497733	PVX_088205	vacuolar+proton+translocating+ATPase+subunit+A%2C+putative	4550.07	T	G	intron_variant	MODIFIER			c.22-17T>G	0/0	0/0	0/0	./.	0/0	0/0	0/0	0/1	0/0	0/0	0/1	0/1	0/0	0/0	0/1	0/0	0/1	0/0	0/1	./.	0/0	0/0	0/0	0/0	0/1	0/0	./.	0/0	0/0	0/0	0/0	0/0	0/0	0/0	0/0	0/1	0/0	0/0
Pv_Sal1_chr01	497735	PVX_088205	vacuolar+proton+translocating+ATPase+subunit+A%2C+putative	4039.55	G	A	intron_variant	MODIFIER			c.22-15G>A	0/0	0/0	0/0	./.	0/0	0/0	0/0	0/1	0/0	0/0	0/1	0/1	0/0	0/0	0/0	0/0	0/1	0/0	0/1	./.	0/0	0/0	0/0	0/0	0/1	0/0	./.	0/0	0/0	0/0	0/0	0/0	0/0	0/0	0/0	0/1	0/0	0/0
Pv_Sal1_chr01	497740	PVX_088205	vacuolar+proton+translocating+ATPase+subunit+A%2C+putative	2838.58	T	A	intron_variant	MODIFIER			c.22-10T>A	0/0	0/0	0/0	./.	0/0	0/0	0/0	0/1	0/0	0/0	0/1	0/1	0/0	0/0	0/0	0/0	0/1	0/0	0/1	./.	0/0	0/0	0/0	0/0	0/1	0/0	./.	0/0	0/0	0/0	0/0	0/0	0/0	0/0	0/0	0/1	0/0	0/0
Pv_Sal1_chr01	497742	PVX_088205	vacuolar+proton+translocating+ATPase+subunit+A%2C+putative	2714.64	T	A	splice_region_variant+intron_variant	LOW			c.22-8T>A	0/0	0/0	0/0	./.	0/0	0/0	0/0	0/1	0/0	0/0	0/1	0/1	0/0	0/0	0/0	0/0	0/1	0/0	0/1	./.	0/0	0/0	0/0	0/0	0/1	0/0	./.	0/0	0/0	0/0	0/0	0/0	0/0	0/0	0/0	0/1	0/0	0/0
Pv_Sal1_chr01	498451	PVX_088205	vacuolar+proton+translocating+ATPase+subunit+A%2C+putative	23988.6	G	C	synonymous_variant	LOW	SILENT	ggG/ggC	p.Gly241Gly/c.723G>C	0/0	1/1	0/0	./.	0/0	0/0	0/0	0/0	0/0	0/0	0/0	0/0	0/0	0/0	0/0	0/0	0/0	0/0	0/0	0/0	0/0	0/0	0/0	0/0	0/0	0/0	0/0	0/0	0/0	1/1	0/0	0/0	0/0	0/0	1/1	0/0	0/0	1/1
Pv_Sal1_chr01	498571	PVX_088205	vacuolar+proton+translocating+ATPase+subunit+A%2C+putative	695.59	C	A	stop_gained	HIGH	NONSENSE	tgC/tgA	p.Cys281*/c.843C>A	0/0	0/0	0/0	./.	0/0	0/0	0/0	0/0	0/0	0/0	0/0	0/0	0/0	0/0	0/0	0/0	0/0	0/0	0/0	0/0	0/0	0/0	0/0	0/0	0/0	0/0	0/0	0/0	0/0	0/0	0/0	0/0	0/0	0/0	0/0	0/0	0/0	0/0
Pv_Sal1_chr01	499288	PVX_088205	vacuolar+proton+translocating+ATPase+subunit+A%2C+putative	21946.3	C	T	synonymous_variant	LOW	SILENT	ggC/ggT	p.Gly520Gly/c.1560C>T	./.	0/0	1/1	./.	0/0	0/0	0/0	0/0	0/0	0/0	0/0	0/0	0/0	0/0	0/0	0/0	0/0	0/0	0/0	0/0	0/0	0/0	0/0	0/0	0/0	1/1	0/0	1/1	0/0	0/0	0/0	0/0	0/0	0/0	0/0	1/1	1/1	0/0
Pv_Sal1_chr01	500126	PVX_088205	vacuolar+proton+translocating+ATPase+subunit+A%2C+putative	5790.43	A	G	missense_variant	MODERATE	MISSENSE	Agc/Ggc	p.Ser800Gly/c.2398A>G	./.	0/0	0/0	./.	0/0	0/0	1/1	0/0	1/1	0/0	0/0	0/0	0/0	0/0	0/0	./.	0/0	0/0	0/0	0/0	0/0	0/0	./.	0/0	0/0	0/0	0/0	0/0	0/0	0/0	0/0	0/0	0/0	0/0	0/0	0/0	0/0	0/0
Pv_Sal1_chr01	500215	PVX_088205	vacuolar+proton+translocating+ATPase+subunit+A%2C+putative	6469.34	G	T	synonymous_variant	LOW	SILENT	ccG/ccT	p.Pro829Pro/c.2487G>T	./.	0/0	0/0	./.	0/0	0/0	1/1	0/0	1/1	0/0	./.	0/0	0/0	0/0	0/0	0/0	0/0	0/0	0/0	0/0	0/0	0/0	./.	0/0	0/0	0/0	0/0	./.	0/0	0/0	0/0	0/0	0/0	0/0	./.	0/0	0/0	./.
Pv_Sal1_chr01	500283	PVX_088205	vacuolar+proton+translocating+ATPase+subunit+A%2C+putative	167652	G	C	missense_variant	MODERATE	MISSENSE	gGg/gCg	p.Gly852Ala/c.2555G>C	./.	0/0	0/0	./.	1/1	1/1	0/0	1/1	0/0	0/0	./.	1/1	1/1	1/1	1/1	./.	1/1	1/1	1/1	1/1	1/1	1/1	./.	1/1	1/1	0/0	1/1	0/0	0/0	0/0	1/1	1/1	1/1	1/1	./.	1/1	0/0	0/0
Pv_Sal1_chr01	500308	PVX_088205	vacuolar+proton+translocating+ATPase+subunit+A%2C+putative	136723	C	T	synonymous_variant	LOW	SILENT	tcC/tcT	p.Ser860Ser/c.2580C>T	./.	0/0	0/0	./.	1/1	0/0	0/0	0/0	0/0	0/0	./.	1/1	1/1	1/1	1/1	./.	1/1	1/1	1/1	1/1	1/1	1/1	./.	1/1	1/1	0/0	0/0	0/0	0/0	0/0	1/1	1/1	1/1	1/1	./.	0/0	0/0	0/0
Pv_Sal1_chr01	501159			24233.5	C	T	intergenic_region	MODIFIER			n.501159C>T	./.	./.	0/0	./.	1/1	0/0	1/1	0/0	1/1	0/0	./.	1/1	1/1	1/1	./.	./.	./.	1/1	1/1	./.	1/1	1/1	1/1	1/1	1/1	0/0	0/0	./.	./.	0/0	1/1	./.	1/1	1/1	./.	0/0	0/0	0/0
Pv_Sal1_chr01	501473			1388.93	C	T	intergenic_region	MODIFIER			n.501473C>T	./.	0/0	0/0	./.	0/0	0/0	0/0	0/0	0/0	0/0	./.	0/0	0/0	0/0	0/0	./.	0/0	0/0	0/0	0/0	0/0	0/0	0/0	0/0	0/0	0/0	1/1	0/0	0/0	0/0	0/0	0/0	0/0	0/0	./.	0/0	0/0	0/0
Pv_Sal1_chr01	501696	PVX_088210	protein+tyrosine+phosphatase%2C+putative+%28PTP2%29	23775.9	T	C	missense_variant	MODERATE	MISSENSE	Acg/Gcg	p.Thr423Ala/c.1267A>G	./.	1/1	1/1	0/0	0/0	1/1	0/0	1/1	0/0	0/0	0/0	0/0	0/0	0/0	0/0	0/0	./.	0/0	0/0	./.	0/0	0/0	./.	0/0	0/0	1/1	1/1	0/0	0/0	1/1	0/0	0/0	0/0	0/0	./.	1/1	1/1	1/1
Pv_Sal1_chr01	502333	PVX_088210	protein+tyrosine+phosphatase%2C+putative+%28PTP2%29	12102.5	C	T	synonymous_variant	LOW	SILENT	gaG/gaA	p.Glu210Glu/c.630G>A	./.	1/1	0/0	0/0	0/0	0/0	0/0	0/0	0/0	0/0	0/0	0/0	0/0	0/0	0/0	0/0	0/0	0/0	0/0	0/0	0/0	0/0	./.	0/0	0/0	0/0	0/0	0/0	0/0	1/1	0/0	0/0	0/0	0/0	./.	0/0	0/0	1/1
Pv_Sal1_chr01	502386	PVX_088210	protein+tyrosine+phosphatase%2C+putative+%28PTP2%29	53156.6	G	A	missense_variant	MODERATE	MISSENSE	Ctc/Ttc	p.Leu193Phe/c.577C>T	./.	1/1	0/0	./.	1/1	0/0	0/0	0/0	0/0	0/0	1/1	1/1	1/1	1/1	1/1	0/0	1/1	1/1	1/1	./.	1/1	1/1	./.	1/1	1/1	0/0	0/0	1/1	0/0	1/1	1/1	1/1	1/1	1/1	./.	0/0	0/0	1/1
Pv_Sal1_chr01	502966			6993.94	G	C	intergenic_region	MODIFIER			n.502966G>C	./.	0/0	0/0	./.	0/0	0/0	1/1	0/0	1/1	0/0	0/0	0/0	0/0	0/0	0/0	./.	./.	0/0	0/0	0/0	0/0	0/0	./.	0/0	0/0	0/0	1/1	0/0	0/0	0/0	0/0	0/0	0/0	0/0	./.	0/0	0/0	0/0
Pv_Sal1_chr01	503037			27930.4	G	A	intergenic_region	MODIFIER			n.503037G>A	./.	0/0	./.	./.	1/1	0/0	0/0	0/0	0/0	0/0	1/1	1/1	1/1	1/1	1/1	./.	1/1	1/1	1/1	./.	1/1	1/1	./.	1/1	1/1	0/0	0/0	0/0	0/0	0/0	1/1	1/1	1/1	1/1	./.	0/0	0/0	0/0
Pv_Sal1_chr01	503439			535.54	C	T	intergenic_region	MODIFIER			n.503439C>T	./.	0/0	./.	./.	0/0	0/0	0/0	0/0	0/0	0/0	./.	0/0	0/0	0/0	0/0	./.	0/0	0/0	0/0	./.	0/0	0/0	./.	0/0	0/0	0/0	0/0	0/0	0/0	0/0	0/0	0/0	0/0	0/0	./.	0/0	0/0	0/0
Pv_Sal1_chr01	504225			2122.75	C	T	intergenic_region	MODIFIER			n.504225C>T	0/0	0/0	0/0	0/0	0/0	0/0	0/0	0/0	0/0	0/0	0/0	0/0	0/0	0/0	0/0	0/0	0/0	0/0	0/0	0/0	0/0	0/0	0/0	0/0	0/0	0/0	0/0	0/0	0/0	0/0	0/0	0/0	0/0	0/0	./.	0/0	0/0	0/0
Pv_Sal1_chr01	504953	PVX_088215	hypothetical+protein%2C+conserved	61412.6	T	G	splice_region_variant+intron_variant	LOW			c.5946+8A>C	./.	1/1	1/1	./.	1/1	1/1	1/1	./.	1/1	1/1	./.	1/1	1/1	1/1	1/1	./.	1/1	1/1	1/1	./.	1/1	1/1	./.	1/1	1/1	1/1	1/1	1/1	1/1	1/1	1/1	1/1	1/1	1/1	./.	1/1	1/1	1/1
Pv_Sal1_chr01	505471	PVX_088215	hypothetical+protein%2C+conserved	3427.35	G	T	synonymous_variant	LOW	SILENT	ggC/ggA	p.Gly1812Gly/c.5436C>A	./.	0/0	1/1	./.	0/0	0/0	0/0	0/0	0/0	1/1	0/0	0/0	0/0	0/0	0/0	./.	0/0	0/0	0/0	./.	0/0	0/0	./.	0/0	0/0	1/1	0/0	./.	1/1	0/0	0/0	./.	0/0	0/0	./.	0/0	1/1	0/0
Pv_Sal1_chr01	506399	PVX_088215	hypothetical+protein%2C+conserved	748.79	G	A	missense_variant	MODERATE	MISSENSE	gCt/gTt	p.Ala1503Val/c.4508C>T	./.	0/0	0/0	0/0	0/0	0/0	0/0	0/0	0/0	0/0	0/0	0/0	0/0	0/0	./.	./.	./.	0/0	0/0	0/0	0/0	0/0	./.	0/0	0/0	0/0	0/0	./.	0/0	0/0	0/0	0/0	0/0	0/0	./.	0/0	0/0	0/0
Pv_Sal1_chr01	506951	PVX_088215	hypothetical+protein%2C+conserved	24696.1	C	T	missense_variant	MODERATE	MISSENSE	gGt/gAt	p.Gly1319Asp/c.3956G>A	./.	0/0	0/0	1/1	1/1	1/1	1/1	1/1	1/1	0/0	1/1	1/1	1/1	1/1	1/1	./.	1/1	1/1	1/1	./.	1/1	1/1	1/1	1/1	1/1	0/0	1/1	./.	0/0	0/0	1/1	1/1	1/1	1/1	./.	1/1	0/0	0/0
Pv_Sal1_chr01	507073	PVX_088215	hypothetical+protein%2C+conserved	1437.84	A	G	synonymous_variant	LOW	SILENT	aaT/aaC	p.Asn1278Asn/c.3834T>C	./.	0/0	0/0	0/0	0/0	0/0	0/0	0/0	0/0	0/0	0/0	0/0	0/0	0/0	0/0	./.	0/0	0/0	0/0	./.	0/0	0/0	./.	0/0	0/0	0/0	0/0	0/0	0/0	0/0	0/0	0/0	0/0	0/0	./.	0/0	0/0	0/0
Pv_Sal1_chr01	508613	PVX_088215	hypothetical+protein%2C+conserved	2666.86	C	T	missense_variant	MODERATE	MISSENSE	gGg/gAg	p.Gly765Glu/c.2294G>A	./.	0/0	0/0	0/0	0/0	./.	1/1	0/0	1/1	0/0	0/0	0/0	0/0	0/0	./.	./.	./.	0/0	0/0	./.	0/0	0/0	./.	0/0	0/0	0/0	1/1	./.	0/0	0/0	0/0	0/0	0/0	0/0	./.	0/0	0/0	./.
Pv_Sal1_chr01	509174	PVX_088215	hypothetical+protein%2C+conserved	908.69	C	T	missense_variant	MODERATE	MISSENSE	cGc/cAc	p.Arg578His/c.1733G>A	0/0	0/0	1/1	0/0	0/0	0/0	0/0	0/0	0/0	0/0	0/0	0/0	0/0	0/0	0/0	./.	./.	0/0	0/0	0/0	0/0	0/0	0/0	0/0	0/0	1/1	0/0	0/0	0/0	0/0	./.	0/0	0/0	0/0	./.	0/0	0/1	./.
Pv_Sal1_chr01	509220	PVX_088215	hypothetical+protein%2C+conserved	11239.3	G	A	missense_variant	MODERATE	MISSENSE	Cgc/Tgc	p.Arg563Cys/c.1687C>T	0/0	0/0	./.	./.	1/1	0/0	1/1	0/0	1/1	1/1	1/1	1/1	1/1	1/1	1/1	./.	./.	1/1	1/1	./.	1/1	1/1	./.	./.	1/1	0/0	1/1	1/1	1/1	0/0	1/1	1/1	1/1	1/1	./.	0/0	0/0	./.
Pv_Sal1_chr01	510637	PVX_088215	hypothetical+protein%2C+conserved	2327.12	G	A	synonymous_variant	LOW	SILENT	ttC/ttT	p.Phe90Phe/c.270C>T	./.	0/0	1/1	0/0	0/0	0/0	0/0	0/0	0/0	0/0	0/0	0/0	0/0	0/0	./.	./.	0/0	0/0	0/0	./.	0/0	0/0	./.	0/0	0/0	1/1	0/0	1/1	0/0	0/0	0/0	0/0	0/0	0/0	./.	0/0	1/1	./.
Pv_Sal1_chr01	510953			12705	C	T	intergenic_region	MODIFIER			n.510953C>T	./.	1/1	1/1	./.	1/1	1/1	0/0	./.	0/0	0/0	1/1	1/1	1/1	1/1	./.	1/1	1/1	1/1	1/1	./.	1/1	1/1	./.	1/1	1/1	1/1	0/0	1/1	0/0	1/1	1/1	1/1	1/1	1/1	./.	0/0	1/1	./.
Pv_Sal1_chr01	511901	PVX_088220	kinesin%2C+putative	14628.3	A	G	intron_variant	MODIFIER			c.52+101A>G	./.	0/0	1/1	1/1	1/1	1/1	./.	1/1	1/1	1/1	./.	1/1	1/1	1/1	./.	1/1	1/1	1/1	1/1	./.	1/1	1/1	1/1	1/1	1/1	1/1	1/1	1/1	1/1	0/0	1/1	1/1	1/1	1/1	./.	./.	1/1	./.
Pv_Sal1_chr01	512101	PVX_088220	kinesin%2C+putative	2763.81	A	G	intron_variant	MODIFIER			c.53-110A>G	./.	1/1	0/0	0/0	0/0	0/0	0/0	0/0	0/0	0/0	0/0	0/0	0/0	0/0	0/0	./.	0/0	0/0	0/0	./.	0/0	0/0	0/0	0/0	0/0	0/0	0/0	0/0	0/0	1/1	0/0	0/0	0/0	0/0	./.	0/0	0/0	./.
Pv_Sal1_chr01	512974	PVX_088220	kinesin%2C+putative	21800	C	T	intron_variant	MODIFIER			c.785+31C>T	./.	0/0	0/0	1/1	1/1	0/0	0/0	0/0	0/0	0/0	1/1	1/1	1/1	1/1	1/1	1/1	1/1	1/1	1/1	./.	1/1	1/1	1/1	1/1	1/1	0/0	0/0	1/1	0/0	0/0	1/1	1/1	1/1	1/1	./.	0/0	0/0	0/0
Pv_Sal1_chr01	513887	PVX_088220	kinesin%2C+putative	81604.7	G	A	synonymous_variant	LOW	SILENT	aaG/aaA	p.Lys436Lys/c.1308G>A	./.	0/0	0/0	0/0	0/0	0/0	0/0	0/0	0/0	0/0	0/0	0/0	0/0	0/0	0/0	0/0	0/0	0/0	0/0	./.	0/0	0/0	0/0	0/0	1/1	0/0	0/0	0/0	0/0	0/0	0/0	0/0	0/0	0/0	./.	0/0	0/0	./.
Pv_Sal1_chr01	514840	PVX_088220	kinesin%2C+putative	5964.6	G	A	missense_variant	MODERATE	MISSENSE	gGa/gAa	p.Gly754Glu/c.2261G>A	./.	1/1	0/0	0/0	0/0	0/0	0/0	0/0	0/0	0/0	0/0	0/0	0/0	0/0	0/0	0/0	0/0	0/0	0/0	./.	0/0	0/0	0/0	0/0	0/0	0/0	0/0	0/0	0/0	1/1	./.	0/0	0/0	0/0	./.	0/0	0/0	1/1
Pv_Sal1_chr01	515385			664.81	C	T	intergenic_region	MODIFIER			n.515385C>T	./.	0/0	./.	0/0	0/0	0/0	0/0	0/0	0/0	0/0	./.	0/0	0/0	0/0	./.	0/0	./.	0/0	0/0	./.	0/0	0/0	0/0	0/0	0/0	0/0	0/0	0/0	0/0	0/0	./.	0/0	0/0	0/0	./.	0/0	0/0	0/0
Pv_Sal1_chr01	516758	PVX_088225	DnaJ+domain+containing+protein	1386.51	A	G	missense_variant	MODERATE	MISSENSE	aAt/aGt	p.Asn12Ser/c.35A>G	./.	./.	./.	0/0	0/0	1/1	0/0	1/1	0/0	./.	./.	0/0	0/0	0/0	./.	./.	./.	0/0	0/0	./.	0/0	./.	./.	0/0	0/0	0/0	0/0	0/0	1/1	0/0	./.	0/0	0/0	0/0	./.	./.	./.	./.
Pv_Sal1_chr01	516780	PVX_088225	DnaJ+domain+containing+protein	1174.68	C	T	synonymous_variant	LOW	SILENT	aaC/aaT	p.Asn19Asn/c.57C>T	./.	0/0	./.	./.	0/0	1/1	0/0	1/1	0/0	0/0	./.	0/0	0/0	0/0	./.	0/0	0/0	0/0	0/0	./.	0/0	0/0	./.	0/0	0/0	0/0	0/0	0/0	0/0	0/0	./.	0/0	0/0	0/0	./.	./.	0/0	./.
Pv_Sal1_chr01	516999	PVX_088225	DnaJ+domain+containing+protein	7074.71	T	G	synonymous_variant	LOW	SILENT	cgT/cgG	p.Arg92Arg/c.276T>G	./.	0/0	0/0	1/1	./.	./.	0/0	1/1	0/0	0/0	1/1	1/1	1/1	1/1	1/1	1/1	1/1	1/1	1/1	./.	1/1	1/1	./.	1/1	1/1	0/0	0/0	0/0	0/0	0/0	./.	1/1	1/1	1/1	./.	./.	0/0	./.
Pv_Sal1_chr01	518241	PVX_088225	DnaJ+domain+containing+protein	560.27	C	T	synonymous_variant	LOW	SILENT	aaC/aaT	p.Asn506Asn/c.1518C>T	0/0	0/0	0/0	0/0	0/0	0/0	0/0	0/0	0/0	0/0	0/0	0/0	0/0	0/0	./.	./.	0/0	0/0	0/0	./.	0/0	0/0	./.	0/0	0/0	0/0	0/0	./.	./.	0/0	./.	0/0	0/0	0/0	./.	0/0	0/0	./.
Pv_Sal1_chr01	518263	PVX_088225	DnaJ+domain+containing+protein	840.07	G	A	missense_variant	MODERATE	MISSENSE	Gtg/Atg	p.Val514Met/c.1540G>A	0/0	0/0	0/0	0/0	0/0	./.	0/0	0/0	0/0	0/0	0/0	0/0	0/0	0/0	0/0	./.	0/0	0/0	0/0	./.	0/0	0/0	./.	0/0	0/0	0/0	0/0	./.	./.	0/0	0/0	0/0	0/0	0/0	./.	0/0	0/0	./.
Pv_Sal1_chr01	518505	PVX_088225	DnaJ+domain+containing+protein	7011.19	C	T	synonymous_variant	LOW	SILENT	gaC/gaT	p.Asp594Asp/c.1782C>T	./.	1/1	0/0	./.	0/0	./.	1/1	1/1	1/1	1/1	./.	0/0	0/0	0/0	0/0	./.	0/0	0/0	0/0	./.	0/0	0/0	./.	0/0	0/0	0/0	./.	./.	./.	1/1	0/0	0/0	0/0	0/0	./.	./.	0/0	./.
Pv_Sal1_chr01	519510			1880.35	G	T	intergenic_region	MODIFIER			n.519510G>T	0/0	./.	./.	./.	./.	./.	1/1	0/0	1/1	0/0	./.	./.	1/1	./.	./.	./.	./.	1/1	1/1	./.	1/1	./.	./.	./.	./.	0/0	./.	./.	./.	0/0	./.	./.	1/1	1/1	./.	./.	0/0	./.
Pv_Sal1_chr01	520098			3507.1	C	A	intergenic_region	MODIFIER			n.520098C>A	./.	0/0	./.	1/1	1/1	0/0	0/0	0/0	0/0	0/0	./.	1/1	1/1	1/1	./.	0/0	./.	1/1	1/1	./.	1/1	1/1	./.	./.	./.	0/0	./.	0/0	./.	0/0	1/1	1/1	1/1	1/1	./.	0/0	0/0	./.
Pv_Sal1_chr01	520391	PVX_088230	glycosyltransferase%2C+putative	1320.34	T	C	missense_variant	MODERATE	MISSENSE	Aac/Gac	p.Asn139Asp/c.415A>G	0/0	0/0	./.	0/0	0/0	1/1	0/0	1/1	0/0	0/0	./.	0/0	0/0	0/0	0/0	./.	0/0	0/0	0/0	0/0	0/0	0/0	0/0	0/0	0/0	0/0	./.	0/0	./.	0/0	0/0	0/0	0/0	0/0	./.	0/0	0/0	./.
Pv_Sal1_chr01	520797	PVX_088230	glycosyltransferase%2C+putative	1555.89	T	G	synonymous_variant	LOW	SILENT	cgA/cgC	p.Arg3Arg/c.9A>C	./.	0/0	1/1	0/0	0/0	0/0	1/1	0/0	1/1	0/0	0/0	0/0	0/0	0/0	0/0	0/0	0/0	0/0	0/0	./.	0/0	0/0	0/0	0/0	0/0	1/1	./.	./.	./.	0/0	0/0	0/0	0/0	0/0	0/0	0/0	1/1	./.
Pv_Sal1_chr01	521055			9529.25	A	G	intergenic_region	MODIFIER			n.521055A>G	1/1	./.	1/1	./.	1/1	0/0	1/1	0/0	1/1	./.	./.	1/1	1/1	1/1	./.	1/1	1/1	1/1	1/1	1/1	1/1	./.	1/1	1/1	1/1	1/1	./.	./.	./.	0/0	1/1	1/1	1/1	1/1	./.	1/1	1/1	./.
Pv_Sal1_chr01	521113			12059.3	G	A	intergenic_region	MODIFIER			n.521113G>A	./.	./.	./.	./.	1/1	1/1	1/1	1/1	1/1	1/1	./.	1/1	1/1	1/1	1/1	1/1	1/1	1/1	1/1	./.	1/1	1/1	./.	./.	1/1	1/1	./.	./.	./.	0/0	1/1	1/1	1/1	1/1	./.	1/1	1/1	./.
Pv_Sal1_chr01	521364			1548.97	G	T	intergenic_region	MODIFIER			n.521364G>T	./.	0/0	1/1	0/0	0/0	0/0	0/0	0/0	0/0	0/0	./.	0/0	0/0	0/0	0/0	./.	./.	0/0	0/0	0/0	0/0	0/0	0/0	0/0	0/0	1/1	./.	./.	./.	0/0	./.	0/0	0/0	0/0	0/0	0/0	1/1	./.
Pv_Sal1_chr01	523365	PVX_088235	ferlin%2C+putative	12615.3	G	A	missense_variant	MODERATE	MISSENSE	gGa/gAa	p.Gly463Glu/c.1388G>A	./.	1/1	1/1	0/0	0/0	1/1	1/1	1/1	1/1	0/0	./.	0/0	0/0	0/0	0/0	./.	0/0	0/0	0/0	./.	0/0	0/0	0/0	./.	0/0	1/1	./.	./.	0/0	1/1	0/0	0/0	0/0	0/0	./.	0/0	1/1	./.
Pv_Sal1_chr01	523555	PVX_088235	ferlin%2C+putative	16197	T	C	synonymous_variant	LOW	SILENT	atT/atC	p.Ile526Ile/c.1578T>C	1/1	1/1	./.	0/0	0/0	1/1	1/1	1/1	1/1	0/0	0/0	0/0	0/0	0/0	0/0	./.	0/0	0/0	0/0	0/0	0/0	./.	0/0	0/0	0/0	1/1	./.	./.	./.	1/1	./.	0/0	0/0	0/0	1/1	0/0	1/1	./.
Pv_Sal1_chr01	523589	PVX_088235	ferlin%2C+putative	18081.1	G	T	missense_variant	MODERATE	MISSENSE	Gta/Tta	p.Val538Leu/c.1612G>T	1/1	1/1	./.	0/0	0/0	1/1	1/1	1/1	1/1	0/0	0/0	0/0	0/0	0/0	0/0	./.	0/0	0/0	0/0	0/0	0/0	0/0	0/0	0/0	0/0	1/1	./.	./.	./.	1/1	./.	0/0	0/0	0/0	1/1	0/0	1/1	./.
Pv_Sal1_chr01	524212	PVX_088235	ferlin%2C+putative	14632.1	C	T	synonymous_variant	LOW	SILENT	ctC/ctT	p.Leu745Leu/c.2235C>T	./.	1/1	0/0	0/0	0/0	1/1	1/1	1/1	1/1	0/0	0/0	0/0	0/0	0/0	./.	./.	0/0	0/0	0/0	./.	0/0	0/0	0/0	0/0	0/0	0/0	./.	./.	0/0	1/1	0/0	0/0	0/0	0/0	./.	0/0	0/0	./.
Pv_Sal1_chr01	524474	PVX_088235	ferlin%2C+putative	2322.48	G	A	missense_variant	MODERATE	MISSENSE	Gtc/Atc	p.Val833Ile/c.2497G>A	./.	0/0	0/0	0/0	0/0	0/0	0/0	0/0	0/0	0/0	0/0	0/0	0/0	0/0	0/0	./.	0/0	0/0	0/0	./.	0/0	./.	0/0	0/0	0/0	0/0	./.	./.	0/0	0/0	./.	0/0	0/0	0/0	./.	0/0	0/0	0/0
Pv_Sal1_chr01	524608	PVX_088235	ferlin%2C+putative	3221.6	G	C	synonymous_variant	LOW	SILENT	cgG/cgC	p.Arg877Arg/c.2631G>C	./.	0/0	1/1	0/0	0/0	./.	0/0	1/1	0/0	0/0	0/0	0/0	0/0	0/0	0/0	./.	0/0	0/0	0/0	./.	0/0	./.	0/0	0/0	0/0	1/1	./.	./.	0/0	0/0	0/0	0/0	0/0	0/0	0/0	0/0	1/1	0/0
Pv_Sal1_chr01	524767	PVX_088235	ferlin%2C+putative	2091.06	G	A	stop_gained	HIGH	NONSENSE	tgG/tgA	p.Trp930*/c.2790G>A	0/0	0/0	0/0	0/0	0/0	./.	0/0	0/0	0/0	0/0	0/0	0/0	0/0	0/0	0/0	./.	0/0	0/0	0/0	./.	0/0	0/0	./.	0/0	0/0	0/0	./.	./.	0/0	0/0	0/0	0/0	0/0	0/0	0/0	0/0	0/0	./.
Pv_Sal1_chr01	525334	PVX_088235	ferlin%2C+putative	10979.7	T	C	synonymous_variant	LOW	SILENT	gaT/gaC	p.Asp1119Asp/c.3357T>C	./.	1/1	./.	./.	1/1	./.	1/1	1/1	1/1	1/1	./.	1/1	1/1	1/1	./.	./.	./.	1/1	1/1	./.	1/1	./.	./.	./.	1/1	1/1	./.	./.	./.	1/1	./.	1/1	1/1	1/1	1/1	1/1	1/1	./.
Pv_Sal1_chr01	525567	PVX_088235	ferlin%2C+putative	32383.9	G	A	missense_variant	MODERATE	MISSENSE	aGc/aAc	p.Ser1197Asn/c.3590G>A	1/1	1/1	1/1	./.	1/1	1/1	1/1	1/1	1/1	1/1	./.	1/1	1/1	1/1	./.	./.	1/1	1/1	1/1	./.	1/1	./.	./.	1/1	1/1	1/1	./.	./.	1/1	1/1	./.	1/1	1/1	1/1	1/1	1/1	1/1	./.
Pv_Sal1_chr01	526387	PVX_088235	ferlin%2C+putative	7875.76	G	A	synonymous_variant	LOW	SILENT	agG/agA	p.Arg1470Arg/c.4410G>A	./.	0/0	0/0	./.	0/0	1/1	1/1	1/1	1/1	0/0	./.	0/0	0/0	0/0	0/0	./.	0/0	0/0	0/0	./.	0/0	0/0	0/0	0/0	0/0	0/0	./.	0/0	0/0	0/0	./.	0/0	0/0	0/0	0/0	0/0	0/0	./.
Pv_Sal1_chr01	526832	PVX_088235	ferlin%2C+putative	1997.82	C	A	intron_variant	MODIFIER			c.4782-65C>A	./.	./.	0/0	./.	0/0	./.	0/0	0/0	0/0	1/1	./.	0/0	0/0	0/0	0/0	./.	0/0	0/0	0/0	./.	0/0	./.	0/0	0/0	0/0	0/0	./.	1/1	./.	0/0	./.	0/0	0/0	0/0	0/0	0/0	0/0	0/0
Pv_Sal1_chr01	527052	PVX_088235	ferlin%2C+putative	5465.57	C	T	missense_variant	MODERATE	MISSENSE	aCg/aTg	p.Thr1646Met/c.4937C>T	./.	0/0	1/1	./.	0/0	1/1	1/1	1/1	1/1	0/0	./.	0/0	0/0	0/0	0/0	./.	0/0	0/0	0/0	./.	0/0	0/0	0/0	0/0	0/0	1/1	./.	0/0	0/0	0/0	./.	0/0	0/0	0/0	0/0	0/0	0/1	0/0
Pv_Sal1_chr01	527639	PVX_088240	hypothetical+protein%2C+conserved	2680.64	A	T	missense_variant	MODERATE	MISSENSE	gTt/gAt	p.Val1005Asp/c.3014T>A	0/0	0/0	0/0	./.	0/0	./.	0/0	1/1	0/0	0/0	./.	0/0	0/0	0/0	0/0	./.	0/0	0/0	0/0	./.	0/0	0/0	0/0	0/0	0/0	0/0	./.	1/1	0/0	0/0	0/0	0/0	0/0	0/0	0/0	0/0	0/0	./.
Pv_Sal1_chr01	527700	PVX_088240	hypothetical+protein%2C+conserved	3033.5	T	A	missense_variant	MODERATE	MISSENSE	Act/Tct	p.Thr985Ser/c.2953A>T	0/0	0/0	0/0	./.	0/0	./.	0/0	0/0	0/0	0/0	0/0	0/0	0/0	0/0	0/0	./.	0/0	0/0	0/0	./.	0/0	0/0	0/0	0/0	0/0	0/0	./.	0/0	0/0	0/0	0/0	0/0	0/0	0/0	0/0	0/0	0/0	./.
Pv_Sal1_chr01	527974	PVX_088240	hypothetical+protein%2C+conserved	7451.1	T	G	synonymous_variant	LOW	SILENT	atA/atC	p.Ile893Ile/c.2679A>C	./.	0/0	0/0	./.	0/0	0/0	1/1	0/0	1/1	0/0	./.	0/0	0/0	0/0	0/0	./.	0/0	./.	0/0	./.	0/0	0/0	0/0	0/0	0/0	0/0	./.	0/0	0/0	0/0	./.	0/0	0/0	0/0	0/0	./.	0/0	./.
Pv_Sal1_chr01	529027	PVX_088240	hypothetical+protein%2C+conserved	82674.9	T	G	synonymous_variant	LOW	SILENT	atA/atC	p.Ile542Ile/c.1626A>C	./.	1/1	1/1	1/1	1/1	1/1	1/1	1/1	1/1	1/1	./.	1/1	1/1	1/1	1/1	./.	1/1	1/1	1/1	./.	1/1	1/1	1/1	1/1	1/1	1/1	./.	1/1	1/1	1/1	1/1	1/1	1/1	1/1	1/1	1/1	1/1	./.
Pv_Sal1_chr01	530797	PVX_088240	hypothetical+protein%2C+conserved	2523	C	T	splice_region_variant+intron_variant	LOW			c.412+5G>A	0/0	0/0	0/0	0/0	0/0	0/0	0/0	0/0	0/0	0/0	./.	0/0	0/0	0/0	0/0	./.	0/0	0/0	0/0	./.	0/0	0/0	0/0	0/0	0/0	0/0	0/0	0/0	0/0	0/0	0/0	0/0	0/0	0/0	./.	0/0	0/0	0/0
Pv_Sal1_chr01	530922	PVX_088240	hypothetical+protein%2C+conserved	1053.2	G	A	intron_variant	MODIFIER			c.356-64C>T	0/0	0/0	0/0	./.	0/0	0/0	0/0	0/0	0/0	0/0	0/0	0/0	0/0	0/0	0/0	./.	0/0	0/0	0/0	./.	0/0	0/0	0/0	0/0	0/0	0/0	0/0	0/0	0/0	0/0	0/0	0/0	0/0	0/0	0/0	0/0	0/0	0/0
Pv_Sal1_chr01	531423	PVX_088240	hypothetical+protein%2C+conserved	13085.2	C	T	intron_variant	MODIFIER			c.209+47G>A	./.	0/0	0/0	./.	0/0	0/0	1/1	0/0	1/1	0/0	0/0	0/0	0/0	0/0	0/0	0/0	0/0	0/0	0/0	./.	0/0	0/0	0/0	0/0	0/0	0/0	./.	0/0	0/0	0/0	./.	0/0	0/0	0/0	./.	0/0	0/0	0/0
Pv_Sal1_chr01	531923	PVX_088240	hypothetical+protein%2C+conserved	6544.68	G	C	5_prime_UTR_variant	MODIFIER		31	c.-31C>G	0/0	0/0	0/0	0/0	0/0	0/0	0/0	0/0	0/0	0/0	0/0	0/0	0/0	0/0	0/0	0/0	0/0	0/0	0/0	./.	0/0	0/0	0/0	0/0	0/0	0/0	0/0	0/0	0/0	0/0	0/0	0/0	0/0	0/0	0/0	0/0	0/0	0/0
Pv_Sal1_chr01	531983	PVX_088240	hypothetical+protein%2C+conserved	70704.8	T	C	5_prime_UTR_variant	MODIFIER		91	c.-91A>G	1/1	0/0	0/0	1/1	1/1	1/1	0/0	1/1	0/0	0/0	0/0	1/1	1/1	1/1	1/1	./.	1/1	1/1	1/1	./.	1/1	1/1	1/1	1/1	1/1	0/0	1/1	1/1	./.	0/0	1/1	0/0	1/1	1/1	0/0	1/1	0/0	0/0
Pv_Sal1_chr01	532251	PVX_088240	hypothetical+protein%2C+conserved	20905	G	A	5_prime_UTR_variant	MODIFIER		359	c.-359C>T	0/0	0/0	1/1	0/0	0/0	0/0	0/0	0/0	0/0	0/0	0/0	0/0	0/0	0/0	0/0	0/0	0/0	0/0	0/0	./.	0/0	0/0	0/0	0/0	0/0	1/1	0/0	0/0	0/0	0/0	0/0	1/1	0/0	0/0	./.	0/0	1/1	0/0
Pv_Sal1_chr01	532519			3379.4	A	T	intergenic_region	MODIFIER			n.532519A>T	./.	0/0	0/0	0/0	0/0	0/0	1/1	0/0	1/1	0/0	./.	0/0	0/0	0/0	./.	0/0	0/0	0/0	0/0	./.	0/0	0/0	0/0	0/0	0/0	0/0	./.	0/0	./.	0/0	0/0	0/0	0/0	0/0	0/0	0/0	0/0	0/0
Pv_Sal1_chr01	533569	PVX_088245	hypothetical+protein%2C+conserved	48649	G	A	missense_variant	MODERATE	MISSENSE	Ccc/Tcc	p.Pro227Ser/c.679C>T	1/1	0/0	1/1	0/0	0/0	1/1	0/0	1/1	0/0	0/0	0/0	0/0	0/0	0/0	0/0	./.	0/0	0/0	0/0	./.	0/0	0/0	0/0	0/0	0/0	1/1	1/1	0/0	./.	0/0	0/0	0/0	0/0	0/0	0/0	0/0	0/1	0/0
Pv_Sal1_chr01	533570	PVX_088245	hypothetical+protein%2C+conserved	77213.4	G	A	synonymous_variant	LOW	SILENT	ccC/ccT	p.Pro226Pro/c.678C>T	1/1	0/0	1/1	0/0	0/0	1/1	1/1	1/1	1/1	0/0	0/0	0/0	0/0	0/0	0/0	./.	0/0	0/0	0/0	./.	0/0	0/0	0/0	0/0	0/0	1/1	1/1	0/0	./.	0/0	0/0	0/0	0/0	0/0	0/0	0/0	0/1	0/0
Pv_Sal1_chr01	533855	PVX_088245	hypothetical+protein%2C+conserved	6585.55	C	A	missense_variant	MODERATE	MISSENSE	ttG/ttT	p.Leu131Phe/c.393G>T	0/0	0/0	0/0	0/0	0/0	0/0	0/0	0/0	0/0	0/0	0/0	0/0	0/0	0/0	0/0	0/0	0/0	0/0	0/0	./.	0/0	0/0	0/0	0/0	0/0	0/0	./.	0/0	0/0	0/0	0/0	0/0	0/0	0/0	./.	0/0	0/0	0/0
Pv_Sal1_chr01	534855			17149.6	T	C	intergenic_region	MODIFIER			n.534855T>C	./.	0/0	1/1	0/0	0/0	1/1	0/0	1/1	0/0	0/0	0/0	0/0	0/0	0/0	0/0	./.	0/0	0/0	0/0	./.	0/0	0/0	0/0	0/0	0/0	1/1	1/1	0/0	0/0	0/0	0/0	0/0	0/0	0/0	./.	0/0	0/1	0/0
Pv_Sal1_chr01	536043	PVX_088250	AAA+family+ATPase%2C+putative	138783	T	C	synonymous_variant	LOW	SILENT	ggT/ggC	p.Gly321Gly/c.963T>C	./.	1/1	1/1	1/1	1/1	1/1	0/0	1/1	0/0	1/1	1/1	1/1	1/1	1/1	1/1	1/1	1/1	1/1	1/1	./.	1/1	1/1	1/1	1/1	1/1	1/1	1/1	0/0	1/1	1/1	./.	1/1	1/1	1/1	./.	0/0	0/1	./.
Pv_Sal1_chr01	536107	PVX_088250	AAA+family+ATPase%2C+putative	37815.9	G	T	missense_variant	MODERATE	MISSENSE	Gtg/Ttg	p.Val343Leu/c.1027G>T	./.	0/0	1/1	0/0	0/0	1/1	0/0	1/1	0/0	0/0	0/0	0/0	0/0	0/0	0/0	0/0	0/0	0/0	0/0	./.	0/0	0/0	0/0	0/0	0/0	1/1	1/1	0/0	0/0	0/0	0/0	0/0	0/0	0/0	./.	0/0	0/1	./.
Pv_Sal1_chr01	536151	PVX_088250	AAA+family+ATPase%2C+putative	160347	T	C	synonymous_variant	LOW	SILENT	gaT/gaC	p.Asp357Asp/c.1071T>C	./.	1/1	1/1	1/1	1/1	1/1	1/1	1/1	1/1	1/1	1/1	1/1	1/1	1/1	1/1	./.	1/1	1/1	1/1	./.	1/1	1/1	1/1	1/1	1/1	1/1	1/1	0/0	1/1	1/1	1/1	1/1	1/1	1/1	./.	0/0	0/1	./.
Pv_Sal1_chr01	536305	PVX_088250	AAA+family+ATPase%2C+putative	2999.39	G	C	missense_variant	MODERATE	MISSENSE	Gcg/Ccg	p.Ala409Pro/c.1225G>C	0/0	0/0	0/0	0/0	0/0	0/1	0/0	0/0	0/0	0/0	0/0	0/0	0/0	0/0	0/0	./.	0/0	0/0	0/0	./.	0/0	0/0	0/0	0/0	0/0	0/0	./.	./.	0/0	0/0	./.	0/0	0/0	0/0	0/0	0/0	0/0	./.
Pv_Sal1_chr01	536419	PVX_088250	AAA+family+ATPase%2C+putative	52526.8	T	G	missense_variant	MODERATE	MISSENSE	Tta/Gta	p.Leu447Val/c.1339T>G	0/0	0/0	0/0	1/1	1/1	0/0	0/0	0/0	0/0	0/0	1/1	1/1	1/1	1/1	1/1	./.	1/1	1/1	1/1	./.	1/1	1/1	1/1	1/1	1/1	0/0	./.	0/0	0/0	0/0	./.	1/1	1/1	1/1	./.	0/0	0/0	./.
Pv_Sal1_chr01	536501	PVX_088250	AAA+family+ATPase%2C+putative	824.82	G	A	stop_gained	HIGH	NONSENSE	tGg/tAg	p.Trp474*/c.1421G>A	0/0	0/0	0/0	0/0	0/0	0/0	0/0	0/0	0/0	0/0	0/0	0/0	0/0	0/0	0/0	./.	0/0	0/0	0/0	./.	0/0	0/0	0/0	0/0	0/0	0/0	./.	./.	0/0	0/0	0/0	0/0	0/0	0/0	./.	0/0	0/0	./.
Pv_Sal1_chr01	537167	PVX_088250	AAA+family+ATPase%2C+putative	3880.84	G	A	missense_variant	MODERATE	MISSENSE	gGc/gAc	p.Gly696Asp/c.2087G>A	0/0	./.	0/0	0/0	0/0	0/0	0/0	0/0	0/0	0/0	0/0	0/0	0/0	0/0	0/0	0/0	0/0	0/0	0/0	0/0	0/0	0/0	0/0	0/0	0/0	0/0	0/0	0/0	0/0	0/0	0/0	0/0	0/0	0/0	0/0	0/0	0/0	./.
Pv_Sal1_chr01	537408	PVX_088250	AAA+family+ATPase%2C+putative	21740.4	G	A	synonymous_variant	LOW	SILENT	ttG/ttA	p.Leu776Leu/c.2328G>A	0/0	0/0	0/0	0/0	0/0	0/0	1/1	0/0	1/1	0/0	0/0	0/0	0/0	0/0	0/0	0/0	0/0	0/0	0/0	0/0	0/0	0/0	0/0	0/0	0/0	0/0	0/0	./.	0/0	0/0	0/0	0/0	0/0	0/0	./.	0/0	0/0	0/0
Pv_Sal1_chr01	537714	PVX_088250	AAA+family+ATPase%2C+putative	18071.3	T	G	synonymous_variant	LOW	SILENT	tcT/tcG	p.Ser878Ser/c.2634T>G	1/1	0/0	0/0	0/0	0/0	0/0	0/0	0/0	0/0	0/0	0/0	0/0	0/0	0/0	0/0	0/0	0/0	0/0	0/0	0/0	0/0	0/0	0/0	0/0	0/0	0/0	0/0	./.	0/0	0/0	0/0	0/0	0/0	0/0	0/0	0/0	0/0	./.
Pv_Sal1_chr01	538037	PVX_088250	AAA+family+ATPase%2C+putative	23046.2	G	A	intron_variant	MODIFIER			c.2899+58G>A	1/1	0/0	1/1	0/0	0/0	0/0	0/0	0/0	0/0	0/0	0/0	0/0	0/0	0/0	0/0	0/0	0/0	0/0	0/0	0/0	0/0	0/0	0/0	0/0	0/0	1/1	0/0	1/1	0/0	0/0	0/0	0/0	0/0	0/0	0/0	0/0	0/1	0/0
Pv_Sal1_chr01	538456	PVX_088254	hypothetical+protein%2C+conserved	615.48	C	T	5_prime_UTR_variant	MODIFIER		496	c.-496C>T	0/0	0/0	0/0	0/0	0/0	0/0	0/0	0/0	0/0	0/0	0/0	0/0	0/0	0/0	0/0	./.	0/0	0/0	0/0	0/0	0/0	0/0	0/0	0/0	0/0	0/0	0/0	0/0	0/0	0/0	0/0	0/0	0/0	0/0	0/0	0/0	0/0	0/0
Pv_Sal1_chr01	538932	PVX_088254	hypothetical+protein%2C+conserved	170433	G	A	5_prime_UTR_variant	MODIFIER		20	c.-20G>A	0/0	0/0	0/0	0/0	0/0	1/1	0/0	1/1	0/0	0/0	0/0	0/0	0/0	0/0	0/0	0/0	0/0	0/0	0/0	0/0	0/0	0/0	0/0	0/0	0/0	0/0	1/1	0/0	0/0	0/0	0/0	0/0	0/0	0/0	0/0	0/0	0/0	0/0
Pv_Sal1_chr01	539756	PVX_088254	hypothetical+protein%2C+conserved	2340.19	G	A	missense_variant	MODERATE	MISSENSE	aGg/aAg	p.Arg105Lys/c.314G>A	0/0	0/0	0/0	./.	0/0	0/0	0/0	0/0	0/0	0/0	0/0	0/0	0/0	0/0	0/0	./.	0/0	0/0	0/0	0/0	0/0	0/0	0/0	0/0	0/0	0/0	0/0	0/0	0/0	0/0	0/0	0/0	0/0	0/0	0/0	0/0	0/0	0/0
Pv_Sal1_chr01	539900	PVX_088254	hypothetical+protein%2C+conserved	566290	T	C	intron_variant	MODIFIER			c.438+20T>C	1/1	1/1	1/1	./.	1/1	1/1	1/1	1/1	1/1	1/1	1/1	1/1	1/1	1/1	1/1	0/0	1/1	1/1	1/1	1/1	1/1	1/1	./.	1/1	1/1	1/1	1/1	1/1	1/1	1/1	1/1	1/1	1/1	1/1	1/1	1/1	1/1	1/1
Pv_Sal1_chr01	539961	PVX_088254	hypothetical+protein%2C+conserved	27377.3	T	G	intron_variant	MODIFIER			c.439-60T>G	0/0	0/0	0/1	0/0	0/0	0/0	0/0	0/0	0/0	0/0	0/0	0/0	0/0	0/0	0/0	./.	0/0	0/0	0/0	0/0	0/0	0/0	0/0	0/0	0/0	1/1	0/0	0/0	0/0	0/0	0/0	0/0	0/0	0/0	0/0	0/0	0/1	0/0
Pv_Sal1_chr01	539962	PVX_088254	hypothetical+protein%2C+conserved	27335.9	G	A	intron_variant	MODIFIER			c.439-59G>A	0/0	0/0	0/1	0/0	0/0	0/0	0/0	0/0	0/0	0/0	0/0	0/0	0/0	0/0	0/0	./.	0/0	0/0	0/0	0/0	0/0	0/0	0/0	0/0	0/0	1/1	0/0	0/0	0/0	0/0	0/0	0/0	0/0	0/0	0/0	0/0	0/1	0/0
Pv_Sal1_chr01	539963	PVX_088254	hypothetical+protein%2C+conserved	27344.7	T	C	intron_variant	MODIFIER			c.439-58T>C	0/0	0/0	0/1	0/0	0/0	0/0	0/0	0/0	0/0	0/0	0/0	0/0	0/0	0/0	0/0	./.	0/0	0/0	0/0	0/0	0/0	0/0	0/0	0/0	0/0	1/1	0/0	0/0	0/0	0/0	0/0	0/0	0/0	0/0	0/0	0/0	0/1	0/0
Pv_Sal1_chr01	539968	PVX_088254	hypothetical+protein%2C+conserved	61159.4	T	C	intron_variant	MODIFIER			c.439-53T>C	0/0	0/0	1/1	0/0	0/0	0/0	0/0	0/0	0/0	0/0	0/0	0/0	0/0	0/0	0/0	./.	0/0	0/0	0/0	0/0	0/0	0/0	0/0	0/0	0/0	1/1	0/0	0/0	0/0	0/0	0/0	0/0	0/0	0/0	0/0	0/0	0/1	0/0
Pv_Sal1_chr01	539974	PVX_088254	hypothetical+protein%2C+conserved	1478.77	G	T	intron_variant	MODIFIER			c.439-47G>T	0/1	0/0	0/0	0/0	0/0	0/0	0/0	0/0	0/0	0/0	0/0	0/0	0/0	0/0	0/0	./.	0/0	0/0	0/0	0/0	0/0	0/0	0/0	0/0	0/0	0/0	0/0	0/0	0/0	0/0	0/0	0/0	0/0	0/0	0/0	0/0	0/0	0/0
Pv_Sal1_chr01	539975	PVX_088254	hypothetical+protein%2C+conserved	1478.49	A	G	intron_variant	MODIFIER			c.439-46A>G	0/1	0/0	0/0	0/0	0/0	0/0	0/0	0/0	0/0	0/0	0/0	0/0	0/0	0/0	0/0	./.	0/0	0/0	0/0	0/0	0/0	0/0	0/0	0/0	0/0	0/0	0/0	0/0	0/0	0/0	0/0	0/0	0/0	0/0	0/0	0/0	0/0	0/0
Pv_Sal1_chr01	539976	PVX_088254	hypothetical+protein%2C+conserved	1478.47	C	T	intron_variant	MODIFIER			c.439-45C>T	0/1	0/0	0/0	0/0	0/0	0/0	0/0	0/0	0/0	0/0	0/0	0/0	0/0	0/0	0/0	./.	0/0	0/0	0/0	0/0	0/0	0/0	0/0	0/0	0/0	0/0	0/0	0/0	0/0	0/0	0/0	0/0	0/0	0/0	0/0	0/0	0/0	0/0
Pv_Sal1_chr01	539981	PVX_088254	hypothetical+protein%2C+conserved	867.75	C	T	intron_variant	MODIFIER			c.439-40C>T	0/1	0/0	0/0	0/0	0/0	0/0	0/0	0/0	0/0	0/0	0/0	0/0	0/0	0/0	0/0	./.	0/0	0/0	0/0	0/0	0/0	0/0	0/0	0/0	0/0	0/0	0/0	0/0	0/0	0/0	0/0	0/0	0/0	0/0	0/0	0/0	0/0	0/0
Pv_Sal1_chr01	539988	PVX_088254	hypothetical+protein%2C+conserved	723.34	T	G	intron_variant	MODIFIER			c.439-33T>G	0/1	0/0	0/0	0/0	0/0	0/0	0/0	0/0	0/0	0/0	0/0	0/0	0/0	0/0	0/0	./.	0/0	0/0	0/0	0/0	0/0	0/0	0/0	0/0	0/0	0/0	0/0	0/0	0/0	0/0	0/0	0/0	0/0	0/0	0/0	0/0	0/0	0/0
Pv_Sal1_chr01	540265	PVX_088254	hypothetical+protein%2C+conserved	51798.7	G	T	missense_variant	MODERATE	MISSENSE	aGc/aTc	p.Ser228Ile/c.683G>T	0/0	0/0	0/0	0/0	0/0	0/0	0/0	0/0	0/0	0/0	0/0	0/0	0/0	0/0	0/0	0/0	0/0	0/0	0/0	0/0	0/0	0/0	0/0	0/0	0/0	0/0	0/0	0/0	0/0	0/0	0/0	0/0	0/0	0/0	0/0	1/1	0/0	0/0
Pv_Sal1_chr01	540624			644.65	T	A	intergenic_region	MODIFIER			n.540624T>A	0/0	0/0	0/0	0/1	0/0	0/1	0/0	0/0	0/0	0/0	./.	0/0	0/1	0/0	0/0	./.	0/0	0/0	0/0	0/0	0/0	0/0	0/0	0/0	0/0	0/0	0/0	0/0	0/0	0/0	0/1	0/0	0/0	0/0	0/0	0/0	0/1	0/0
Pv_Sal1_chr01	541263			2129.22	A	C	intergenic_region	MODIFIER			n.541263A>C	0/0	0/0	0/0	0/0	0/0	0/0	0/0	0/0	0/0	0/0	0/0	0/0	0/0	0/0	0/0	./.	0/0	0/0	0/0	0/0	0/0	0/0	0/0	0/0	0/0	0/0	0/0	0/0	0/0	0/0	0/0	0/0	0/0	0/0	0/0	0/0	0/1	0/0
Pv_Sal1_chr01	541503	PVX_088256	hypothetical+protein%2C+conserved	296522	A	C	missense_variant	MODERATE	MISSENSE	tAc/tCc	p.Tyr38Ser/c.113A>C	1/1	1/1	1/1	1/1	1/1	1/1	1/1	1/1	1/1	1/1	1/1	1/1	1/1	1/1	1/1	./.	1/1	1/1	1/1	1/1	1/1	1/1	1/1	1/1	1/1	1/1	1/1	1/1	1/1	1/1	1/1	1/1	1/1	1/1	1/1	1/1	1/1	1/1
Pv_Sal1_chr01	541599	PVX_088256	hypothetical+protein%2C+conserved	58396.9	A	T	missense_variant	MODERATE	MISSENSE	cAc/cTc	p.His70Leu/c.209A>T	1/1	1/1	1/1	0/0	0/0	0/0	1/1	0/0	1/1	1/1	0/0	0/0	0/0	0/0	0/0	./.	0/0	0/0	0/0	0/0	0/0	0/0	0/0	0/0	0/0	1/1	0/0	1/1	1/1	1/1	0/0	0/0	0/0	0/0	./.	0/0	1/1	1/1
Pv_Sal1_chr01	541664	PVX_088256	hypothetical+protein%2C+conserved	15531.3	G	A	missense_variant	MODERATE	MISSENSE	Gcg/Acg	p.Ala92Thr/c.274G>A	./.	0/0	1/1	0/0	0/0	0/0	0/0	0/0	0/0	0/0	0/0	0/0	0/0	0/0	0/0	./.	0/0	0/0	0/0	0/0	0/0	0/0	0/0	0/0	0/0	1/1	0/0	0/0	0/0	0/0	0/0	0/0	0/0	0/0	./.	0/0	0/1	0/0
Pv_Sal1_chr01	541756	PVX_088256	hypothetical+protein%2C+conserved	20289.6	G	A	synonymous_variant	LOW	SILENT	tcG/tcA	p.Ser122Ser/c.366G>A	0/0	1/1	0/0	0/0	0/0	0/0	0/0	0/0	0/0	0/0	0/0	0/0	0/0	0/0	0/0	./.	0/0	0/0	0/0	0/0	0/0	0/0	0/0	0/0	0/0	0/0	0/0	0/0	0/0	1/1	0/0	0/0	0/0	0/0	1/1	0/0	0/0	./.
Pv_Sal1_chr01	541794	PVX_088256	hypothetical+protein%2C+conserved	1094.73	T	C	missense_variant	MODERATE	MISSENSE	aTt/aCt	p.Ile135Thr/c.404T>C	0/0	0/0	0/0	0/0	0/0	0/0	0/0	0/0	0/0	1/1	0/0	0/0	0/0	0/0	0/0	./.	0/0	0/0	0/0	0/0	0/0	0/0	0/0	0/0	0/0	0/0	0/0	0/0	1/1	0/0	0/0	0/0	0/0	0/0	0/0	0/0	0/0	./.
Pv_Sal1_chr01	541941	PVX_088256	hypothetical+protein%2C+conserved	1437.47	C	T	missense_variant	MODERATE	MISSENSE	cCg/cTg	p.Pro184Leu/c.551C>T	./.	0/0	0/0	0/0	0/0	0/0	0/0	0/0	0/0	0/0	0/0	0/0	0/0	0/0	0/0	./.	0/0	0/0	0/0	0/0	0/0	0/0	0/0	0/0	0/0	0/0	0/0	0/0	0/0	0/0	0/0	0/0	0/0	0/0	0/0	0/0	0/0	0/0
Pv_Sal1_chr01	541983	PVX_088256	hypothetical+protein%2C+conserved	34337.1	A	G	missense_variant	MODERATE	MISSENSE	gAc/gGc	p.Asp198Gly/c.593A>G	./.	1/1	0/0	0/0	0/0	0/0	0/0	0/0	0/0	0/0	0/0	0/0	0/0	0/0	0/0	./.	0/0	0/0	0/0	0/0	0/0	0/0	0/0	0/0	0/0	0/0	0/0	0/0	0/0	1/1	0/0	0/0	0/0	0/0	./.	0/0	0/0	./.
Pv_Sal1_chr01	543077			10313.9	G	A	intergenic_region	MODIFIER			n.543077G>A	./.	0/0	0/0	0/0	0/0	0/0	0/0	0/0	0/0	0/0	0/0	0/0	0/0	0/0	0/0	./.	0/0	0/0	0/0	0/0	0/0	0/0	0/0	0/0	0/0	0/0	0/0	0/0	0/0	0/0	0/0	0/0	0/0	0/0	0/0	0/0	0/0	./.
Pv_Sal1_chr01	543408			59936.1	T	A	intergenic_region	MODIFIER			n.543408T>A	./.	1/1	0/1	0/0	0/0	1/1	0/0	1/1	0/0	0/0	0/0	0/0	0/0	0/0	0/0	0/0	0/0	0/0	0/0	./.	0/0	0/0	0/0	0/0	0/0	1/1	./.	1/1	0/0	1/1	0/0	0/0	0/0	0/0	1/1	0/0	1/1	./.
Pv_Sal1_chr01	543829			9960.89	C	A	intergenic_region	MODIFIER			n.543829C>A	0/0	0/0	0/0	0/0	0/0	0/0	0/0	0/0	0/0	0/0	0/0	0/0	0/0	0/0	0/0	0/0	0/0	0/0	0/0	0/0	0/0	0/0	0/0	0/0	0/0	0/0	0/0	0/0	0/0	0/0	0/0	0/0	0/0	0/0	0/0	0/0	0/0	0/0
Pv_Sal1_chr01	544300			3021.7	G	T	intergenic_region	MODIFIER			n.544300G>T	./.	0/0	0/0	0/0	0/0	0/0	0/0	0/0	0/0	0/0	0/0	0/0	0/0	0/0	0/0	0/0	0/0	0/0	0/0	./.	0/0	0/0	0/0	0/0	0/0	0/0	./.	1/1	0/0	0/0	0/0	0/0	0/0	0/0	0/0	0/0	0/0	./.
Pv_Sal1_chr01	544441			74760.2	G	T	intergenic_region	MODIFIER			n.544441G>T	./.	0/0	0/0	1/1	1/1	0/0	1/1	0/0	1/1	1/1	1/1	1/1	1/1	1/1	1/1	0/0	1/1	1/1	1/1	./.	1/1	1/1	1/1	1/1	1/1	0/0	./.	0/0	1/1	0/0	1/1	1/1	1/1	1/1	./.	0/0	0/0	./.
Pv_Sal1_chr01	544540			229168	C	T	intergenic_region	MODIFIER			n.544540C>T	./.	1/1	1/1	1/1	1/1	0/1	1/1	1/1	1/1	1/1	1/1	1/1	1/1	1/1	1/1	./.	1/1	1/1	1/1	0/0	1/1	1/1	1/1	1/1	1/1	1/1	./.	1/1	1/1	1/1	1/1	1/1	1/1	1/1	1/1	1/1	1/1	1/1
Pv_Sal1_chr01	544554			162195	T	C	intergenic_region	MODIFIER			n.544554T>C	./.	0/0	0/0	1/1	1/1	0/0	1/1	0/0	1/1	1/1	1/1	1/1	1/1	1/1	1/1	0/0	1/1	1/1	1/1	./.	1/1	1/1	1/1	1/1	1/1	0/0	./.	1/1	1/1	0/0	1/1	1/1	1/1	1/1	0/0	0/0	0/0	0/0
Pv_Sal1_chr01	544632			118851	A	C	intergenic_region	MODIFIER			n.544632A>C	./.	0/0	0/1	1/1	1/1	0/0	1/1	0/0	1/1	1/1	1/1	1/1	1/1	1/1	1/1	./.	1/1	1/1	1/1	./.	1/1	1/1	1/1	1/1	1/1	0/0	./.	0/0	1/1	0/0	1/1	1/1	1/1	1/1	0/0	1/1	0/1	0/0
Pv_Sal1_chr01	544757			24759.9	A	T	intergenic_region	MODIFIER			n.544757A>T	./.	0/0	0/0	0/0	0/0	0/0	1/1	0/0	1/1	0/0	0/0	0/0	0/0	0/0	0/0	0/0	0/0	0/0	0/0	./.	0/0	0/0	0/0	0/0	0/0	0/0	./.	0/0	0/0	0/0	0/0	0/0	0/0	0/0	0/0	0/0	0/0	0/0
Pv_Sal1_chr01	544759			24772.7	G	T	intergenic_region	MODIFIER			n.544759G>T	./.	0/0	0/0	0/0	0/0	0/0	1/1	0/0	1/1	0/0	0/0	0/0	0/0	0/0	0/0	0/0	0/0	0/0	0/0	./.	0/0	0/0	0/0	0/0	0/0	0/0	./.	0/0	0/0	0/0	0/0	0/0	0/0	0/0	0/0	0/0	0/0	0/0
Pv_Sal1_chr01	544760			26679.5	A	C	intergenic_region	MODIFIER			n.544760A>C	./.	0/0	0/0	0/0	0/0	0/0	1/1	0/0	1/1	0/0	0/0	0/0	0/0	0/0	0/0	0/0	0/0	0/0	0/0	./.	0/0	0/0	0/0	0/0	0/0	0/0	./.	0/0	0/0	0/0	0/0	0/0	0/0	0/0	0/0	0/0	0/0	0/0
Pv_Sal1_chr01	544762			26402.1	A	T	intergenic_region	MODIFIER			n.544762A>T	./.	0/0	0/0	0/0	0/0	0/0	1/1	0/0	1/1	0/0	0/0	0/0	0/0	0/0	0/0	0/0	0/0	0/0	0/0	./.	0/0	0/0	0/0	0/0	0/0	0/0	./.	0/0	0/0	0/0	0/0	0/0	0/0	0/0	0/0	0/0	0/0	0/0
Pv_Sal1_chr01	544980			3526.18	A	T	intergenic_region	MODIFIER			n.544980A>T	./.	1/1	0/0	0/0	0/0	0/0	0/0	0/0	0/0	0/0	0/0	0/0	0/0	0/0	0/0	./.	0/0	0/0	0/0	./.	0/0	0/0	0/0	0/0	0/0	0/0	./.	0/0	0/0	1/1	0/0	0/0	0/0	0/0	./.	0/0	0/0	./.
Pv_Sal1_chr01	545315			697.57	G	C	intergenic_region	MODIFIER			n.545315G>C	./.	0/0	0/1	0/0	0/0	./.	0/0	0/0	0/0	0/0	./.	0/0	0/0	0/0	0/0	./.	0/0	0/0	0/0	0/0	0/0	0/0	0/0	0/0	0/0	1/1	./.	./.	0/0	0/0	0/0	0/0	0/0	0/0	0/0	./.	0/1	./.
Pv_Sal1_chr01	545487			738.27	G	A	intergenic_region	MODIFIER			n.545487G>A	0/0	0/0	0/0	0/0	0/0	0/0	0/0	0/0	0/0	1/1	0/0	0/0	0/0	0/0	0/0	./.	0/0	0/0	0/0	./.	0/0	0/0	./.	0/0	0/0	0/0	./.	0/0	./.	0/0	0/0	0/0	0/0	0/0	0/0	0/0	0/0	./.
Pv_Sal1_chr01	545517			803.85	A	G	intergenic_region	MODIFIER			n.545517A>G	0/0	0/0	0/0	0/0	0/0	0/0	0/0	0/0	0/0	1/1	0/0	0/0	0/0	0/0	0/0	./.	0/0	0/0	0/0	./.	0/0	0/0	0/0	0/0	0/0	0/0	./.	0/0	./.	0/0	0/0	0/0	0/0	0/0	0/0	0/0	0/0	./.
Pv_Sal1_chr01	545520			805.55	C	T	intergenic_region	MODIFIER			n.545520C>T	0/0	0/0	0/0	0/0	0/0	0/0	0/0	0/0	0/0	1/1	0/0	0/0	0/0	0/0	0/0	./.	0/0	0/0	0/0	./.	0/0	0/0	./.	0/0	0/0	0/0	./.	0/0	./.	0/0	0/0	0/0	0/0	0/0	0/0	0/0	0/0	./.
Pv_Sal1_chr01	545569			13044.8	A	T	intergenic_region	MODIFIER			n.545569A>T	0/0	0/0	0/0	0/0	0/0	0/0	0/1	0/0	1/1	./.	0/0	0/0	0/0	0/0	0/0	0/0	0/0	0/0	0/0	./.	0/0	0/0	0/0	0/0	0/0	0/0	./.	./.	./.	0/0	0/0	0/0	0/0	0/0	0/0	0/0	0/0	./.
Pv_Sal1_chr01	545587			2838.99	T	A	intergenic_region	MODIFIER			n.545587T>A	0/0	0/0	0/0	0/1	0/0	0/0	0/0	0/0	0/0	0/1	0/0	0/0	0/1	0/0	0/0	0/0	0/0	0/1	0/0	./.	0/1	0/1	0/0	0/0	0/0	0/0	./.	./.	./.	0/0	0/0	0/0	0/1	0/0	0/0	0/0	0/0	./.
Pv_Sal1_chr01	545612			879.5	G	A	intergenic_region	MODIFIER			n.545612G>A	./.	0/0	0/0	0/0	0/0	0/0	0/0	0/0	0/0	0/0	0/0	0/0	0/1	0/0	0/0	./.	0/0	0/1	0/0	./.	0/1	0/0	0/0	0/0	./.	0/0	./.	0/0	./.	0/0	0/0	0/0	0/1	0/0	0/0	0/0	0/0	./.
Pv_Sal1_chr01	545613			855.21	T	A	intergenic_region	MODIFIER			n.545613T>A	./.	0/0	0/0	0/0	0/0	0/0	0/0	0/0	0/0	0/0	0/0	0/0	0/1	0/0	0/0	./.	0/0	0/1	0/0	./.	0/1	0/0	0/0	0/0	./.	0/0	./.	0/0	./.	0/0	0/0	0/0	0/1	0/0	0/0	0/0	0/0	./.
Pv_Sal1_chr01	545852			5781.69	C	T	intergenic_region	MODIFIER			n.545852C>T	./.	1/1	0/0	0/0	0/0	0/0	0/0	0/0	0/0	0/0	0/0	0/0	0/0	0/0	0/0	./.	0/0	0/0	0/0	0/0	0/0	0/0	0/0	0/0	0/0	0/0	./.	0/0	./.	1/1	0/0	0/0	0/0	0/0	1/1	0/0	0/0	0/0
Pv_Sal1_chr01	546190			69687.5	A	G	intergenic_region	MODIFIER			n.546190A>G	./.	1/1	1/1	1/1	1/1	1/1	1/1	1/1	1/1	1/1	./.	1/1	1/1	1/1	1/1	./.	1/1	1/1	1/1	./.	1/1	1/1	1/1	1/1	1/1	1/1	./.	./.	./.	1/1	./.	1/1	1/1	1/1	./.	1/1	1/1	./.
Pv_Sal1_chr01	546262			73810.5	A	T	intergenic_region	MODIFIER			n.546262A>T	./.	1/1	1/1	1/1	1/1	1/1	1/1	1/1	1/1	1/1	1/1	1/1	1/1	1/1	1/1	./.	1/1	1/1	1/1	1/1	1/1	1/1	1/1	1/1	1/1	1/1	./.	./.	./.	1/1	1/1	1/1	1/1	1/1	./.	1/1	1/1	./.
Pv_Sal1_chr01	546752			2709.13	T	G	intergenic_region	MODIFIER			n.546752T>G	./.	1/1	0/0	0/0	0/0	0/0	0/0	0/0	0/0	0/0	./.	0/0	0/0	0/0	0/0	./.	0/0	0/0	0/0	./.	0/0	0/0	0/0	0/0	0/0	0/0	./.	./.	./.	1/1	0/0	0/0	0/0	0/0	./.	0/0	0/0	1/1
Pv_Sal1_chr01	547344			11613	G	A	intergenic_region	MODIFIER			n.547344G>A	./.	0/0	0/0	1/1	1/1	0/0	1/1	0/0	1/1	0/0	1/1	1/1	1/1	1/1	./.	./.	1/1	1/1	1/1	1/1	1/1	1/1	./.	1/1	1/1	0/0	./.	./.	./.	0/0	./.	1/1	1/1	1/1	./.	0/0	0/0	./.
Pv_Sal1_chr01	548651	PVX_088265	serine%2Fthreonine+protein+kinase%2C+FIKK+family	13003.5	G	A	synonymous_variant	LOW	SILENT	ggG/ggA	p.Gly158Gly/c.474G>A	./.	0/0	0/0	1/1	1/1	0/0	1/1	0/0	1/1	0/0	./.	1/1	1/1	1/1	./.	./.	1/1	1/1	1/1	./.	1/1	1/1	./.	1/1	1/1	0/0	./.	./.	./.	0/0	./.	1/1	1/1	1/1	0/0	1/1	0/0	0/0
Pv_Sal1_chr01	548972	PVX_088265	serine%2Fthreonine+protein+kinase%2C+FIKK+family	21290	G	C	missense_variant	MODERATE	MISSENSE	aaG/aaC	p.Lys265Asn/c.795G>C	./.	1/1	0/0	1/1	1/1	1/1	1/1	1/1	1/1	1/1	./.	1/1	1/1	1/1	./.	./.	1/1	1/1	1/1	./.	1/1	1/1	1/1	1/1	1/1	0/0	./.	./.	./.	1/1	1/1	1/1	1/1	1/1	./.	1/1	0/0	1/1
Pv_Sal1_chr01	549088	PVX_088265	serine%2Fthreonine+protein+kinase%2C+FIKK+family	7182.75	G	T	missense_variant	MODERATE	MISSENSE	tGc/tTc	p.Cys304Phe/c.911G>T	./.	0/0	0/0	0/0	0/0	0/0	1/1	0/0	1/1	0/0	0/0	0/0	0/0	0/0	0/0	0/0	0/0	0/0	0/0	./.	0/0	0/0	0/0	0/0	0/0	0/0	./.	0/0	./.	0/0	0/0	0/0	0/0	0/0	0/0	1/1	0/0	0/0
Pv_Sal1_chr01	549431	PVX_088265	serine%2Fthreonine+protein+kinase%2C+FIKK+family	570.2	G	C	missense_variant	MODERATE	MISSENSE	aaG/aaC	p.Lys418Asn/c.1254G>C	./.	0/0	0/0	0/0	0/0	0/0	0/0	0/0	0/0	1/1	0/0	0/0	0/0	0/0	0/0	0/0	0/0	0/0	0/0	./.	0/0	0/0	0/0	0/0	0/0	0/0	./.	0/0	./.	0/0	0/0	0/0	0/0	0/0	0/0	0/0	0/0	0/0
Pv_Sal1_chr01	549434	PVX_088265	serine%2Fthreonine+protein+kinase%2C+FIKK+family	2969.14	G	A	synonymous_variant	LOW	SILENT	gaG/gaA	p.Glu419Glu/c.1257G>A	./.	0/0	0/0	0/0	0/0	0/0	0/0	0/0	0/0	1/1	0/0	0/0	0/0	0/0	0/0	1/1	0/0	0/0	0/0	./.	0/0	0/0	0/0	0/0	0/0	0/0	./.	0/0	./.	0/0	0/0	0/0	0/0	0/0	0/0	0/0	0/0	0/0
Pv_Sal1_chr01	549887	PVX_088265	serine%2Fthreonine+protein+kinase%2C+FIKK+family	19081.2	C	T	synonymous_variant	LOW	SILENT	tcC/tcT	p.Ser570Ser/c.1710C>T	./.	0/0	1/1	1/1	1/1	0/0	0/0	0/0	0/0	1/1	1/1	1/1	1/1	1/1	1/1	0/0	1/1	1/1	1/1	./.	1/1	./.	./.	1/1	1/1	1/1	./.	1/1	./.	0/0	./.	1/1	1/1	1/1	./.	0/0	1/1	0/0
Pv_Sal1_chr01	550522	PVX_088265	serine%2Fthreonine+protein+kinase%2C+FIKK+family	3536.45	C	T,A,*	missense_variant	MODERATE	MISSENSE	aCc/aTc	p.Thr782Ile/c.2345C>T	./.	2/2	0/0	0/1	0/0	0/0	0/0	0/0	0/0	0/0	./.	0/0	0/0	0/1	0/0	./.	0/0	0/0	0/0	./.	0/1	0/0	./.	0/0	0/0	0/0	./.	0/0	0/0	3/3	./.	0/0	0/1	1/1	./.	0/0	0/0	./.
Pv_Sal1_chr01	550523	PVX_088265	serine%2Fthreonine+protein+kinase%2C+FIKK+family	3121.77	C	G,*	synonymous_variant	LOW	SILENT	acC/acG	p.Thr782Thr/c.2346C>G	./.	./.	0/0	0/1	0/0	0/0	0/0	0/0	0/0	0/0	./.	0/0	0/0	0/1	0/0	./.	0/0	0/0	0/0	./.	0/1	0/0	./.	0/0	0/0	0/0	./.	0/0	0/0	2/2	./.	0/0	0/1	1/1	./.	0/0	0/0	./.
Pv_Sal1_chr01	550538	PVX_088265	serine%2Fthreonine+protein+kinase%2C+FIKK+family	3498.16	C	G,*	missense_variant	MODERATE	MISSENSE	aaC/aaG	p.Asn787Lys/c.2361C>G	./.	0/0	0/0	0/1	2/2	2/2	0/0	2/2	0/0	0/0	./.	0/0	0/0	0/1	2/2	./.	0/0	2/2	0/0	./.	0/0	2/2	./.	2/2	0/2	0/0	./.	0/0	0/0	0/0	./.	2/2	0/1	1/1	0/0	0/0	0/0	0/0
Pv_Sal1_chr01	550540	PVX_088265	serine%2Fthreonine+protein+kinase%2C+FIKK+family	3401.62	C	G,*	missense_variant	MODERATE	MISSENSE	gCa/gGa	p.Ala788Gly/c.2363C>G	./.	0/0	0/0	0/1	2/2	2/2	0/0	2/2	0/0	0/0	./.	0/0	0/0	0/1	2/2	./.	0/0	2/2	0/0	./.	0/0	2/2	./.	2/2	0/2	0/0	./.	0/0	0/0	0/0	./.	2/2	0/1	1/1	0/0	0/0	0/0	0/0
Pv_Sal1_chr01	550541	PVX_088265	serine%2Fthreonine+protein+kinase%2C+FIKK+family	2441.15	A	G,*	synonymous_variant	LOW	SILENT	gcA/gcG	p.Ala788Ala/c.2364A>G	./.	0/0	0/0	0/1	2/2	./.	0/0	0/0	0/0	0/0	./.	0/0	0/0	0/1	2/2	./.	0/0	2/2	0/0	./.	0/0	2/2	./.	2/2	0/2	0/0	./.	0/0	0/0	0/0	./.	2/2	0/1	1/1	0/0	0/0	0/0	0/0
Pv_Sal1_chr01	551682	PVX_088265	serine%2Fthreonine+protein+kinase%2C+FIKK+family	1502.94	G	A	missense_variant	MODERATE	MISSENSE	Gag/Aag	p.Glu1169Lys/c.3505G>A	./.	0/0	0/0	0/0	0/0	0/0	0/0	0/0	0/0	0/0	0/0	0/0	0/0	0/0	0/0	0/0	0/0	0/0	0/0	0/0	0/0	0/0	0/0	0/0	0/0	0/0	./.	0/0	./.	0/0	./.	0/0	0/0	0/0	0/0	0/0	0/0	0/0
Pv_Sal1_chr01	552185	PVX_088265	serine%2Fthreonine+protein+kinase%2C+FIKK+family	2836.21	G	C	synonymous_variant	LOW	SILENT	ggG/ggC	p.Gly1336Gly/c.4008G>C	./.	0/0	0/0	0/0	0/0	0/0	0/0	0/0	0/0	0/0	0/0	0/0	0/0	0/0	0/0	0/0	0/0	0/0	0/0	./.	0/0	0/0	0/0	0/0	0/0	0/0	./.	0/0	0/0	0/0	./.	0/0	0/0	0/0	0/0	0/0	0/0	0/0
Pv_Sal1_chr01	552706			1321.85	C	T	intergenic_region	MODIFIER			n.552706C>T	0/0	0/0	0/0	0/0	0/0	0/0	0/0	0/0	0/0	1/1	0/0	0/0	0/0	0/0	0/0	0/0	0/0	0/0	0/0	./.	0/0	0/0	0/0	0/0	0/0	0/0	./.	./.	./.	0/0	0/0	0/0	0/0	0/0	0/0	0/0	0/0	0/0
Pv_Sal1_chr01	552756			2190.73	A	G	intergenic_region	MODIFIER			n.552756A>G	0/0	./.	0/0	0/0	0/0	1/1	0/0	1/1	0/0	0/0	0/0	0/0	0/0	0/0	0/0	0/0	0/0	0/0	0/0	./.	0/0	0/0	0/0	0/0	0/0	0/0	./.	0/0	0/0	0/0	0/0	0/0	0/0	0/0	0/0	0/0	0/0	0/0
Pv_Sal1_chr01	553062			3128.21	G	A	intergenic_region	MODIFIER			n.553062G>A	./.	0/0	0/0	0/0	0/0	0/0	1/1	0/0	1/1	0/0	0/0	0/0	0/0	0/0	0/0	./.	0/0	0/0	./.	./.	0/0	0/0	0/0	0/0	0/0	0/0	./.	0/0	0/0	0/0	0/0	0/0	0/0	0/0	./.	0/0	0/0	0/0
Pv_Sal1_chr01	553394			3726.15	G	T	intergenic_region	MODIFIER			n.553394G>T	./.	1/1	0/0	0/0	0/0	0/0	0/0	0/0	0/0	0/0	0/0	0/0	0/0	0/0	0/0	0/0	0/0	0/0	0/0	./.	0/0	0/0	./.	0/0	0/0	0/0	./.	./.	./.	1/1	./.	0/0	0/0	0/0	./.	0/0	0/0	1/1
Pv_Sal1_chr01	553554			1211.47	G	A	intergenic_region	MODIFIER			n.553554G>A	0/0	0/0	0/0	0/0	0/0	0/0	0/0	0/0	0/0	0/0	0/0	0/0	0/0	0/0	0/0	0/0	0/0	0/0	0/0	./.	0/0	0/0	./.	0/0	0/0	0/0	0/0	0/0	0/0	0/0	./.	0/0	0/0	0/0	0/0	0/0	0/0	./.
Pv_Sal1_chr01	553947			737.88	G	T	intergenic_region	MODIFIER			n.553947G>T	0/0	./.	0/0	0/0	0/0	0/0	0/0	0/0	0/0	0/0	0/0	0/0	0/0	0/0	0/0	0/0	0/0	0/0	0/0	./.	0/0	0/0	0/0	0/0	0/0	0/0	0/0	./.	./.	0/0	./.	0/0	0/0	0/0	0/0	0/0	0/0	./.
Pv_Sal1_chr01	554305	PVX_088270	PAP2-like+protein%2C+putative	4175.74	A	G	synonymous_variant	LOW	SILENT	Tta/Cta	p.Leu256Leu/c.766T>C	./.	0/0	0/0	0/0	0/0	0/0	1/1	0/0	1/1	0/0	0/0	0/0	0/0	0/0	0/0	1/1	0/0	0/0	0/0	./.	0/0	0/0	./.	0/0	0/0	0/0	0/0	0/0	./.	0/0	0/0	0/0	0/0	0/0	./.	1/1	0/1	0/0
Pv_Sal1_chr01	554594	PVX_088270	PAP2-like+protein%2C+putative	21530.6	G	T	synonymous_variant	LOW	SILENT	atC/atA	p.Ile159Ile/c.477C>A	1/1	1/1	0/0	1/1	1/1	0/0	0/0	0/0	0/0	0/0	1/1	1/1	1/1	1/1	1/1	0/0	1/1	1/1	1/1	./.	1/1	1/1	1/1	1/1	1/1	0/0	0/0	./.	0/0	1/1	1/1	1/1	1/1	1/1	1/1	0/0	0/0	./.
Pv_Sal1_chr01	555067	PVX_088270	PAP2-like+protein%2C+putative	897.12	T	A	missense_variant	MODERATE	MISSENSE	Ata/Tta	p.Ile2Leu/c.4A>T	./.	./.	0/0	0/0	0/0	0/0	0/0	0/0	0/0	0/0	0/0	0/0	0/0	0/0	0/0	0/0	0/0	0/0	0/0	./.	0/0	0/0	./.	0/0	0/0	0/0	0/0	0/0	0/0	0/0	./.	./.	0/0	0/0	./.	0/0	0/0	./.
Pv_Sal1_chr01	555228	PVX_088270	PAP2-like+protein%2C+putative	9605.7	T	G	5_prime_UTR_variant	MODIFIER		158	c.-158A>C	./.	0/0	1/1	0/0	0/0	0/0	1/1	0/0	1/1	1/1	0/0	0/0	0/0	0/0	0/0	1/1	0/0	0/0	0/0	0/0	0/0	0/0	./.	0/0	0/0	1/1	0/0	./.	./.	0/0	./.	./.	0/0	0/0	0/0	1/1	1/1	./.
Pv_Sal1_chr01	555235	PVX_088270	PAP2-like+protein%2C+putative	1677.91	C	G	5_prime_UTR_variant	MODIFIER		165	c.-165G>C	./.	0/0	1/1	0/0	0/0	0/0	0/0	0/0	0/0	0/0	0/0	0/0	0/0	0/0	0/0	0/0	0/0	0/0	0/0	./.	0/0	0/0	./.	0/0	0/0	1/1	0/0	./.	./.	0/0	./.	0/0	0/0	0/0	0/0	0/0	0/1	./.
Pv_Sal1_chr01	555245	PVX_088270	PAP2-like+protein%2C+putative	4787.04	C	T	5_prime_UTR_variant	MODIFIER		175	c.-175G>A	./.	./.	1/1	0/0	0/0	0/0	0/0	0/0	0/0	0/0	0/0	0/0	0/0	0/0	0/0	0/0	0/0	0/0	0/0	./.	0/0	0/0	0/0	0/0	0/0	1/1	0/0	./.	./.	0/0	./.	0/0	0/0	0/0	0/0	0/0	0/1	./.
Pv_Sal1_chr01	555251	PVX_088270	PAP2-like+protein%2C+putative	5366.06	C	T	5_prime_UTR_variant	MODIFIER		181	c.-181G>A	./.	./.	0/0	0/0	0/0	0/0	0/0	0/0	0/0	1/1	0/0	0/0	0/0	0/0	0/0	0/0	0/0	0/0	0/0	./.	0/0	0/0	0/0	0/0	0/0	0/0	0/0	./.	./.	0/0	./.	0/0	0/0	0/0	0/0	0/0	0/0	./.
Pv_Sal1_chr01	555253	PVX_088270	PAP2-like+protein%2C+putative	7154.39	C	T	5_prime_UTR_variant	MODIFIER		183	c.-183G>A	./.	./.	0/0	0/0	0/0	0/0	0/0	0/0	0/0	1/1	0/0	0/0	0/0	0/0	0/0	1/1	0/0	0/0	0/0	./.	0/0	0/0	0/0	0/0	0/0	0/0	0/0	./.	./.	0/0	./.	0/0	0/0	0/0	0/0	1/1	0/1	./.
Pv_Sal1_chr01	556162			1386.67	C	T	intergenic_region	MODIFIER			n.556162C>T	./.	0/0	0/0	0/0	0/0	0/0	0/0	0/0	0/0	0/0	0/0	0/0	0/0	0/0	0/0	0/0	0/0	0/0	./.	./.	0/0	0/0	./.	0/0	0/0	0/0	0/0	./.	./.	0/0	0/0	0/0	0/0	0/0	./.	1/1	0/1	./.
Pv_Sal1_chr01	556426			17032.6	A	C	intergenic_region	MODIFIER			n.556426A>C	./.	1/1	1/1	1/1	1/1	1/1	1/1	1/1	1/1	1/1	1/1	1/1	1/1	1/1	./.	1/1	1/1	1/1	1/1	./.	1/1	1/1	./.	1/1	1/1	1/1	1/1	./.	1/1	1/1	./.	1/1	1/1	1/1	./.	1/1	1/1	./.
Pv_Sal1_chr01	556844			5486.88	A	T	intergenic_region	MODIFIER			n.556844A>T	1/1	1/1	0/0	./.	1/1	0/0	1/1	0/0	1/1	1/1	./.	1/1	0/1	1/1	./.	0/0	1/1	1/1	1/1	./.	1/1	1/1	./.	1/1	1/1	0/0	0/0	./.	./.	1/1	./.	1/1	1/1	1/1	./.	0/0	0/0	./.
Pv_Sal1_chr01	557253			3860.42	G	A	intergenic_region	MODIFIER			n.557253G>A	./.	0/0	1/1	0/0	0/0	0/0	0/0	0/0	0/0	0/0	0/0	0/0	0/0	0/0	0/0	0/0	0/0	0/0	./.	0/0	0/0	0/0	0/0	0/0	0/0	1/1	0/0	./.	./.	0/0	0/0	0/0	0/0	0/0	./.	0/0	0/0	./.
Pv_Sal1_chr01	557815			7999.39	A	G	intergenic_region	MODIFIER			n.557815A>G	./.	1/1	1/1	./.	1/1	0/0	1/1	0/0	1/1	1/1	1/1	./.	1/1	1/1	1/1	1/1	./.	1/1	./.	./.	1/1	1/1	1/1	1/1	1/1	1/1	0/0	./.	./.	1/1	./.	1/1	1/1	1/1	./.	0/0	0/1	./.
Pv_Sal1_chr01	558544			6510.23	T	C	intergenic_region	MODIFIER			n.558544T>C	./.	1/1	0/0	./.	1/1	0/0	0/0	0/0	0/0	0/0	1/1	./.	1/1	1/1	1/1	0/0	1/1	1/1	./.	./.	1/1	./.	./.	1/1	1/1	0/0	0/0	./.	0/0	1/1	./.	./.	1/1	1/1	./.	0/0	0/0	./.
Pv_Sal1_chr01	558887			5744.51	G	C	intergenic_region	MODIFIER			n.558887G>C	./.	1/1	./.	./.	1/1	0/0	1/1	0/0	1/1	1/1	./.	./.	1/1	1/1	1/1	./.	1/1	1/1	1/1	./.	1/1	1/1	./.	1/1	1/1	1/1	./.	./.	./.	1/1	./.	./.	1/1	1/1	./.	0/1	0/0	./.
Pv_Sal1_chr01	558976			1293.15	G	C	intergenic_region	MODIFIER			n.558976G>C	./.	1/1	./.	./.	0/0	0/0	0/0	0/0	0/0	0/0	./.	./.	0/0	0/0	0/0	0/0	0/0	0/0	0/0	./.	0/0	0/0	./.	0/0	0/0	0/0	./.	./.	./.	1/1	./.	0/0	0/0	0/0	./.	0/0	0/0	./.
Pv_Sal1_chr01	559249	PVX_088275	hypothetical+protein%2C+conserved	528.53	G	A	synonymous_variant	LOW	SILENT	ggG/ggA	p.Gly14Gly/c.42G>A	./.	0/0	./.	./.	0/0	1/1	0/0	1/1	0/0	0/0	./.	./.	0/0	0/0	./.	0/0	./.	0/0	0/0	./.	0/0	0/0	./.	0/0	0/0	0/0	./.	./.	0/0	0/0	./.	./.	0/0	0/0	./.	0/0	0/0	./.
Pv_Sal1_chr01	559496	PVX_088275	hypothetical+protein%2C+conserved	991.52	T	C	missense_variant	MODERATE	MISSENSE	Tat/Cat	p.Tyr97His/c.289T>C	./.	./.	./.	./.	./.	1/1	./.	1/1	1/1	0/0	./.	0/0	0/0	./.	./.	1/1	./.	0/0	./.	./.	0/0	0/0	./.	0/0	0/0	1/1	./.	./.	./.	1/1	./.	./.	0/0	0/0	./.	0/0	0/0	./.
Pv_Sal1_chr01	559746	PVX_088275	hypothetical+protein%2C+conserved	504.11	C	T	missense_variant	MODERATE	MISSENSE	gCg/gTg	p.Ala180Val/c.539C>T	./.	./.	1/1	./.	0/0	0/0	0/0	0/0	0/0	0/0	./.	0/0	0/0	0/0	0/0	0/0	./.	0/0	0/0	./.	0/0	0/0	./.	0/0	0/0	1/1	./.	./.	./.	0/0	./.	0/0	0/0	0/0	./.	0/0	0/1	./.
Pv_Sal1_chr01	561207	PVX_088275	hypothetical+protein%2C+conserved	2184.88	G	A	missense_variant	MODERATE	MISSENSE	gGc/gAc	p.Gly667Asp/c.2000G>A	./.	./.	./.	./.	1/1	0/0	0/0	0/0	0/0	0/0	./.	1/1	1/1	1/1	1/1	0/0	./.	1/1	./.	./.	1/1	1/1	./.	1/1	1/1	1/1	0/0	./.	./.	0/0	./.	./.	1/1	./.	./.	0/0	0/0	0/0
Pv_Sal1_chr01	561267	PVX_088275	hypothetical+protein%2C+conserved	6512.37	A	G	missense_variant	MODERATE	MISSENSE	gAg/gGg	p.Glu687Gly/c.2060A>G	./.	./.	./.	1/1	1/1	1/1	1/1	1/1	1/1	0/0	./.	1/1	1/1	1/1	1/1	./.	./.	1/1	./.	./.	1/1	1/1	./.	1/1	1/1	1/1	0/0	./.	./.	1/1	./.	./.	1/1	1/1	./.	1/1	1/1	./.
Pv_Sal1_chr01	561288	PVX_088275	hypothetical+protein%2C+conserved	1916.37	A	G	missense_variant	MODERATE	MISSENSE	aAc/aGc	p.Asn694Ser/c.2081A>G	./.	./.	0/0	0/0	0/0	0/0	1/1	0/0	1/1	0/0	./.	0/0	0/0	0/0	0/0	0/0	0/0	0/0	./.	./.	0/0	0/0	./.	0/0	0/0	0/0	./.	./.	./.	0/0	./.	./.	0/0	0/0	./.	0/0	0/0	./.
Pv_Sal1_chr01	561295	PVX_088275	hypothetical+protein%2C+conserved	2713.5	T	G	missense_variant	MODERATE	MISSENSE	atT/atG	p.Ile696Met/c.2088T>G	./.	./.	0/0	./.	1/1	0/0	0/0	0/0	0/0	0/0	./.	1/1	1/1	1/1	1/1	0/0	1/1	./.	./.	./.	1/1	1/1	./.	1/1	1/1	0/0	./.	./.	./.	0/0	./.	./.	1/1	1/1	./.	0/0	0/0	./.
Pv_Sal1_chr01	561687	PVX_088275	hypothetical+protein%2C+conserved	565.83	G	T	missense_variant	MODERATE	MISSENSE	aGt/aTt	p.Ser827Ile/c.2480G>T	0/0	0/0	./.	./.	0/0	1/1	0/0	1/1	0/0	0/0	./.	./.	0/0	0/0	0/0	0/0	./.	0/0	0/0	./.	0/0	0/0	./.	0/0	0/0	0/0	0/0	./.	./.	0/0	./.	./.	0/0	0/0	./.	0/0	0/0	0/0
Pv_Sal1_chr01	562726			3554.44	T	C	intergenic_region	MODIFIER			n.562726T>C	./.	./.	./.	1/1	1/1	1/1	./.	1/1	1/1	./.	./.	./.	1/1	1/1	1/1	./.	1/1	0/0	./.	./.	1/1	./.	./.	./.	1/1	./.	./.	./.	./.	./.	./.	./.	1/1	./.	./.	1/1	1/1	./.
Pv_Sal1_chr01	562795			1374.55	T	C	intergenic_region	MODIFIER			n.562795T>C	./.	./.	./.	1/1	1/1	0/0	0/0	0/0	0/0	1/1	./.	./.	1/1	1/1	./.	0/0	1/1	./.	./.	./.	1/1	./.	./.	./.	1/1	0/0	./.	./.	./.	0/0	./.	./.	1/1	./.	./.	0/0	0/0	0/0
Pv_Sal1_chr01	573365	PVX_093495	hypothetical+protein%2C+conserved	585.8	G	A	missense_variant	MODERATE	MISSENSE	Gag/Aag	p.Glu243Lys/c.727G>A	./.	./.	./.	./.	./.	./.	0/0	./.	0/0	./.	./.	./.	./.	./.	./.	./.	1/1	1/1	./.	./.	./.	./.	./.	./.	./.	./.	./.	./.	./.	0/0	./.	./.	./.	./.	./.	./.	./.	./.
Pv_Sal1_chr01	575647	PVX_093495	hypothetical+protein%2C+conserved	1298.58	T	C	synonymous_variant	LOW	SILENT	caT/caC	p.His1003His/c.3009T>C	./.	./.	./.	./.	./.	./.	./.	./.	1/1	./.	./.	1/1	./.	./.	./.	./.	1/1	./.	./.	./.	./.	./.	./.	./.	./.	./.	./.	./.	./.	./.	./.	./.	./.	./.	./.	./.	1/1	1/1
Pv_Sal1_chr01	576047	PVX_093495	hypothetical+protein%2C+conserved	1090.95	C	G	missense_variant	MODERATE	MISSENSE	Cac/Gac	p.His1137Asp/c.3409C>G	./.	./.	./.	./.	1/1	0/0	0/0	./.	0/0	0/0	./.	1/1	./.	./.	./.	./.	1/1	./.	./.	./.	./.	./.	./.	./.	./.	0/0	./.	./.	./.	0/0	./.	./.	1/1	1/1	./.	./.	0/0	0/0
Pv_Sal1_chr01	577952			1342.01	C	T	intergenic_region	MODIFIER			n.577952C>T	./.	./.	./.	./.	./.	./.	0/0	0/0	0/0	1/1	./.	./.	1/1	1/1	./.	./.	1/1	1/1	./.	./.	./.	./.	./.	1/1	./.	./.	1/1	./.	./.	./.	./.	1/1	1/1	1/1	./.	./.	./.	./.
Pv_Sal1_chr01	578570	PVX_093500	gamete+release+protein%2C+putative+%28GAMER%29	1445.16	C	T	synonymous_variant	LOW	SILENT	gtG/gtA	p.Val58Val/c.174G>A	./.	./.	0/0	./.	0/0	0/0	1/1	0/0	1/1	0/0	0/0	0/0	0/0	0/0	0/0	./.	0/0	0/0	0/0	./.	0/0	./.	0/0	0/0	0/0	0/0	0/0	./.	./.	1/1	./.	0/0	0/0	0/0	./.	./.	0/0	1/1
Pv_Sal1_chr01	580467			6743.56	G	A	intergenic_region	MODIFIER			n.580467G>A	0/0	0/0	0/0	./.	0/0	0/0	0/0	0/0	0/0	0/0	./.	0/0	0/0	0/0	0/0	0/0	0/0	0/0	0/0	./.	0/0	0/0	0/0	0/0	0/0	0/0	0/0	0/0	./.	0/0	0/0	0/0	0/0	0/0	0/0	0/0	0/0	0/0
Pv_Sal1_chr01	580719			13096.1	A	G	intergenic_region	MODIFIER			n.580719A>G	1/1	1/1	1/1	0/0	0/0	0/0	0/0	0/0	0/0	0/0	0/0	0/0	0/0	0/0	0/0	1/1	0/0	0/0	0/0	./.	0/0	0/0	0/0	0/0	0/0	1/1	1/1	./.	./.	1/1	0/0	0/0	0/0	0/0	1/1	0/0	1/1	1/1
Pv_Sal1_chr01	581076			791.56	A	G	intergenic_region	MODIFIER			n.581076A>G	./.	0/0	1/1	0/0	0/0	0/0	0/0	0/0	0/0	0/0	0/0	0/0	0/0	0/0	./.	0/0	0/0	0/0	0/0	0/0	0/0	0/0	./.	0/0	0/0	1/1	0/0	./.	./.	0/0	0/0	0/0	0/0	0/0	0/0	./.	0/1	0/0
Pv_Sal1_chr01	581544	PVX_093505	hypothetical+protein%2C+conserved	1008.51	A	G	synonymous_variant	LOW	SILENT	ggT/ggC	p.Gly580Gly/c.1740T>C	1/1	0/0	0/0	0/0	0/0	0/0	1/1	0/0	1/1	0/0	0/0	0/0	0/0	0/0	./.	0/0	0/0	0/0	0/0	./.	0/0	0/0	0/0	0/0	0/0	0/0	0/0	./.	./.	0/0	./.	0/0	0/0	0/0	./.	0/0	0/0	0/0
Pv_Sal1_chr01	581887	PVX_093505	hypothetical+protein%2C+conserved	1696.73	A	C	missense_variant	MODERATE	MISSENSE	gTt/gGt	p.Val466Gly/c.1397T>G	0/0	0/0	1/1	0/0	0/0	0/0	0/0	0/0	0/0	0/0	./.	0/0	0/0	0/0	0/0	0/0	0/0	0/0	0/0	./.	0/0	./.	0/0	0/0	0/0	1/1	0/0	0/0	./.	0/0	0/0	0/0	0/0	0/0	0/0	0/0	1/1	0/0
Pv_Sal1_chr01	582185	PVX_093505	hypothetical+protein%2C+conserved	15599.9	T	C	missense_variant	MODERATE	MISSENSE	Acg/Gcg	p.Thr367Ala/c.1099A>G	./.	0/0	1/1	./.	1/1	0/0	1/1	0/0	1/1	0/0	1/1	1/1	1/1	1/1	./.	1/1	1/1	1/1	1/1	1/1	1/1	./.	./.	1/1	./.	1/1	1/1	./.	./.	0/0	./.	1/1	1/1	1/1	0/0	./.	1/1	0/0
Pv_Sal1_chr01	582383	PVX_093505	hypothetical+protein%2C+conserved	935.19	C	G	missense_variant	MODERATE	MISSENSE	Gga/Cga	p.Gly301Arg/c.901G>C	./.	0/0	0/0	0/0	0/0	0/0	1/1	0/0	1/1	0/0	0/0	0/0	0/0	0/0	./.	0/0	0/0	0/0	0/0	./.	0/0	0/0	0/0	0/0	0/0	0/0	0/0	./.	./.	0/0	./.	0/0	0/0	0/0	./.	./.	0/0	0/0
Pv_Sal1_chr01	582703	PVX_093505	hypothetical+protein%2C+conserved	13316.4	A	G	missense_variant	MODERATE	MISSENSE	cTa/cCa	p.Leu194Pro/c.581T>C	./.	./.	1/1	./.	1/1	1/1	1/1	1/1	1/1	0/0	./.	1/1	1/1	1/1	1/1	./.	1/1	1/1	1/1	./.	1/1	./.	./.	1/1	1/1	1/1	1/1	./.	./.	1/1	./.	1/1	1/1	1/1	1/1	1/1	1/1	1/1
Pv_Sal1_chr01	583275	PVX_093505	hypothetical+protein%2C+conserved	1242.43	G	A	synonymous_variant	LOW	SILENT	gcC/gcT	p.Ala3Ala/c.9C>T	./.	0/0	1/1	0/0	0/0	0/0	0/0	0/0	0/0	0/0	0/0	0/0	0/0	0/0	0/0	0/0	0/0	0/0	0/0	./.	0/0	0/0	0/0	0/0	0/0	1/1	0/0	./.	./.	0/0	0/0	0/0	0/0	0/0	0/0	0/0	1/1	0/0
Pv_Sal1_chr01	583470			24446.3	T	G	intergenic_region	MODIFIER			n.583470T>G	./.	1/1	1/1	1/1	1/1	1/1	1/1	1/1	1/1	0/0	./.	1/1	1/1	1/1	./.	1/1	1/1	1/1	1/1	./.	1/1	1/1	1/1	1/1	1/1	1/1	1/1	1/1	0/0	1/1	./.	1/1	1/1	1/1	1/1	1/1	1/1	1/1
Pv_Sal1_chr01	584457			16734.6	T	G	intergenic_region	MODIFIER			n.584457T>G	0/0	0/0	0/0	1/1	1/1	0/0	1/1	0/0	1/1	0/0	./.	1/1	1/1	1/1	./.	0/0	1/1	1/1	1/1	./.	1/1	./.	1/1	1/1	1/1	0/0	0/0	0/0	./.	0/0	./.	1/1	1/1	1/1	0/0	0/0	0/0	0/0
Pv_Sal1_chr01	585241			16727.9	C	T	intergenic_region	MODIFIER			n.585241C>T	./.	0/0	0/0	1/1	1/1	0/0	0/0	0/0	0/0	0/0	./.	1/1	1/1	1/1	./.	./.	1/1	1/1	1/1	./.	1/1	1/1	1/1	1/1	1/1	0/0	1/1	1/1	0/0	0/0	./.	1/1	1/1	1/1	0/0	0/0	0/0	0/0
Pv_Sal1_chr01	585469	PVX_093510	hypothetical+protein%2C+conserved	3745.07	C	A	5_prime_UTR_variant	MODIFIER		738	c.-738C>A	0/0	0/0	1/1	0/0	0/0	0/0	0/0	0/0	0/0	0/0	0/0	0/0	0/0	0/0	0/0	0/0	0/0	0/0	0/0	./.	0/0	0/0	0/0	0/0	0/0	1/1	0/0	0/0	0/0	0/0	0/0	0/0	0/0	0/0	0/0	0/0	1/1	0/0
Pv_Sal1_chr01	585857	PVX_093510	hypothetical+protein%2C+conserved	113003	C	A	5_prime_UTR_variant	MODIFIER		350	c.-350C>A	1/1	1/1	1/1	1/1	1/1	1/1	0/0	1/1	0/0	0/0	1/1	1/1	1/1	1/1	1/1	1/1	1/1	1/1	1/1	./.	1/1	1/1	1/1	1/1	1/1	1/1	1/1	1/1	0/0	1/1	1/1	1/1	1/1	1/1	1/1	1/1	1/1	1/1
Pv_Sal1_chr01	586041	PVX_093510	hypothetical+protein%2C+conserved	21231.7	C	G	5_prime_UTR_variant	MODIFIER		166	c.-166C>G	0/0	1/1	0/0	0/0	0/0	1/1	0/0	1/1	0/0	0/0	0/0	0/0	0/0	0/0	0/0	0/0	0/0	0/0	0/0	./.	0/0	0/0	0/0	0/0	0/0	0/0	0/0	0/0	0/0	1/1	0/0	0/0	0/0	0/0	1/1	0/0	0/0	1/1
Pv_Sal1_chr01	586077	PVX_093510	hypothetical+protein%2C+conserved	99591.8	G	A	5_prime_UTR_variant	MODIFIER		130	c.-130G>A	./.	1/1	1/1	1/1	1/1	1/1	0/0	1/1	0/0	0/0	1/1	1/1	1/1	1/1	1/1	1/1	1/1	1/1	1/1	./.	1/1	1/1	1/1	1/1	1/1	1/1	1/1	1/1	0/0	1/1	1/1	1/1	1/1	1/1	1/1	1/1	1/1	1/1
Pv_Sal1_chr01	586154	PVX_093510	hypothetical+protein%2C+conserved	133920	A	G	5_prime_UTR_variant	MODIFIER		53	c.-53A>G	1/1	1/1	1/1	1/1	1/1	1/1	1/1	1/1	1/1	1/1	1/1	1/1	1/1	1/1	1/1	1/1	1/1	1/1	1/1	./.	1/1	1/1	1/1	1/1	1/1	1/1	1/1	1/1	1/1	1/1	1/1	1/1	1/1	1/1	1/1	1/1	1/1	1/1
Pv_Sal1_chr01	586372	PVX_093510	hypothetical+protein%2C+conserved	123679	G	A	intron_variant	MODIFIER			c.128+38G>A	1/1	1/1	1/1	1/1	1/1	1/1	1/1	1/1	1/1	0/0	1/1	1/1	1/1	1/1	1/1	1/1	1/1	1/1	1/1	1/1	1/1	1/1	1/1	1/1	1/1	1/1	1/1	1/1	0/0	1/1	1/1	1/1	1/1	1/1	1/1	0/0	0/1	1/1
Pv_Sal1_chr01	586664	PVX_093510	hypothetical+protein%2C+conserved	51934.9	C	T	intron_variant	MODIFIER			c.250+39C>T	1/1	0/0	0/0	1/1	1/1	0/0	1/1	0/0	1/1	1/1	1/1	1/1	1/1	1/1	1/1	1/1	1/1	1/1	1/1	1/1	1/1	1/1	1/1	1/1	1/1	0/0	./.	1/1	./.	0/0	1/1	1/1	1/1	1/1	0/0	0/0	0/0	0/0
Pv_Sal1_chr01	587003	PVX_093510	hypothetical+protein%2C+conserved	73491.2	T	G	intron_variant	MODIFIER			c.318-37T>G	1/1	0/0	0/0	1/1	1/1	0/0	1/1	0/0	1/1	1/1	1/1	1/1	1/1	1/1	1/1	1/1	1/1	1/1	1/1	1/1	1/1	1/1	1/1	1/1	1/1	0/0	1/1	1/1	1/1	0/0	1/1	1/1	1/1	1/1	0/0	0/0	0/0	0/0
Pv_Sal1_chr01	587402	PVX_093510	hypothetical+protein%2C+conserved	1245.9	C	G	intron_variant	MODIFIER			c.519+25C>G	0/0	0/0	0/0	0/0	0/0	0/0	0/0	0/0	0/0	0/0	0/0	0/0	0/0	0/0	0/0	0/0	0/0	0/0	0/0	0/0	0/0	0/0	0/0	0/0	0/0	0/0	0/0	0/0	0/0	0/0	0/0	0/0	0/0	0/0	0/0	0/0	0/0	0/0
Pv_Sal1_chr01	587884	PVX_093510	hypothetical+protein%2C+conserved	3719.62	G	A	intron_variant	MODIFIER			c.595-59G>A	0/0	1/1	1/1	0/0	0/0	1/1	0/0	1/1	0/0	0/0	0/0	0/0	0/0	0/0	0/0	./.	0/0	0/0	0/0	0/0	0/0	0/0	0/0	0/0	0/0	1/1	./.	0/0	./.	1/1	0/0	0/0	0/0	0/0	1/1	0/0	0/1	1/1
Pv_Sal1_chr01	588029	PVX_093510	hypothetical+protein%2C+conserved	2442.13	G	A	synonymous_variant	LOW	SILENT	aaG/aaA	p.Lys227Lys/c.681G>A	1/1	0/0	0/0	0/0	0/0	0/0	0/0	0/0	0/0	0/0	0/0	0/0	0/0	0/0	0/0	0/0	0/0	0/0	0/0	0/0	0/0	0/0	0/0	0/0	0/0	0/0	0/0	1/1	0/0	0/0	0/0	0/0	0/0	0/0	0/0	0/0	0/0	0/0
Pv_Sal1_chr01	588209	PVX_093510	hypothetical+protein%2C+conserved	24074.5	T	G	3_prime_UTR_variant	MODIFIER		129	c.*129T>G	1/1	0/0	0/0	0/0	0/0	0/0	0/0	0/0	0/0	0/0	0/0	0/0	0/0	0/0	0/0	0/0	0/0	0/0	0/0	0/0	0/0	0/0	0/0	0/0	0/0	0/0	./.	1/1	0/0	0/0	0/0	0/0	0/0	0/0	0/0	1/1	0/1	0/0
Pv_Sal1_chr01	589109			21499.2	T	C	intergenic_region	MODIFIER			n.589109T>C	0/0	1/1	0/0	0/0	0/0	1/1	0/0	1/1	0/0	1/1	0/0	0/0	0/0	0/0	0/0	0/0	0/0	0/0	0/0	0/0	0/0	0/0	0/0	0/0	0/0	0/0	0/0	0/0	1/1	1/1	0/0	0/0	0/0	0/0	1/1	1/1	0/1	1/1
Pv_Sal1_chr01	589212			21104.3	A	T	intergenic_region	MODIFIER			n.589212A>T	./.	1/1	1/1	0/0	0/0	1/1	0/0	1/1	0/0	1/1	0/0	0/0	0/0	0/0	0/0	0/0	0/0	0/0	0/0	0/0	0/0	0/0	0/0	0/0	0/0	1/1	0/0	1/1	1/1	1/1	0/0	0/0	0/0	0/0	1/1	1/1	1/1	1/1
Pv_Sal1_chr01	589457			42027	T	C	intergenic_region	MODIFIER			n.589457T>C	0/0	0/0	1/1	1/1	1/1	0/0	0/0	0/0	0/0	1/1	1/1	1/1	1/1	1/1	1/1	0/0	1/1	1/1	1/1	1/1	1/1	1/1	1/1	1/1	1/1	1/1	0/0	0/0	1/1	0/0	1/1	1/1	1/1	1/1	0/0	0/0	0/1	0/0
Pv_Sal1_chr01	589495			47339	A	G	intergenic_region	MODIFIER			n.589495A>G	0/0	0/0	1/1	1/1	1/1	0/0	0/0	0/0	0/0	1/1	1/1	1/1	1/1	1/1	1/1	0/0	1/1	1/1	1/1	1/1	1/1	1/1	1/1	1/1	1/1	1/1	0/0	0/0	./.	0/0	1/1	1/1	1/1	1/1	0/0	1/1	1/1	0/0
Pv_Sal1_chr01	589668			4713.24	G	A	intergenic_region	MODIFIER			n.589668G>A	0/0	0/0	1/1	0/0	0/0	0/0	0/0	0/0	0/0	0/0	0/0	0/0	0/0	0/0	0/0	0/0	0/0	0/0	0/0	0/0	0/0	0/0	0/0	0/0	0/0	1/1	0/0	0/0	0/0	0/0	0/0	0/0	0/0	0/0	0/0	0/0	0/1	0/0
Pv_Sal1_chr01	589915			7169.07	C	A	intergenic_region	MODIFIER			n.589915C>A	0/0	0/0	0/0	1/1	1/1	0/0	0/0	0/0	0/0	0/0	1/1	1/1	0/1	1/1	./.	./.	1/1	1/1	1/1	./.	1/1	1/1	1/1	1/1	1/1	0/0	0/0	0/0	0/0	0/0	1/1	./.	1/1	1/1	0/0	0/0	0/0	0/0
Pv_Sal1_chr01	590041			9111.46	G	A	intergenic_region	MODIFIER			n.590041G>A	0/0	0/0	0/0	0/0	0/0	0/0	0/0	0/0	0/0	0/0	0/0	0/0	0/0	0/0	0/0	./.	0/0	0/0	0/0	0/0	0/0	0/0	0/0	0/0	0/0	0/0	0/0	0/0	0/0	0/0	0/0	0/0	0/0	0/0	0/0	0/0	0/0	0/0
Pv_Sal1_chr01	590115			894.8	A	C	intergenic_region	MODIFIER			n.590115A>C	./.	0/0	0/0	0/0	0/0	0/0	0/0	0/0	0/0	1/1	0/0	0/0	0/0	0/0	0/0	0/0	0/0	0/0	0/0	0/0	0/0	0/0	0/0	0/0	0/0	0/0	0/0	0/0	1/1	0/0	0/0	0/0	0/0	0/0	0/0	0/0	0/0	0/0
Pv_Sal1_chr01	590275			30860.8	T	C	intergenic_region	MODIFIER			n.590275T>C	0/0	0/0	0/0	1/1	1/1	0/0	0/0	0/0	0/0	0/0	1/1	1/1	1/1	1/1	1/1	0/0	1/1	1/1	1/1	./.	1/1	1/1	1/1	1/1	1/1	0/0	0/0	0/0	0/0	0/0	1/1	1/1	1/1	1/1	0/0	0/0	0/0	0/0
Pv_Sal1_chr01	590417			556.38	T	A	intergenic_region	MODIFIER			n.590417T>A	0/0	0/0	0/0	0/0	0/0	0/0	0/0	0/0	0/0	1/1	0/0	0/0	0/0	0/0	0/0	0/0	0/0	0/0	0/0	./.	0/0	0/0	./.	0/0	0/0	0/0	0/0	0/0	1/1	0/0	0/0	0/0	0/0	0/0	0/0	0/0	0/0	0/0
Pv_Sal1_chr01	590555	PVX_093515	GTPase-activating+protein%2C+putative	30034.4	A	C	missense_variant	MODERATE	MISSENSE	Aag/Cag	p.Lys14Gln/c.40A>C	0/0	1/1	0/0	0/0	0/0	1/1	0/0	1/1	0/0	1/1	0/0	0/0	0/0	0/0	0/0	./.	0/0	0/0	0/0	0/0	0/0	0/0	./.	0/0	0/0	0/0	0/0	0/0	1/1	1/1	0/0	0/0	0/0	0/0	1/1	0/0	0/0	1/1
Pv_Sal1_chr01	591375	PVX_093515	GTPase-activating+protein%2C+putative	856.55	G	A	missense_variant	MODERATE	MISSENSE	aGc/aAc	p.Ser287Asn/c.860G>A	0/0	0/0	0/0	0/0	0/0	0/0	0/0	0/0	0/0	0/0	0/0	0/0	0/0	0/0	0/0	0/0	0/0	0/0	0/0	0/0	0/0	0/1	0/0	0/0	0/0	0/0	./.	0/0	0/0	0/0	0/0	0/0	0/0	0/0	0/0	0/0	0/0	0/0
Pv_Sal1_chr01	591501	PVX_093515	GTPase-activating+protein%2C+putative	17895.3	G	A	missense_variant	MODERATE	MISSENSE	cGc/cAc	p.Arg329His/c.986G>A	0/0	0/0	0/0	0/0	0/0	0/0	0/0	0/0	0/0	0/0	0/0	0/0	0/0	0/0	0/0	./.	0/0	0/0	0/0	0/0	0/0	0/0	0/0	0/0	0/0	0/0	0/0	0/0	0/0	0/0	0/0	0/0	0/0	0/0	0/0	0/0	0/0	0/0
Pv_Sal1_chr01	591504	PVX_093515	GTPase-activating+protein%2C+putative	1555.22	C	T	missense_variant	MODERATE	MISSENSE	gCc/gTc	p.Ala330Val/c.989C>T	0/0	0/0	0/0	0/0	0/0	0/0	0/0	0/0	0/0	1/1	0/0	0/0	0/0	0/0	0/0	./.	0/0	0/0	0/0	0/0	0/0	0/0	0/0	0/0	0/0	0/0	0/0	0/0	1/1	0/0	0/0	0/0	0/0	0/0	0/0	0/0	0/0	0/0
Pv_Sal1_chr01	591904	PVX_093515	GTPase-activating+protein%2C+putative	79594.1	T	C	synonymous_variant	LOW	SILENT	ttT/ttC	p.Phe463Phe/c.1389T>C	./.	0/0	0/0	0/0	0/0	0/0	1/1	0/0	1/1	1/1	0/0	0/0	0/0	0/0	0/0	./.	0/0	0/0	0/0	0/0	0/0	0/0	0/0	0/0	0/0	0/0	0/0	0/0	1/1	0/0	0/0	0/0	0/0	0/0	0/0	0/0	0/0	0/0
Pv_Sal1_chr01	591929			873.47	G	A	intergenic_region	MODIFIER			n.591929G>A	./.	0/0	0/0	0/0	0/0	0/0	0/0	0/0	0/0	0/0	0/0	0/0	0/0	0/0	0/0	./.	0/0	0/0	0/0	0/0	0/0	0/0	0/0	0/0	0/0	0/0	0/0	0/0	0/0	0/0	0/0	0/0	0/0	0/0	0/0	0/0	0/0	0/0
Pv_Sal1_chr01	591941			27665.9	C	T	intergenic_region	MODIFIER			n.591941C>T	./.	0/0	0/0	0/0	0/0	0/0	1/1	0/0	1/1	0/0	0/0	0/0	0/0	0/0	0/0	./.	0/0	0/0	0/0	0/0	0/0	0/0	0/0	0/0	0/0	0/0	0/0	0/0	0/0	0/0	0/0	0/0	0/0	0/0	0/0	0/0	0/0	0/0
Pv_Sal1_chr01	592214			30499.5	C	T	intergenic_region	MODIFIER			n.592214C>T	0/0	0/0	0/0	1/1	1/1	1/1	0/0	1/1	0/0	0/0	1/1	1/1	1/1	1/1	1/1	./.	1/1	1/1	1/1	./.	1/1	1/1	1/1	1/1	1/1	0/0	0/0	0/0	0/0	0/0	1/1	1/1	1/1	1/1	0/0	0/0	0/0	0/0
Pv_Sal1_chr01	592680	PVX_093520	cyclophilin%2C+putative%2Cpeptidyl-prolyl+cis-trans+isomerase+precursor%2C+putative	2852.12	G	A	synonymous_variant	LOW	SILENT	agC/agT	p.Ser229Ser/c.687C>T	./.	0/0	1/1	0/0	0/0	0/0	0/0	0/0	0/0	0/0	0/0	0/0	0/0	0/0	0/0	./.	0/0	0/0	0/0	0/0	0/0	0/0	0/0	0/0	0/0	1/1	./.	0/0	./.	0/0	0/0	0/0	0/0	0/0	0/0	0/0	0/1	0/0
Pv_Sal1_chr01	593496			12549.2	G	T	intergenic_region	MODIFIER			n.593496G>T	./.	0/0	1/1	./.	1/1	1/1	0/0	1/1	0/0	0/0	1/1	1/1	1/1	1/1	./.	./.	1/1	1/1	1/1	1/1	1/1	1/1	./.	1/1	1/1	1/1	./.	0/0	./.	0/0	./.	1/1	1/1	1/1	0/0	./.	0/1	./.
Pv_Sal1_chr01	594435	PVX_093525	hypothetical+protein	1680.35	C	T	5_prime_UTR_variant	MODIFIER		132	c.-132C>T	0/0	0/0	0/0	./.	0/0	1/1	0/0	1/1	0/0	0/0	0/0	0/0	0/0	0/0	0/0	./.	0/0	0/0	0/0	0/0	0/0	0/0	0/0	0/0	0/0	0/0	./.	0/0	./.	0/0	./.	0/0	0/0	0/0	0/0	0/0	0/0	0/0
Pv_Sal1_chr01	594492	PVX_093525	hypothetical+protein	1434.23	C	A	5_prime_UTR_variant	MODIFIER		75	c.-75C>A	0/0	0/0	0/0	./.	0/0	0/0	0/0	0/0	0/0	0/0	0/0	0/0	0/0	0/0	0/0	./.	0/0	0/0	0/0	0/0	0/0	0/0	0/0	0/0	0/0	0/0	./.	0/0	./.	0/0	./.	0/0	0/0	0/0	0/0	0/0	0/0	./.
Pv_Sal1_chr01	594672	PVX_093525	hypothetical+protein	1138.21	A	G	missense_variant	MODERATE	MISSENSE	Agt/Ggt	p.Ser36Gly/c.106A>G	0/0	0/0	0/0	0/0	0/0	0/0	1/1	0/0	1/1	0/0	0/0	0/0	0/0	0/0	0/0	./.	0/0	0/0	0/0	0/0	0/0	0/0	./.	0/0	0/0	0/0	./.	0/0	./.	0/0	0/0	0/0	0/0	0/0	./.	0/0	0/0	0/0
Pv_Sal1_chr01	595014	PVX_093525	hypothetical+protein	43793	T	C	missense_variant	MODERATE	MISSENSE	Tgc/Cgc	p.Cys150Arg/c.448T>C	./.	0/0	0/0	./.	1/1	0/0	1/1	0/0	1/1	0/0	1/1	1/1	1/1	1/1	1/1	./.	1/1	1/1	1/1	./.	1/1	1/1	1/1	1/1	1/1	0/0	./.	0/0	0/0	0/0	1/1	1/1	1/1	1/1	./.	1/1	0/0	./.
Pv_Sal1_chr01	595133	PVX_093525	hypothetical+protein	1275.51	C	A	synonymous_variant	LOW	SILENT	acC/acA	p.Thr189Thr/c.567C>A	0/0	1/1	0/0	./.	0/0	0/0	0/0	0/0	0/0	0/0	0/0	0/0	0/0	0/0	0/0	./.	0/0	0/0	0/0	./.	0/0	0/0	0/0	0/0	0/0	0/0	./.	0/0	./.	1/1	0/0	0/0	0/0	0/0	./.	0/0	0/0	./.
Pv_Sal1_chr01	595437	PVX_093525	hypothetical+protein	33508.8	A	G	missense_variant	MODERATE	MISSENSE	Atc/Gtc	p.Ile291Val/c.871A>G	./.	0/0	0/0	./.	1/1	1/1	0/0	1/1	0/0	0/0	./.	1/1	1/1	1/1	1/1	./.	1/1	1/1	1/1	./.	1/1	1/1	1/1	1/1	1/1	0/0	./.	1/1	./.	0/0	./.	1/1	1/1	1/1	./.	1/1	0/0	0/0
Pv_Sal1_chr01	596007	PVX_093525	hypothetical+protein	3029.05	G	A	missense_variant	MODERATE	MISSENSE	Ggt/Agt	p.Gly481Ser/c.1441G>A	0/0	0/0	0/0	0/0	0/0	0/0	1/1	0/0	1/1	0/0	0/0	0/0	0/0	0/0	0/0	./.	0/0	0/0	0/0	./.	0/0	0/0	./.	0/0	0/0	0/0	./.	0/0	0/0	0/0	0/0	0/0	0/0	0/0	./.	./.	0/0	./.
Pv_Sal1_chr01	596151	PVX_093525	hypothetical+protein	3692.56	G	A	missense_variant	MODERATE	MISSENSE	Gat/Aat	p.Asp529Asn/c.1585G>A	0/0	0/0	1/1	0/0	0/0	0/0	0/0	0/0	0/0	0/0	./.	0/0	0/0	0/0	0/0	./.	0/0	0/0	0/0	./.	0/0	0/0	0/0	0/0	0/0	1/1	./.	0/0	0/0	0/0	./.	0/0	0/0	0/0	./.	0/0	1/1	0/0
Pv_Sal1_chr01	596291	PVX_093525	hypothetical+protein	7971.7	G	A	synonymous_variant	LOW	SILENT	gaG/gaA	p.Glu575Glu/c.1725G>A	1/1	0/0	0/0	./.	0/0	0/0	1/1	0/0	1/1	0/0	./.	0/0	0/0	0/0	0/0	./.	0/0	0/0	0/0	./.	0/0	0/0	0/0	0/0	0/0	0/0	0/0	1/1	0/0	0/0	0/0	0/0	0/0	0/0	./.	0/0	0/0	./.
Pv_Sal1_chr01	596446	PVX_093525	hypothetical+protein	598.77	C	T	missense_variant	MODERATE	MISSENSE	gCa/gTa	p.Ala627Val/c.1880C>T	0/0	0/0	0/0	./.	0/0	0/0	0/0	0/0	0/0	0/0	0/0	0/0	0/0	0/0	0/0	./.	0/0	0/0	0/0	./.	0/0	0/0	0/0	0/0	0/0	0/0	./.	0/0	0/0	0/0	./.	0/0	0/0	0/0	./.	0/0	0/0	0/0
Pv_Sal1_chr01	596618	PVX_093525	hypothetical+protein	7269.84	C	T	synonymous_variant	LOW	SILENT	taC/taT	p.Tyr684Tyr/c.2052C>T	1/1	0/0	0/0	./.	0/0	0/0	0/0	0/0	0/0	0/0	0/0	0/0	0/0	0/0	0/0	./.	0/0	0/0	0/0	./.	0/0	0/0	0/0	0/0	0/0	0/0	0/0	1/1	0/0	0/0	./.	0/0	0/0	0/0	./.	0/0	0/0	./.
Pv_Sal1_chr01	596841	PVX_093525	hypothetical+protein	61642.9	A	G	missense_variant	MODERATE	MISSENSE	Aca/Gca	p.Thr759Ala/c.2275A>G	1/1	1/1	1/1	1/1	1/1	1/1	0/0	1/1	0/0	1/1	./.	1/1	1/1	1/1	1/1	./.	1/1	1/1	1/1	./.	1/1	1/1	1/1	1/1	1/1	1/1	./.	1/1	./.	1/1	./.	1/1	1/1	1/1	./.	1/1	1/1	./.
Pv_Sal1_chr01	597437	PVX_093525	hypothetical+protein	2765.75	C	G	synonymous_variant	LOW	SILENT	ctC/ctG	p.Leu957Leu/c.2871C>G	0/0	0/0	0/0	./.	0/0	0/0	1/1	0/0	1/1	0/0	0/0	0/0	0/0	0/0	0/0	./.	0/0	0/0	0/0	./.	0/0	0/0	0/0	0/0	0/0	0/0	0/0	0/0	0/0	0/0	./.	0/0	0/0	0/0	./.	0/0	0/0	./.
Pv_Sal1_chr01	597734	PVX_093525	hypothetical+protein	45518.6	A	G	synonymous_variant	LOW	SILENT	gaA/gaG	p.Glu1056Glu/c.3168A>G	1/1	1/1	1/1	./.	1/1	1/1	1/1	1/1	1/1	1/1	./.	1/1	1/1	1/1	1/1	./.	1/1	1/1	1/1	./.	1/1	1/1	./.	1/1	1/1	1/1	./.	1/1	1/1	1/1	./.	1/1	1/1	1/1	./.	1/1	1/1	./.
Pv_Sal1_chr01	597915	PVX_093525	hypothetical+protein	3319.09	C	T	missense_variant	MODERATE	MISSENSE	Cct/Tct	p.Pro1117Ser/c.3349C>T	0/0	0/0	0/0	./.	0/0	1/1	0/0	1/1	0/0	0/0	0/0	0/0	0/0	0/0	0/0	./.	0/0	0/0	0/0	./.	0/0	0/0	0/0	0/0	0/0	0/0	./.	0/0	./.	0/0	./.	0/0	0/0	0/0	./.	0/0	0/0	./.
Pv_Sal1_chr01	598067	PVX_093525	hypothetical+protein	34100.1	G	A	synonymous_variant	LOW	SILENT	gtG/gtA	p.Val1167Val/c.3501G>A	0/0	1/1	1/1	./.	1/1	0/0	0/0	0/0	0/0	1/1	./.	1/1	1/1	1/1	1/1	0/0	1/1	1/1	1/1	./.	1/1	1/1	./.	1/1	1/1	1/1	./.	0/0	./.	1/1	./.	1/1	1/1	1/1	./.	1/1	1/1	./.
Pv_Sal1_chr01	598217	PVX_093525	hypothetical+protein	2947.94	G	C	missense_variant	MODERATE	MISSENSE	gaG/gaC	p.Glu1217Asp/c.3651G>C	0/0	0/0	0/0	./.	0/0	0/0	0/0	0/0	0/0	0/0	0/0	0/0	0/0	0/0	0/0	./.	0/0	0/0	0/0	0/0	0/0	0/0	./.	0/0	0/0	0/0	0/0	0/0	0/0	0/0	./.	0/0	0/0	0/0	./.	./.	0/0	./.
Pv_Sal1_chr01	598894	PVX_093525	hypothetical+protein	27939.1	G	A	missense_variant	MODERATE	MISSENSE	gGt/gAt	p.Gly1443Asp/c.4328G>A	0/0	1/1	0/0	./.	0/0	0/0	0/0	0/0	0/0	0/0	0/0	0/0	0/0	0/0	0/0	./.	0/0	0/0	0/0	0/0	0/0	0/0	./.	0/0	0/0	0/0	0/0	0/0	0/0	1/1	0/0	0/0	0/0	0/0	./.	0/0	0/0	./.
Pv_Sal1_chr01	598932	PVX_093525	hypothetical+protein	89615.7	G	C	missense_variant	MODERATE	MISSENSE	Gac/Cac	p.Asp1456His/c.4366G>C	./.	1/1	1/1	./.	1/1	1/1	1/1	1/1	1/1	1/1	1/1	1/1	1/1	1/1	1/1	./.	1/1	1/1	1/1	./.	1/1	1/1	./.	1/1	1/1	1/1	./.	1/1	1/1	1/1	1/1	1/1	1/1	1/1	1/1	1/1	1/1	./.
Pv_Sal1_chr01	599629	PVX_093525	hypothetical+protein	103590	A	C,T	missense_variant	MODERATE	MISSENSE	gAg/gCg	p.Glu1688Ala/c.5063A>C	./.	1/1	0/0	./.	1/1	1/1	1/1	1/1	1/1	0/0	1/1	1/1	1/1	1/1	1/1	./.	1/1	1/1	1/1	./.	1/1	1/1	1/1	1/1	1/1	0/0	1/1	1/1	0/0	1/1	1/1	1/1	1/1	1/1	./.	1/1	0/0	./.
Pv_Sal1_chr01	600272	PVX_093525	hypothetical+protein	103187	C	T	synonymous_variant	LOW	SILENT	acC/acT	p.Thr1902Thr/c.5706C>T	1/1	1/1	0/0	./.	1/1	1/1	1/1	1/1	1/1	0/0	1/1	1/1	1/1	1/1	1/1	./.	1/1	1/1	1/1	./.	1/1	1/1	./.	1/1	1/1	0/0	./.	./.	0/0	1/1	1/1	1/1	1/1	1/1	./.	./.	0/0	./.
Pv_Sal1_chr01	600361	PVX_093525	hypothetical+protein	37894.2	C	T	missense_variant	MODERATE	MISSENSE	cCa/cTa	p.Pro1932Leu/c.5795C>T	0/0	0/0	0/0	1/1	1/1	0/0	0/0	0/0	0/0	0/0	1/1	1/1	1/1	1/1	1/1	0/0	1/1	1/1	1/1	./.	1/1	1/1	./.	1/1	1/1	0/0	0/0	./.	0/0	0/0	1/1	1/1	1/1	1/1	./.	0/0	0/0	0/0
Pv_Sal1_chr01	600767			1745.81	T	A	intergenic_region	MODIFIER			n.600767T>A	0/0	0/0	0/0	0/0	0/0	0/0	0/0	0/0	0/0	0/0	0/0	0/0	0/0	0/0	0/0	./.	0/0	0/0	0/0	./.	0/0	0/0	0/0	0/0	0/0	0/0	0/0	./.	0/0	0/0	0/0	0/0	0/0	0/0	./.	0/0	0/0	./.
Pv_Sal1_chr01	600787			1754.18	G	A	intergenic_region	MODIFIER			n.600787G>A	0/0	0/0	0/0	0/0	0/0	0/0	0/0	0/0	0/0	0/0	0/0	0/0	0/0	0/0	0/0	./.	0/0	0/0	0/0	./.	0/0	0/0	0/0	0/0	0/0	0/0	./.	./.	0/0	0/0	0/0	0/0	0/0	0/0	./.	0/0	0/0	./.
Pv_Sal1_chr01	601183			7434.35	T	A	intergenic_region	MODIFIER			n.601183T>A	./.	0/0	0/0	./.	0/0	1/1	0/0	1/1	0/0	0/0	./.	0/0	0/0	0/0	0/0	./.	0/0	0/0	0/0	./.	0/0	0/0	./.	0/0	0/0	0/0	./.	./.	0/0	0/0	./.	0/0	0/0	0/0	./.	./.	0/0	./.
Pv_Sal1_chr01	601186			7432.3	C	T	intergenic_region	MODIFIER			n.601186C>T	./.	0/0	0/0	./.	0/0	1/1	0/0	1/1	0/0	0/0	0/0	0/0	0/0	0/0	0/0	0/0	0/0	0/0	0/0	./.	0/0	0/0	./.	0/0	0/0	0/0	./.	./.	0/0	0/0	./.	0/0	0/0	0/0	./.	./.	0/0	0/0
Pv_Sal1_chr01	603591	PVX_093530	pseudouridylate+synthase+1%2C+putative	135913	C	A	missense_variant	MODERATE	MISSENSE	gaC/gaA	p.Asp478Glu/c.1434C>A	./.	0/0	0/0	1/1	1/1	1/1	0/0	1/1	0/0	1/1	1/1	1/1	1/1	1/1	1/1	1/1	1/1	1/1	1/1	./.	1/1	1/1	1/1	1/1	1/1	0/0	./.	./.	1/1	0/0	1/1	1/1	1/1	1/1	0/0	1/1	0/0	0/0
Pv_Sal1_chr01	603592	PVX_093530	pseudouridylate+synthase+1%2C+putative	135885	C	T	missense_variant	MODERATE	MISSENSE	Cac/Tac	p.His479Tyr/c.1435C>T	./.	0/0	0/0	1/1	1/1	1/1	0/0	1/1	0/0	1/1	1/1	1/1	1/1	1/1	1/1	1/1	1/1	1/1	1/1	./.	1/1	1/1	1/1	1/1	1/1	0/0	./.	./.	1/1	0/0	1/1	1/1	1/1	1/1	0/0	1/1	0/0	0/0
Pv_Sal1_chr01	604215			11611.5	C	T	intergenic_region	MODIFIER			n.604215C>T	0/0	0/0	0/0	./.	0/0	1/1	0/0	1/1	0/0	0/0	0/0	0/0	0/0	0/0	0/0	0/0	0/0	0/0	0/0	./.	0/0	0/0	0/0	0/0	0/0	0/0	./.	./.	0/0	0/0	0/0	0/0	0/0	0/0	./.	0/0	0/0	0/0
Pv_Sal1_chr01	604372			90891.5	G	A	intergenic_region	MODIFIER			n.604372G>A	0/0	0/0	0/0	0/0	0/0	1/1	0/0	1/1	0/0	0/0	0/0	0/0	0/0	0/0	0/0	0/0	0/0	0/0	0/0	./.	0/0	0/0	0/0	0/0	0/0	0/0	./.	./.	0/0	0/0	0/0	0/0	0/0	0/0	0/0	0/0	0/0	0/0
Pv_Sal1_chr01	604501			117982	C	T,*	intergenic_region	MODIFIER			n.604501C>T	./.	0/0	0/0	0/0	0/0	1/1	2/2	./.	2/2	0/0	0/0	0/0	0/0	0/0	0/0	./.	0/0	0/0	0/0	./.	0/0	0/0	0/0	0/0	0/0	0/0	./.	./.	0/0	0/0	0/0	0/0	0/0	0/0	0/0	0/0	0/0	0/0
Pv_Sal1_chr01	605207	PVX_093535	hypothetical+protein%2C+conserved	82957.5	T	G	missense_variant	MODERATE	MISSENSE	aaA/aaC	p.Lys4895Asn/c.14685A>C	./.	1/1	1/1	./.	1/1	1/1	1/1	1/1	1/1	1/1	1/1	1/1	1/1	1/1	./.	./.	1/1	1/1	1/1	./.	1/1	1/1	1/1	1/1	1/1	1/1	./.	./.	1/1	1/1	./.	1/1	1/1	1/1	./.	1/1	1/1	1/1
Pv_Sal1_chr01	605333	PVX_093535	hypothetical+protein%2C+conserved	5812.75	G	A	synonymous_variant	LOW	SILENT	tgC/tgT	p.Cys4853Cys/c.14559C>T	0/0	0/0	0/0	./.	0/0	1/1	0/0	1/1	0/0	0/0	0/0	0/0	0/0	0/0	0/0	./.	0/0	0/0	0/0	./.	0/0	0/0	0/0	0/0	0/0	0/0	./.	0/0	0/0	0/0	0/0	0/0	0/0	0/0	./.	0/0	0/0	./.
Pv_Sal1_chr01	606656	PVX_093535	hypothetical+protein%2C+conserved	880.71	T	C	synonymous_variant	LOW	SILENT	ggA/ggG	p.Gly4463Gly/c.13389A>G	0/0	0/0	0/0	0/0	0/0	0/0	0/0	0/0	0/0	0/0	0/0	0/0	0/0	0/0	0/0	1/1	0/0	0/0	0/0	./.	0/0	0/0	0/0	0/0	0/0	0/0	./.	./.	0/0	0/0	0/0	0/0	0/0	0/0	0/0	0/0	0/0	0/0
Pv_Sal1_chr01	606723	PVX_093535	hypothetical+protein%2C+conserved	3343.82	C	T	missense_variant	MODERATE	MISSENSE	cGg/cAg	p.Arg4441Gln/c.13322G>A	0/0	./.	0/0	0/0	0/0	0/0	0/0	0/0	0/0	0/0	0/0	0/0	0/0	0/0	0/0	0/0	0/0	0/0	0/0	./.	0/0	0/0	0/0	0/0	0/0	0/0	./.	0/0	0/0	0/0	0/0	0/0	0/0	0/0	0/0	0/0	0/0	0/0
Pv_Sal1_chr01	606902	PVX_093535	hypothetical+protein%2C+conserved	18373.9	C	G	synonymous_variant	LOW	SILENT	gtG/gtC	p.Val4381Val/c.13143G>C	./.	./.	0/0	0/0	0/0	0/0	1/1	0/0	1/1	0/0	0/0	0/0	0/0	0/0	0/0	1/1	0/0	0/0	0/0	./.	0/0	0/0	0/0	0/0	0/0	0/0	0/0	./.	0/0	1/1	0/0	0/0	0/0	0/0	./.	0/0	0/0	1/1
Pv_Sal1_chr01	607047	PVX_093535	hypothetical+protein%2C+conserved	2031.99	C	A	missense_variant	MODERATE	MISSENSE	gGa/gTa	p.Gly4333Val/c.12998G>T	./.	./.	0/0	./.	0/0	1/1	0/0	1/1	0/0	1/1	0/0	0/0	0/0	0/0	./.	0/0	0/0	0/0	0/0	./.	0/0	0/0	0/0	0/0	./.	0/0	./.	./.	1/1	0/0	0/0	0/0	0/0	0/0	0/0	0/0	0/0	./.
Pv_Sal1_chr01	607081	PVX_093535	hypothetical+protein%2C+conserved	9408.61	A	T	missense_variant	MODERATE	MISSENSE	Ttg/Atg	p.Leu4322Met/c.12964T>A	./.	./.	0/0	./.	0/0	0/0	1/1	0/0	1/1	0/0	0/0	0/0	0/0	0/0	0/0	1/1	0/0	0/0	0/0	./.	0/0	0/0	0/0	0/0	./.	0/0	./.	./.	0/0	1/1	0/0	0/0	0/0	0/0	./.	1/1	0/0	./.
Pv_Sal1_chr01	607118	PVX_093535	hypothetical+protein%2C+conserved	2702.67	G	T	synonymous_variant	LOW	SILENT	ggC/ggA	p.Gly4309Gly/c.12927C>A	./.	./.	0/0	./.	0/0	1/1	0/0	1/1	0/0	1/1	0/0	0/0	0/0	0/0	0/0	0/0	0/0	0/0	0/0	./.	0/0	0/0	0/0	0/0	./.	0/0	./.	./.	1/1	0/0	0/0	0/0	0/0	0/0	./.	0/0	0/0	0/0
Pv_Sal1_chr01	607889	PVX_093535	hypothetical+protein%2C+conserved	659.85	C	T	synonymous_variant	LOW	SILENT	aaG/aaA	p.Lys4052Lys/c.12156G>A	./.	0/0	0/1	0/0	0/0	0/0	0/0	0/0	0/0	0/0	0/0	0/0	0/0	0/0	0/0	0/0	0/0	0/0	0/0	./.	0/0	0/0	0/0	0/0	0/0	0/0	0/0	./.	0/0	0/0	0/0	0/0	0/0	0/0	0/0	1/1	0/0	./.
Pv_Sal1_chr01	608189	PVX_093535	hypothetical+protein%2C+conserved	879.79	T	G,A	missense_variant	MODERATE	MISSENSE	aaA/aaC	p.Lys3952Asn/c.11856A>C	./.	./.	0/0	0/0	0/0	0/1	0/0	0/0	0/0	0/2	0/0	0/0	0/0	0/0	0/0	0/0	0/0	0/1	0/0	./.	0/0	0/0	0/0	0/0	0/0	0/0	./.	0/0	0/2	0/0	./.	0/0	0/0	0/0	0/0	0/0	0/0	./.
Pv_Sal1_chr01	608195	PVX_093535	hypothetical+protein%2C+conserved	523.95	T	G,A	missense_variant	MODERATE	MISSENSE	aaA/aaC	p.Lys3950Asn/c.11850A>C	./.	./.	0/0	./.	0/0	0/1	0/0	0/0	0/0	0/2	0/0	0/0	0/0	0/0	./.	0/0	0/0	0/1	0/0	./.	0/0	0/0	0/0	0/0	0/0	0/0	./.	0/0	0/2	0/0	./.	0/0	0/0	0/0	0/0	0/0	0/0	./.
Pv_Sal1_chr01	608396	PVX_093535	hypothetical+protein%2C+conserved	12776.8	G	C	missense_variant	MODERATE	MISSENSE	aaC/aaG	p.Asn3883Lys/c.11649C>G	0/0	./.	0/0	0/0	0/0	0/0	1/1	0/0	1/1	1/1	0/0	0/0	0/0	0/0	0/0	./.	0/0	0/0	0/0	./.	0/0	0/0	0/0	0/0	0/0	0/0	0/0	./.	1/1	1/1	0/0	0/0	0/0	0/0	./.	0/0	0/0	1/1
Pv_Sal1_chr01	608439	PVX_093535	hypothetical+protein%2C+conserved	2256.3	C	A	missense_variant	MODERATE	MISSENSE	aGt/aTt	p.Ser3869Ile/c.11606G>T	./.	./.	0/0	0/0	0/0	0/0	0/0	0/0	0/0	1/1	0/0	0/0	0/0	0/0	0/0	1/1	0/0	0/0	0/0	./.	0/0	0/0	0/0	0/0	0/0	0/0	0/0	./.	1/1	0/0	./.	0/0	0/0	0/0	0/0	0/0	0/0	0/0
Pv_Sal1_chr01	608454	PVX_093535	hypothetical+protein%2C+conserved	2899.24	C	A	missense_variant	MODERATE	MISSENSE	cGg/cTg	p.Arg3864Leu/c.11591G>T	./.	./.	0/0	0/0	0/0	1/1	0/0	1/1	0/0	0/0	0/0	0/0	0/0	0/0	0/0	0/0	0/0	0/0	0/0	./.	0/0	0/0	0/0	0/0	0/0	0/0	0/0	./.	0/0	0/0	0/0	0/0	0/0	0/0	0/0	0/0	0/0	0/0
Pv_Sal1_chr01	608501	PVX_093535	hypothetical+protein%2C+conserved	8161.86	G	A	synonymous_variant	LOW	SILENT	ggC/ggT	p.Gly3848Gly/c.11544C>T	0/0	./.	0/0	0/0	0/0	0/0	0/0	0/0	0/0	0/0	0/0	0/0	0/0	0/0	0/0	0/0	0/0	0/0	0/0	./.	0/0	0/0	0/0	0/0	0/0	0/0	1/1	0/0	0/0	0/0	0/0	0/0	0/0	0/0	0/0	0/0	0/0	0/0
Pv_Sal1_chr01	608563	PVX_093535	hypothetical+protein%2C+conserved	4237.05	T	C	missense_variant	MODERATE	MISSENSE	Aag/Gag	p.Lys3828Glu/c.11482A>G	./.	./.	0/0	0/0	0/0	1/1	0/0	1/1	0/0	1/1	0/0	0/0	0/0	0/0	./.	./.	0/0	0/0	0/0	./.	0/0	0/0	0/0	0/0	0/0	0/0	./.	./.	1/1	0/0	0/0	0/0	0/0	0/0	./.	0/0	0/0	./.
Pv_Sal1_chr01	608702	PVX_093535	hypothetical+protein%2C+conserved	2952.57	G	A	synonymous_variant	LOW	SILENT	aaC/aaT	p.Asn3781Asn/c.11343C>T	./.	0/0	0/0	0/0	0/0	1/1	0/0	1/1	0/0	0/0	0/0	0/0	0/0	0/0	0/0	0/0	0/0	0/0	0/0	./.	0/0	0/0	0/0	0/0	0/0	0/0	0/0	./.	0/0	0/0	0/0	0/0	0/0	0/0	0/0	0/0	0/0	0/0
Pv_Sal1_chr01	608729	PVX_093535	hypothetical+protein%2C+conserved	3444.74	G	A	synonymous_variant	LOW	SILENT	ggC/ggT	p.Gly3772Gly/c.11316C>T	./.	0/0	0/0	0/0	0/0	1/1	0/0	1/1	0/0	0/0	0/0	0/0	0/0	0/0	0/0	0/0	0/0	0/0	0/0	./.	0/0	0/0	0/0	0/0	0/0	0/0	0/0	./.	0/0	0/0	0/0	0/0	0/0	0/0	0/0	0/0	0/0	0/0
Pv_Sal1_chr01	608768	PVX_093535	hypothetical+protein%2C+conserved	5725.88	G	A	synonymous_variant	LOW	SILENT	agC/agT	p.Ser3759Ser/c.11277C>T	./.	0/0	0/0	0/0	0/0	1/1	0/0	1/1	0/0	0/0	0/0	0/0	0/0	0/0	0/0	0/0	0/0	0/0	0/0	./.	0/0	0/0	0/0	0/0	0/0	0/0	0/0	./.	0/0	0/0	0/0	0/0	0/0	0/0	0/0	0/0	0/0	0/0
Pv_Sal1_chr01	608774	PVX_093535	hypothetical+protein%2C+conserved	25469.6	A	C	synonymous_variant	LOW	SILENT	ctT/ctG	p.Leu3757Leu/c.11271T>G	./.	0/0	0/0	0/0	0/0	1/1	1/1	1/1	1/1	1/1	0/0	0/0	0/0	0/0	0/0	1/1	0/0	0/0	0/0	./.	0/0	0/0	0/0	0/0	0/0	0/0	1/1	./.	1/1	0/0	0/0	0/0	0/0	0/0	0/0	1/1	0/0	0/0
Pv_Sal1_chr01	608919	PVX_093535	hypothetical+protein%2C+conserved	929.44	C	T	missense_variant	MODERATE	MISSENSE	cGc/cAc	p.Arg3709His/c.11126G>A	0/0	0/0	0/0	0/0	0/0	0/0	0/0	0/0	0/0	0/0	0/0	0/0	0/0	0/0	0/0	0/0	0/0	0/0	0/0	./.	0/0	0/0	0/0	0/0	./.	0/0	0/0	0/0	0/0	0/0	./.	0/0	0/0	0/0	./.	0/0	0/0	0/0
Pv_Sal1_chr01	609002	PVX_093535	hypothetical+protein%2C+conserved	2408.21	C	T	synonymous_variant	LOW	SILENT	gcG/gcA	p.Ala3681Ala/c.11043G>A	./.	0/0	0/0	0/0	0/0	1/1	1/1	1/1	1/1	0/0	./.	0/0	0/0	0/0	0/0	1/1	0/0	0/0	0/0	./.	0/0	0/0	0/0	0/0	./.	0/0	./.	./.	0/0	0/0	./.	0/0	0/0	0/0	./.	0/0	0/0	./.
Pv_Sal1_chr01	609037	PVX_093535	hypothetical+protein%2C+conserved	3612.85	C	G	missense_variant	MODERATE	MISSENSE	Ggc/Cgc	p.Gly3670Arg/c.11008G>C	0/0	./.	0/0	0/0	0/0	0/0	0/0	0/0	0/0	0/0	./.	0/0	0/0	0/0	./.	0/0	0/0	0/0	0/0	./.	0/0	0/0	./.	0/0	0/0	0/0	./.	0/0	0/0	./.	./.	0/0	0/0	0/0	./.	0/0	0/0	./.
Pv_Sal1_chr01	609190	PVX_093535	hypothetical+protein%2C+conserved	19097.8	T	A	missense_variant	MODERATE	MISSENSE	Acc/Tcc	p.Thr3619Ser/c.10855A>T	./.	0/0	0/0	1/1	1/1	0/0	0/0	0/0	0/0	0/0	1/1	1/1	1/1	1/1	./.	1/1	1/1	1/1	1/1	./.	1/1	1/1	1/1	1/1	1/1	0/0	./.	./.	0/0	0/0	./.	1/1	1/1	1/1	./.	0/0	0/0	0/0
[truncated: 47,338 more rows]
[truncated: 31 more columns]
