# Supplementary material for: Exploration of Plasmodium vivax transmission dynamics and recurrent infections in the Peruvian Amazon using whole genome sequencing
Source: Genome Med. 2018 Jul 4;10:52. doi: 10.1186/s13073-018-0563-0 (PMC6032790; doi:10.1186/s13073-018-0563-0)
Supplement: Supplementary file 5 — Table S4. Clonality calculations for the 69 P. vivax samples using the Fws (within-host heterozygosity) statistic and number of heterozygous calls in the core single nucleotide polymorphisms (SNPs). As expected, the majority of samples were monoclonal (97%) and only two samples (highlighted) were multiclonal based on Fws ≤ 0.95 and number of heterozygous calls greater than two times the median. (XLSX 11 kb) [file 13073_2018_563_MOESM5_ESM.xlsx]

## Sheet: Clonality
Additional File 5: Table S4. Clonality calculations for for the 69 P. vivax samples using the Fws (within host heterozygosity) statistic and number of heterozygous calls in the core single nucleotide polymorphisms (SNPs)
As expected, the majority of samples were monoclonal (97%) and only two samples (highlighted) were multiclonal based on Fws ≤ 0.95 and number of heterozygous calls greater than two times the median.
Sample Code	Fws	# Heterozygous calls in core SNPs
H-032-28	0.995412	112
H-071-0	0.995268	187
PQPC-018-0	0.928422	2268
PQPC-030-0	0.995453	137
PQPC-045-0	0.989176	270
PQPC-047-0	0.993354	267
PQPC-047-43	0.993676	238
PQPC-051-0	0.992659	354
PQPC-071-0	0.992945	300
PQPC-071-105	0.993938	253
PQPC-088-0	0.993226	200
PQPC-088-91	0.992178	334
PQPC-113-0	0.988908	377
PQPC-113-76	0.991678	331
PQPC-117-0	0.995355	152
PQPC-117-52	0.994729	122
PQPC-123-0	0.993763	302
PQPC-125-0	0.990988	390
PQPC-125-80	0.994135	223
PQPC-128-0	0.996454	52
PQPC-128-87	0.9934	257
PQPC-135-0	0.992877	293
PQPC-135-120	0.995521	124
PQPC-139-0	0.992915	310
PQPC-139-121	0.992754	260
PQSC-010-0	0.991089	318
PQSC-013-0	0.994615	123
PQSC-013-52	0.995155	106
PQSC-032-0	0.993185	210
PQSC-034-0	0.992333	353
PQSC-042-0	0.993392	202
PQSC-042-134	0.993233	280
PQSC-058-0	0.982473	394
PQSC-058-30	0.992054	316
PQSC-088-178	0.995291	121
PQSC-105-0	0.993559	294
PQSC-105-32	0.879493	5144
PQSJ-004-28	0.991556	208
PQSJ-058-0	0.99178	326
PQSJ-058-40	0.994566	80
PQSJ-076-0	0.992324	379
PQSJ-103-0	0.992861	224
PQSJ-122-0	0.991317	310
PQSJ-122-144	0.99227	339
PQSJ-124-0	0.992483	335
PQSJ-125-0	0.990829	446
PQSJ-126-0	0.967355	912
PQSJ-131-0	0.992388	319
PQSJ-132-0	0.994155	251
PQSJ-134-0	0.985596	348
PQSJ-171-0	0.994672	179
PQSJ-171-129	0.993863	174
PQSJ-190-0	0.993032	330
PQSJ-190-98	0.993253	311
PQSJ-199-0	0.994548	169
PQSJ-199-56	0.990873	320
PQSJ-202-0	0.993483	298
PQSJ-202-100	0.992191	150
PQSJ-213-0	0.993603	237
PQSJ-227-0	0.991276	348
PQSJ-270-51	0.992953	575
PQSJ-284-0	0.991409	371
PQSJ-284-71	0.994569	156
PQSJ-294-0	0.992244	292
PQSJ-294-73	0.994009	223
PQPC-029-0	0.988399	372
PQPC-029-84	0.993582	217
PQPC-035-0	0.995203	173
PQPC-035-83	0.992515	182
	Average	369.971
	Median	280
	2x Median	560
